# Supplementary material for: hu.MAP3.0: Atlas of human protein complexes by integration of > 25,000 proteomic experiments
Source: bioRxiv. 2024 Oct 15:2024.10.11.617930. Preprint. [Version 1] doi: 10.1101/2024.10.11.617930 (PMC11507723; doi:10.1101/2024.10.11.617930)
Supplement: Supplement 1 — Table S1: Complete list of hu.MAP3.0 complexes and confidence scores [file media-1.xlsx]

## Sheet: hu.MAP3.0_complexes_wConfidence
clustID	cluster_confidence	uniprotACCs
huMAP3_00000.1	1	P20963 Q9NWV4 Q9UGQ2
huMAP3_00001.1	1	O94887 Q9NQ92 Q9NWB1
huMAP3_00002.1	1	Q8N3D4 Q9Y3A4
huMAP3_00003.1	1	O00429 Q5T2D2
huMAP3_00004.1	1	O95460 P21941 P78540 Q9H267 Q9H9C1
huMAP3_00005.1	1	P01344 P18065
huMAP3_00006.1	1	Q13387 Q14679
huMAP3_00007.1	1	P31273 Q13387 Q14679 Q9UQF2
huMAP3_00008.1	1	O15090 O60315 Q13363 Q8N3X6 Q92618
huMAP3_00009.1	1	P12236 Q16651
huMAP3_00010.1	1	P20823 P35680 P61457 Q9H0N5
huMAP3_00011.1	1	P00519 Q99759
huMAP3_00012.1	1	O60548 Q3SYB3 Q75N90
huMAP3_00013.1	1	Q9BTL3 Q9UPZ9
huMAP3_00014.1	1	A6NER0 O14492 Q6ZSB9 Q86YR5 Q9BRX9 Q9H426 Q9UKY1
huMAP3_00015.1	1	P0CG13 Q8WVB6 Q9BVC3
huMAP3_00016.1	1	Q15120 Q16654
huMAP3_00017.1	1	P57723 Q08752 Q8WV15
huMAP3_00018.1	1	P23284 Q92838
huMAP3_00019.1	1	O43427 Q12767 Q86YS7 Q8TDN4 Q9BTV7
huMAP3_00020.1	1	A6NKD9 A8MZ97 O75864 O95405 P41236 P62136 P62140 Q02833 Q15435 Q15834 Q96KQ4 Q96S65 Q99622 Q9H788 Q9HCD6 Q9UPR0 Q9UQ13
huMAP3_00021.1	1	Q5T7V8 Q9ULU8 Q9Y4F3
huMAP3_00022.1	1	P57055 Q04724 Q04725 Q04726 Q04727 Q05925 Q08117 Q0D2K3 Q5TAB7
huMAP3_00023.1	1	O00273 Q9UJ04
huMAP3_00024.1	1	P08949 Q9H251
huMAP3_00025.1	1	Q8WTX7 Q9UL19
huMAP3_00026.1	1	P22223 Q5VUB5 Q8TAB3 Q96JQ0 Q9HC56 Q9HCL0 Q9P2E7 Q9Y5E7 Q9Y5G3
huMAP3_00027.1	1	P02585 Q8TEA8 Q9BV87
huMAP3_00028.1	1	O60487 P29275
huMAP3_00029.1	1	Q5SGD2 Q5VZ19
huMAP3_00030.1	1	O95208 Q53ET0 Q6UUV7 Q9Y6R0
huMAP3_00031.1	1	Q9BY77 Q9H1N7
huMAP3_00032.1	1	O75325 P03923 P11362 P21802 P22607 Q01973 Q8IVU1 Q8WVN6 Q9BX67 Q9UMR7
huMAP3_00033.1	1	Q14191 Q16828 Q86V25 Q96FI4
huMAP3_00034.1	1	Q9UPQ9 Q9Y6I3
huMAP3_00035.1	1	Q05516 Q8WYQ4 Q9BSU1 Q9H6U6
huMAP3_00036.1	1	P21757 Q70UQ0
huMAP3_00037.1	1	P12111 P53420 Q6ISS4 Q6UXH8 Q96A83 Q9UMD9
huMAP3_00038.1	1	Q8N4E4 Q8TDG2
huMAP3_00039.1	1	A0AV96 Q15434 Q8TB72
huMAP3_00040.1	1	Q14990 Q8TB22
huMAP3_00041.1	1	P14616 Q30KQ4
huMAP3_00042.1	1	Q2VY69 Q9UK13
huMAP3_00043.1	1	Q8NBB4 Q8TBC5 Q9UL58
huMAP3_00044.1	1	Q6ZMR5 Q9BUB7 Q9NUB1
huMAP3_00045.1	1	O43427 Q12767 Q8TDN4 Q9BTV7
huMAP3_00046.1	1	Q12800 Q9NZI6
huMAP3_00047.1	1	P54259 P61964 Q01658 Q14686 Q9P0U4 Q9P2R6
huMAP3_00048.1	1	Q5VXD3 Q96JM7
huMAP3_00049.1	1	O60299 Q9Y463
huMAP3_00050.1	1	O95391 P16383 Q8N6N3 Q8WUD4 Q96BP3 Q9BW85 Q9H5Z1 Q9ULR0
huMAP3_00051.1	1	O14531 Q14117 Q14194 Q14195 Q16555 Q9BPU6
huMAP3_00052.1	1	O15063 Q9ULL1
huMAP3_00053.1	1	O14662 O15400 O15498 O75379 P46459 P53801 P63027 Q5SQN1 Q99747 Q9H115 Q9NRW7
huMAP3_00054.1	1	P43626 P43627 Q8IWE2
huMAP3_00055.1	1	O94868 Q8WV41
huMAP3_00056.1	1	Q6ZTN6 Q96LA9
huMAP3_00057.1	1	Q69YW2 Q8IWA5
huMAP3_00058.1	1	P62760 Q8TBP5 Q9NUY8 Q9Y646
huMAP3_00059.1	1	O15085 O43934 P08134 P52306 P61586 Q9NQW7
huMAP3_00060.1	1	O75947 P00846 P03928 P18859 P24539 P30049 Q5T4F4 Q8NBI5 Q9UII2
huMAP3_00061.1	1	Q01850 Q504U0
huMAP3_00062.1	1	Q92887 Q9Y698
huMAP3_00063.1	1	O95789 O95817 P02489 Q9H4H8
huMAP3_00064.1	1	O75563 Q5VWT5
huMAP3_00065.1	1	O94855 Q15436 Q15437 Q9Y6Y8
huMAP3_00066.1	1	O00590 Q5SRH9
huMAP3_00067.1	1	O95239 P23743 Q14451 Q6ZS11 Q86UV5 Q96AZ1 Q99504 Q9UGR2 Q9UJJ7 Q9Y3S1
huMAP3_00068.1	1	A3KMH1 O60938 Q13867 Q8N1F8 Q9BQG2
huMAP3_00069.1	1	Q96AA3 Q9H2H9
huMAP3_00070.1	1	O43157 Q96AZ6
huMAP3_00071.1	1	P83111 Q7Z3D6 Q9BS92 Q9UFN0
huMAP3_00072.1	1	P22415 Q15853
huMAP3_00073.1	1	O60383 Q5VV52
huMAP3_00074.1	1	P00734 P58166
huMAP3_00075.1	1	Q8WTP9 Q96JM2 Q96KQ7 Q9H2P0 Q9H582 Q9H9B1 Q9UEU5
huMAP3_00076.1	1	O95789 Q8IX12
huMAP3_00077.1	1	P42226 Q15788
huMAP3_00078.1	1	P78537 Q5T0J7 Q969J3 Q96FH0
huMAP3_00079.1	1	P08651 Q13490
huMAP3_00080.1	1	P41220 Q12923
huMAP3_00081.1	1	Q6PP77 Q7Z6L0 Q9H0X4
huMAP3_00082.1	1	A6NMX2 P06730 Q13541
huMAP3_00083.1	1	Q86XP3 Q96BM0 Q9Y5N6
huMAP3_00084.1	1	Q07011 Q8TBR7 Q9P0S2
huMAP3_00085.1	1	Q6PIL6 Q9NS61 Q9NZI2 Q9Y2W7
huMAP3_00086.1	1	Q96L12 Q9BXT5
huMAP3_00087.1	1	P10114 P61225 Q9UJA5
huMAP3_00088.1	1	P40617 P49419 P49703
huMAP3_00089.1	1	P15153 Q14185 Q8N1I0 Q92556 Q92608 Q96BJ8 Q96JJ3
huMAP3_00090.1	1	P49450 Q8NCD3
huMAP3_00091.1	1	Q5HYJ3 Q96HJ3
huMAP3_00092.1	1	P10144 P23946
huMAP3_00093.1	1	Q8N5F7 Q9NP64
huMAP3_00094.1	1	O60231 Q92917
huMAP3_00095.1	1	Q8IYU8 Q9BPX6
huMAP3_00096.1	1	P08263 P09210 Q16772 Q7RTV2 Q9NXP7
huMAP3_00097.1	1	P11678 Q8IVW1 Q96NL1
huMAP3_00098.1	1	O00442 Q969J5
huMAP3_00099.1	1	Q8ND30 Q9H972
huMAP3_00100.1	1	P62736 Q8TCA0
huMAP3_00101.1	1	O75363 Q86UU5
huMAP3_00102.1	1	O15460 O95639 P07237 P13674 P33240 Q05048 Q10570 Q12996 Q6UN15 Q9C0J8 Q9P2I0 Q9UKF6
huMAP3_00103.1	1	P11171 Q9Y2J2
huMAP3_00104.1	1	A8MVW5 Q9UHF4 Q9UHQ9
huMAP3_00105.1	1	P08910 Q9UJQ1
huMAP3_00106.1	1	Q8N5S9 Q92539 Q9BQK8
huMAP3_00107.1	1	Q07973 Q5VX71 Q8N4T8 Q92506 Q96EN8
huMAP3_00108.1	1	P40199 Q8TEB9
huMAP3_00109.1	1	Q86WK7 Q8N3Z3
huMAP3_00110.1	1	B9A064 P15814
huMAP3_00111.1	1	O15392 Q53HL2
huMAP3_00112.1	1	O00562 P22059 Q8IZD6 Q9P0L0
huMAP3_00113.1	1	O60658 O95263
huMAP3_00114.1	1	P03928 Q9NYV8
huMAP3_00115.1	1	P54198 Q6ZU65 Q8IWY9 Q8TEX9 Q96HA7 Q9NPG3 Q9NVP2 Q9UKI8 Q9Y294 Q9Y2V0 Q9Y6J0
huMAP3_00116.1	1	O94826 Q3SXM0
huMAP3_00117.1	1	P35659 Q13442 Q9Y224
huMAP3_00118.1	1	Q13885 Q8WXG6
huMAP3_00119.1	1	P01730 Q9P1T7
huMAP3_00120.1	1	P23352 Q63HK5
huMAP3_00121.1	1	Q8IZL9 Q9Y6A4
huMAP3_00122.1	1	O75712 O95377
huMAP3_00123.1	1	P15735 P46019 P46020 Q16816 Q6P995 Q93100
huMAP3_00124.1	1	O00479 O75531 Q96T23
huMAP3_00125.1	1	P01189 Q16254
huMAP3_00126.1	1	Q6ZSC3 Q8TDB6
huMAP3_00127.1	1	O15480 P43355 P78413 Q8N7X4 Q9Y620
huMAP3_00128.1	1	O75899 P54753 Q3KPI0 Q9NZ53
huMAP3_00129.1	1	P78348 Q16515
huMAP3_00130.1	1	Q3LXA3 Q96BM9 Q9NVJ2 Q9NZD8
huMAP3_00131.1	1	P13473 Q8TD22 Q9H4I8
huMAP3_00132.1	1	P24394 P35225 P78552
huMAP3_00133.1	1	A6NIL8 O15111 Q13451 Q15831 Q16543 Q96Q40 Q9BXA6 Q9UQ88
huMAP3_00134.1	1	P42356 Q9BYI3
huMAP3_00135.1	1	P33908 Q9NX62
huMAP3_00136.1	1	Q14865 Q96A08
huMAP3_00137.1	1	Q5JSP0 Q96M96
huMAP3_00138.1	1	Q96PX6 Q99728
huMAP3_00139.1	1	Q5HYK7 Q96HL8
huMAP3_00140.1	1	O15229 Q9NRN5
huMAP3_00141.1	1	P58215 Q02086
huMAP3_00142.1	1	P52952 Q86VH5 Q8IZQ5 Q9BYZ6 Q9UKT8 Q9Y4X5
huMAP3_00143.1	1	P10073 Q63HK3 Q9H4T2 Q9NX65
huMAP3_00144.1	1	Q5VSY0 Q7LC44 Q7Z6G8 Q8WYP3
huMAP3_00145.1	1	P43307 Q15345 Q8WWA0
huMAP3_00146.1	1	O95721 Q16623
huMAP3_00147.1	1	Q86WC4 Q8NBM8 Q8WXA2
huMAP3_00148.1	1	P00736 P09871 Q9NZP8
huMAP3_00149.1	1	O95168 O95299
huMAP3_00150.1	1	P13994 Q86XA0 Q92733 Q96DF8 Q9GZR1 Q9UMS4
huMAP3_00151.1	1	Q96EW2 Q9NUJ1
huMAP3_00152.1	1	P49639 Q8NF64 Q96LI9
huMAP3_00153.1	1	Q5EBL4 Q8IY22 Q8TDV5
huMAP3_00154.1	1	P25205 P33991 P49736 Q14566 Q9BTE3
huMAP3_00155.1	1	P36955 Q969R5 Q9ULV3
huMAP3_00156.1	1	O95163 Q494U1 Q6IA86 Q9H9T3
huMAP3_00157.1	1	P22681 Q15464 Q8N5W9 Q8WUP2
huMAP3_00158.1	1	P32298 P43250
huMAP3_00159.1	1	O75909 P13984 Q14004 Q9NYV4
huMAP3_00160.1	1	P48634 Q6Y7W6
huMAP3_00161.1	1	O75618 O94952 P41002 P63208 Q13616 Q5XUX0 Q5XUX1 Q8N461 Q8N5M4 Q8NEA4 Q8NEZ5 Q8NFZ0 Q8NHM5 Q96CD0 Q96ME1 Q9H469 Q9H4M3 Q9UKA2 Q9UKT5 Q9Y2K7
huMAP3_00162.1	1	A6NDU8 O00458 Q13304 Q5JWR5
huMAP3_00163.1	1	Q7Z5P4 Q8WUG5 Q9H1Z9
huMAP3_00164.1	1	Q14008 Q8ND83 Q9P270 Q9Y6A5
huMAP3_00165.1	1	Q8N7N1 Q99611 Q9NVL1
huMAP3_00166.1	1	P54762 Q53FZ2 Q86W56 Q96A44 Q96BD6 Q99614 Q9H0K1 Q9NRF2 Q9NZJ4 Q9UNH5
huMAP3_00167.1	1	Q5T1B0 Q8IV45
huMAP3_00168.1	1	Q49AR2 Q9Y2W2
huMAP3_00169.1	1	O95164 P10721 Q9UJG1 Q9UNE0
huMAP3_00170.1	1	Q6P2I3 Q96GK7
huMAP3_00171.1	1	P06239 Q8TAC1
huMAP3_00172.1	1	P0C1Z6 P49419 Q15834
huMAP3_00173.1	1	Q6VY07 Q86VP3 Q969E1 Q9Y2I8
huMAP3_00174.1	1	A1L4L8 Q96DR7
huMAP3_00175.1	1	O14607 Q9BTK6
huMAP3_00176.1	1	Q15116 Q96A46
huMAP3_00177.1	1	P20292 Q70Z53
huMAP3_00178.1	1	P01031 P02656 P02753 P08185 P08697 P0DJI9 P19827 P35542 Q5VVX9
huMAP3_00179.1	1	Q32MZ4 Q9NYL9
huMAP3_00180.1	1	Q6XQN6 Q9UI08
huMAP3_00181.1	1	Q01664 Q8WUT9
huMAP3_00182.1	1	P0CF97 Q8TCP9
huMAP3_00183.1	1	O00507 O75346 Q5TGI0 Q6P3X8
huMAP3_00184.1	1	O76083 O95238 Q13237 Q13432 Q5T686 Q717R9 Q969K3 Q96DX4 Q96QS6 Q9ULE6
huMAP3_00185.1	1	Q9NP59 Q9UBM1
huMAP3_00186.1	1	Q96N38 Q9UK11
huMAP3_00187.1	1	Q15848 Q9BXJ3
huMAP3_00188.1	1	P54725 P54727
huMAP3_00189.1	1	P56945 Q8N5H7
huMAP3_00190.1	1	P49917 Q0D2I5 Q13426 Q5TF58
huMAP3_00191.1	1	P20849 Q9BZL4
huMAP3_00192.1	1	P53673 Q05BV3 Q9NQB0
huMAP3_00193.1	1	O94806 Q15139 Q9BZL6
huMAP3_00194.1	1	Q15274 Q15652 Q9H2X6 Q9Y4B4
huMAP3_00195.1	1	O43174 Q9BQ31
huMAP3_00196.1	1	O75310 P36537 Q9BY64
huMAP3_00197.1	1	P08621 Q13595
huMAP3_00198.1	1	P40199 Q5T655 Q8IYF1
huMAP3_00199.1	1	Q8IYX4 Q9UIC8
huMAP3_00200.1	1	Q8NAN2 Q9NRY2
huMAP3_00201.1	1	Q7L8J4 Q9NWX6
huMAP3_00202.1	1	P15586 Q8NFI3 Q9UK99
huMAP3_00203.1	1	P56937 Q8TBF5 Q96D31
huMAP3_00204.1	1	P31213 Q96FE7
huMAP3_00205.1	1	P13716 Q7LDG7 Q8WY91
huMAP3_00206.1	1	P28370 Q09028 Q12830 Q6NUJ5 Q96KM6
huMAP3_00207.1	1	P50552 Q15942 Q8N8S7 Q969T9 Q9P270 Q9Y6A5
huMAP3_00208.1	1	O94923 P08476 P30411 Q71RC9 Q9NU53
huMAP3_00209.1	1	P35658 Q9UBU9
huMAP3_00210.1	1	P11137 P13861 P24588 P31323 Q15506 Q5VU43 Q86UN6 Q99996 Q9Y2D5
huMAP3_00211.1	1	Q9UJX0 Q9UK32
huMAP3_00212.1	1	Q6S545 Q6S5H5 Q6S8J7
huMAP3_00213.1	1	Q08257 Q16822 Q9BPW8 Q9NSE4
huMAP3_00214.1	1	P01574 P17181
huMAP3_00215.1	1	P0C7T5 Q96RK0 Q99592
huMAP3_00216.1	1	P0C7U0 Q5R3F8 Q86TI0
huMAP3_00217.1	1	Q8IZJ1 Q96JM4
huMAP3_00218.1	1	O75106 P22083 Q16853
huMAP3_00219.1	1	Q3MIN7 Q6GMV1
huMAP3_00220.1	1	Q8NDC4 Q9P242
huMAP3_00221.1	1	Q5T5P2 Q8N684
huMAP3_00222.1	1	P49257 Q8NI22
huMAP3_00223.1	1	P51636 Q03135
huMAP3_00224.1	1	Q495B1 Q96LX8
huMAP3_00225.1	1	Q14154 Q9BQI3
huMAP3_00226.1	1	Q9BRX2 Q9NXK8
huMAP3_00227.1	1	P27816 Q05682 Q9BZZ5
huMAP3_00228.1	1	P0CG23 P0CG24 P10075
huMAP3_00229.1	1	O60216 O95072 Q14683 Q7Z5K2 Q8N3U4 Q8NDV3 Q8WVM7 Q92995 Q96FF9 Q9NTI5 Q9UQE7
huMAP3_00230.1	1	P35268 Q9Y3U8
huMAP3_00231.1	1	Q2LD37 Q8IWP9 Q9BWL3
huMAP3_00232.1	1	O15523 Q8NCA5
huMAP3_00233.1	1	O75398 Q5W0U4 Q8IUD6
huMAP3_00234.1	1	P02792 P11801 Q16690 Q5T890 Q6NT89 Q6P3R8 Q86Y97 Q9H8M1 Q9UPW5 Q9UQ07
huMAP3_00235.1	1	O75044 Q7Z6B7
huMAP3_00236.1	1	Q2NL98 Q8N9N5
huMAP3_00237.1	1	O15060 Q9H6Q4
huMAP3_00238.1	1	Q06432 Q86V21 Q9H3U5
huMAP3_00239.1	1	O95049 Q9H6Y5
huMAP3_00240.1	1	P08235 Q8N4J0 Q96B70
huMAP3_00241.1	1	P27797 P43235
huMAP3_00242.1	1	Q8N4T0 Q8NCQ5 Q9NQE9
huMAP3_00243.1	1	O14910 P78352 Q02410 Q8WV92
huMAP3_00244.1	1	O75208 P0DJD7 P21583 P36915 P49247 Q9NRX4 Q9Y2I2
huMAP3_00245.1	1	P31153 Q00266
huMAP3_00246.1	1	Q8TCF1 Q96AQ1
huMAP3_00247.1	1	P61962 Q2M3V2 Q53LP3 Q96F45 Q9H2X6 Q9H693 Q9H7S9
huMAP3_00248.1	1	O75074 P22083
huMAP3_00249.1	1	O75955 P84996
huMAP3_00250.1	1	P0C2L3 Q5T6V5
huMAP3_00251.1	1	P61019 Q8IWE2 Q8WUD1
huMAP3_00252.1	1	A1L0T0 Q9HCG7
huMAP3_00253.1	1	O43399 Q06546 Q06547 Q96J77
huMAP3_00254.1	1	O60393 Q5T5M9
huMAP3_00255.1	1	O95749 Q96I27
huMAP3_00256.1	1	Q8TAS1 Q9HBH7
huMAP3_00257.1	1	P08572 P53420 Q02809 Q05707 Q14031
huMAP3_00258.1	1	P78346 Q16206 Q8TC92 Q969H6
huMAP3_00259.1	1	O00398 O43156 Q96M95
huMAP3_00260.1	1	O75063 Q6ICH7 Q9NPZ5
huMAP3_00261.1	1	P25106 P25705 P48047 P56134 Q96IX5
huMAP3_00262.1	1	P35754 Q6UX39
huMAP3_00263.1	1	O15554 P0C7V8
huMAP3_00264.1	1	Q0GE19 Q7Z388
huMAP3_00265.1	1	P84098 Q15646
huMAP3_00266.1	1	O60895 Q86VD7
huMAP3_00267.1	1	O94979 P55735 Q96JE7 Q96KG9
huMAP3_00268.1	1	Q9NP99 Q9Y6A9
huMAP3_00269.1	1	Q9BQJ4 Q9NRA2
huMAP3_00270.1	1	P78329 P98187 Q9HCS2
huMAP3_00271.1	1	Q96DY2 Q9H095
huMAP3_00272.1	1	P98179 Q9Y2Y9
huMAP3_00273.1	1	A0AV02 Q5K4L6
huMAP3_00274.1	1	O75123 P31321
huMAP3_00275.1	1	P20849 Q6QEF8 Q9BZL4
huMAP3_00276.1	1	P22670 P48378
huMAP3_00277.1	1	Q14129 Q8N1G1
huMAP3_00278.1	1	Q16799 Q92630
huMAP3_00279.1	1	P52952 Q6ZUM4 Q8IWW6 Q9BYB0 Q9ULL5
huMAP3_00280.1	1	Q7L7V1 Q96RS6
huMAP3_00281.1	1	P81274 Q1MX18
huMAP3_00282.1	1	Q86XL3 Q86YA3
huMAP3_00283.1	1	O14920 O15111 Q99558 Q9Y6K9
huMAP3_00284.1	1	Q9UJU5 Q9Y2W3
huMAP3_00285.1	1	Q8IXS8 Q96LR7
huMAP3_00286.1	1	O43572 Q12889
huMAP3_00287.1	1	Q5GLZ8 Q6P1W5
huMAP3_00288.1	1	O00268 P21675 P49848 Q12962 Q15542 Q15543 Q15544 Q15545 Q16514 Q16594 Q5H9L4 Q5VWG9 Q6P1X5 Q7Z7C8 Q92750 Q9BR10 Q9HBM6
huMAP3_00289.1	1	Q6PIZ9 Q96LM6
huMAP3_00290.1	1	Q6NXT4 Q8TAD4 Q9Y5Z9
huMAP3_00291.1	1	Q5TB80 Q6ZWB6
huMAP3_00292.1	1	Q14011 Q8ND56 Q99873 Q9NR22
huMAP3_00293.1	1	Q12841 Q13491 Q8IZF4 Q9H6D3
huMAP3_00294.1	1	P53365 P53367 Q9UG22
huMAP3_00295.1	1	Q6XPS3 Q9C0F1
huMAP3_00296.1	1	P08118 P34096
huMAP3_00297.1	1	Q8WVS4 Q96EX3
huMAP3_00298.1	1	Q6PI78 Q96CE8
huMAP3_00299.1	1	Q86VM9 Q9BXP5
huMAP3_00300.1	1	Q14457 Q6ZNE5 Q8NEB9 Q92622 Q96F24 Q99570 Q9H714 Q9P2Y5
huMAP3_00301.1	1	Q86UB9 Q9NY59
huMAP3_00302.1	1	O43909 Q16394
huMAP3_00303.1	1	P14543 P28300 P78536 Q16635 Q5SZK8 Q6UVY6 Q9P2K2
huMAP3_00304.1	1	P48052 Q14393
huMAP3_00305.1	1	Q56A73 Q86U90 Q9BPZ2 Q9BUA3 Q9NQW7 Q9Y657
huMAP3_00306.1	1	Q53EP0 Q96IP4 Q9Y2H6
huMAP3_00307.1	1	P05814 Q8NCT3 Q9HCB6
huMAP3_00308.1	1	Q16864 Q8IYS2
huMAP3_00309.1	1	O60306 O60508 P41223 Q13573 Q69YN2 Q96AT1 Q96DF8 Q96NB3 Q9BQ65 Q9UNP9 Q9Y3C6
huMAP3_00310.1	1	P61077 P62837 Q96BH1
huMAP3_00311.1	1	O43490 Q5TH69 Q8N7X8 Q96BI3 Q9UJA9
huMAP3_00312.1	1	Q14376 Q96B18
huMAP3_00313.1	1	P14324 Q6PIW4
huMAP3_00314.1	1	P29279 Q09472
huMAP3_00315.1	1	P51460 Q96GL9
huMAP3_00316.1	1	Q7Z7B0 Q9ULQ0
huMAP3_00317.1	1	P12319 Q8N371 Q9H114
huMAP3_00318.1	1	O15062 O95714 Q96LW4 Q96T17 Q9BXG8 Q9HBT8
huMAP3_00319.1	1	Q5VW36 Q9ULX3
huMAP3_00320.1	1	P15907 Q5TH69
huMAP3_00321.1	1	P48147 Q9Y2V2
huMAP3_00322.1	1	Q9NZD1 Q9NZV5
huMAP3_00323.1	1	Q8N998 Q96Q89
huMAP3_00324.1	1	P86479 Q2M3D2 Q8IUQ4 Q96MG2
huMAP3_00325.1	1	P02545 P20700 Q03252
huMAP3_00326.1	1	O75449 Q9BVA0
huMAP3_00327.1	1	Q3V5L5 Q6ZWE6 Q96AB6
huMAP3_00328.1	1	A0PK11 O43570 P0CG47 Q8IZ81
huMAP3_00329.1	1	O14545 O15119 O43681 P11441 Q9BQE5
huMAP3_00330.1	1	P21583 Q14012
huMAP3_00331.1	1	P0CG47 Q8NGN2 Q8NGP6 Q8WV99
huMAP3_00332.1	1	O14734 P08582 P16260
huMAP3_00333.1	1	Q3KQZ1 Q99677
huMAP3_00334.1	1	O75072 Q9Y2B1
huMAP3_00335.1	1	P14735 P31274
huMAP3_00336.1	1	Q04760 Q5TGP6
huMAP3_00337.1	1	P0C7X2 Q9UKN8
huMAP3_00338.1	1	Q5T749 Q92185
huMAP3_00339.1	1	Q86SX6 Q9Y3E2
huMAP3_00340.1	1	O00522 O14713 O14829 Q9BSQ5 Q9H1K6
huMAP3_00341.1	1	O15547 Q9UKQ9
huMAP3_00342.1	1	O75309 P08887 Q9NW38
huMAP3_00343.1	1	P50876 P62253
huMAP3_00344.1	1	O60504 Q9NY26
huMAP3_00345.1	1	A6NIH7 O95238 Q13432 Q717R9 Q969K3 Q96DX4 Q96QS6 Q9C0B2 Q9ULE6 Q9Y250
huMAP3_00346.1	1	P17658 Q99536
huMAP3_00347.1	1	P49756 Q05519 Q6NYC1 Q9P1Y6 Q9UHX1
huMAP3_00348.1	1	A6NKK0 Q06055
huMAP3_00349.1	1	O95758 P26599 Q14258 Q9UKA9
huMAP3_00350.1	1	P42857 Q9H1M3
huMAP3_00351.1	1	O95461 Q03405 Q13751 Q8TB37
huMAP3_00352.1	1	Q2TBE0 Q9HCS7
huMAP3_00353.1	1	Q71H61 Q9H5Y7 Q9Y5F7
huMAP3_00354.1	1	P04746 P19961 Q8N446
huMAP3_00355.1	1	O00305 P54284 Q08289 Q8N350
huMAP3_00356.1	1	O14818 O95456 P20618 P25786 P25787 P25788 P25789 P28062 P28065 P28066 P28070 P28072 P28074 P40306 P49720 P49721 P60900 P61289 Q06323 Q14997 Q53H80 Q5JS54 Q8TAA3 Q92530 Q969U7 Q99436 Q9BT73 Q9GZU8 Q9H9L7 Q9P0P0 Q9UL46 Q9Y244 Q9Y3I1
huMAP3_00357.1	1	Q14699 Q2TAZ0 Q9HAC8 Q9Y484
huMAP3_00358.1	1	P28702 Q96RI1
huMAP3_00359.1	1	P05000 Q10589
huMAP3_00360.1	1	O94929 Q9BUY5
huMAP3_00361.1	1	O95436 P11233 Q13336 Q53TN4
huMAP3_00362.1	1	O94827 P63104 Q9Y4H4
huMAP3_00363.1	1	Q96JT2 Q9HB96
huMAP3_00364.1	1	A3KN83 O75460 Q7Z5A9 Q92698 Q96HA8 Q9H4I2 Q9Y2R2
huMAP3_00365.1	1	Q04743 Q8IV63
huMAP3_00366.1	1	Q14135 Q99594
huMAP3_00367.1	1	O60551 P11908
huMAP3_00368.1	1	Q6KC79 Q9Y6X3
huMAP3_00369.1	1	Q5XKK7 Q9BQC3
huMAP3_00370.1	1	P04085 Q9NYR8
huMAP3_00371.1	1	O60524 Q6ZU52 Q9NQS1
huMAP3_00372.1	1	O75478 O75528 Q8IYH5 Q92830 Q92831 Q9H8E8 Q9NS73 Q9ULM3
huMAP3_00373.1	1	O43491 Q15287 Q9H4G0 Q9HCG8 Q9UKV3
huMAP3_00374.1	1	Q9NUJ3 Q9Y2R0
huMAP3_00375.1	1	Q8NET4 Q9HAW7 Q9HAW9
huMAP3_00376.1	1	Q8NBN3 Q9HA82
huMAP3_00377.1	1	A1KXE4 O43251 Q96EY1
huMAP3_00378.1	1	P29459 Q6ZMT1 Q9Y624
huMAP3_00379.1	1	P12644 Q9GZX9
huMAP3_00380.1	1	P51687 Q5MJ09
huMAP3_00381.1	1	F8VWT9 P42263 P48058
huMAP3_00382.1	1	Q0VG06 Q8WTQ7
huMAP3_00383.1	1	Q5T2D2 Q8IU85
huMAP3_00384.1	1	O76062 O95858 P35367 Q5U3C3 Q969K7 Q96GE9
huMAP3_00385.1	1	P08603 Q02985
huMAP3_00386.1	1	O15327 Q969Q4
huMAP3_00387.1	1	P50440 Q9UL52
huMAP3_00388.1	1	P11712 P33261
huMAP3_00389.1	1	O00570 P35711 P35712 P35716 Q9UN79
huMAP3_00390.1	1	O95863 P11161
huMAP3_00391.1	1	Q06828 Q5TID7
huMAP3_00392.1	1	Q7Z3B4 Q9BV73 Q9BVL2
huMAP3_00393.1	1	P82921 Q6PF06 Q9Y3D9
huMAP3_00394.1	1	Q8TDM0 Q9C0H9
huMAP3_00395.1	1	O60507 Q0GE19 Q2HXU8 Q504Y2 Q8N158 Q8NBR0 Q96H96 Q9Y644
huMAP3_00396.1	1	Q5UE93 Q7L266
huMAP3_00397.1	1	Q8IWX5 Q9Y2V2
huMAP3_00398.1	1	P26368 Q08170 Q8WXA9
huMAP3_00399.1	1	P22090 Q8TD47
huMAP3_00400.1	1	P53804 Q8ND24
huMAP3_00401.1	1	O15482 O94876
huMAP3_00402.1	1	A8MXD5 Q8TCJ0 Q9Y6U3
huMAP3_00403.1	1	O43812 Q96PT4
huMAP3_00404.1	1	Q8WZ71 Q92854 Q9NXG6 Q9P2J2 Q9UIR0
huMAP3_00405.1	1	Q7Z739 Q8IWR0
huMAP3_00406.1	1	P19971 Q9NWQ4
huMAP3_00407.1	1	P54257 Q2M329 Q7Z2Z1 Q9NY74 Q9UPR3
huMAP3_00408.1	1	A6NI28 P30793 Q8WXU2 Q9UHG0
huMAP3_00409.1	1	Q00613 Q03933 Q9ULV5
huMAP3_00410.1	1	Q9NPD5 Q9Y6L6
huMAP3_00411.1	1	O75182 P29375 Q15014 Q7Z589 Q8WUU5 Q96QT6 Q9UBU8
huMAP3_00412.1	1	Q5BKU9 Q96GJ1
huMAP3_00413.1	1	P0DMV9 Q15773 Q5GLZ8 Q99615
huMAP3_00414.1	1	O75056 P52799 P54753
huMAP3_00415.1	1	O15357 P12271 Q7L3V2
huMAP3_00416.1	1	Q2VPK5 Q502X0 Q96HB5
huMAP3_00417.1	1	P25685 Q9UDY4
huMAP3_00418.1	1	O14763 P46089 Q8TCW9 Q9H158
huMAP3_00419.1	1	P08582 P16260
huMAP3_00420.1	1	Q6PCB7 Q96AQ6 Q9HBH5
huMAP3_00421.1	1	P41732 P52824 Q8TDQ0
huMAP3_00422.1	1	O96018 P78552 Q12986 Q8TEU7 Q96I15 Q9H6S1
huMAP3_00423.1	1	O15409 Q8IVH2 Q9BZS1
huMAP3_00424.1	1	O95905 Q15029 Q56P03 Q96DI7 Q96IZ7 Q9BRX9 Q9UBB6 Q9Y312
huMAP3_00425.1	1	Q8N966 Q9UII2
huMAP3_00426.1	1	P07093 Q8N434
huMAP3_00427.1	1	P51991 Q14103
huMAP3_00428.1	1	Q07817 Q5TBC7
huMAP3_00429.1	1	Q149N8 Q16576 Q6NUJ5 Q8IV32
huMAP3_00430.1	1	Q8IXA5 Q8N5Z0
huMAP3_00431.1	1	O15480 Q8TD46
huMAP3_00432.1	1	O94973 P53680 P63010 Q15811 Q6PD74 Q9BV29 Q9NVZ3 Q9NZM3 Q9UBC2
huMAP3_00433.1	1	Q8NGU9 Q96M02
huMAP3_00434.1	1	O00398 P56937 Q6PCB6
huMAP3_00435.1	1	Q8N336 Q9BUX1
huMAP3_00436.1	1	Q12789 Q9UL42 Q9Y5Q8 Q9Y5Q9
huMAP3_00437.1	1	O14618 P00441
huMAP3_00438.1	1	P13284 P53355 Q6P1J6 Q7Z3V4
huMAP3_00439.1	1	Q96HH4 Q9BVA6 Q9Y6H3
huMAP3_00440.1	1	P42702 Q8TCQ1 Q9ULT6
huMAP3_00441.1	1	O75817 O75818 O95059 O95707 P78345 Q32NC0 Q8N5L8 Q9BUL9 Q9H633 Q9P2D0
huMAP3_00442.1	1	O95218 O95232 P26368
huMAP3_00443.1	1	O00562 Q15650 Q8N3C0 Q8N9N2 Q96Q83 Q9H1I8
huMAP3_00444.1	1	P05556 P53708 Q13797
huMAP3_00445.1	1	P30041 Q9UKA8
huMAP3_00446.1	1	Q8WUG5 Q9H1Z9
huMAP3_00447.1	1	O75716 Q8TB24
huMAP3_00448.1	1	P54803 Q96G04
huMAP3_00449.1	1	O43174 Q92953 Q9BQ31
huMAP3_00450.1	1	P35243 Q0VDG4
huMAP3_00451.1	1	Q9BTE6 Q9H4E5
huMAP3_00452.1	1	O60683 O96011 P40394 Q5TF21 Q99624 Q9H0C2 Q9NY72
huMAP3_00453.1	1	P28358 P31269 Q9UJP4
huMAP3_00454.1	1	P50443 Q16563 Q8TD43
huMAP3_00455.1	1	Q96A33 Q9Y672
huMAP3_00456.1	1	Q96PQ7 Q9NR64
huMAP3_00457.1	1	Q9NWX6 Q9UNF0
huMAP3_00458.1	1	Q11203 Q96H15
huMAP3_00459.1	1	Q16288 Q68DV7 Q96S97
huMAP3_00460.1	1	O75792 Q5TBB1 Q8TDP1
huMAP3_00461.1	1	O00750 O95198 Q53G59 Q6TDP4 Q7Z6M2 Q9BYP7 Q9BZR9 Q9UF56
huMAP3_00462.1	1	O95785 Q8N344 Q8N8U2
huMAP3_00463.1	1	A0PJZ3 P22466 Q9UBM8
huMAP3_00464.1	1	Q96BQ5 Q96TC7
huMAP3_00465.1	1	O75342 P05089 P42357 Q13510 Q16610
huMAP3_00466.1	1	O43566 P63096
huMAP3_00467.1	1	P09544 P11230 Q5T9L3
huMAP3_00468.1	1	O95837 Q9NRW4
huMAP3_00469.1	1	P24534 P26640 P26641 P29692 P49589 P68104 Q05639 Q14166 Q8IWQ3 Q8WVE0 Q969K4 Q9BVG4
huMAP3_00470.1	1	P40424 P40425 P40426 P55347
huMAP3_00471.1	1	O76083 Q13237 Q13432
huMAP3_00472.1	1	P50993 P53667 Q8WXD0
huMAP3_00473.1	1	P78368 Q9HCP0
huMAP3_00474.1	1	Q9NU22 Q9Y2X9
huMAP3_00475.1	1	O14561 Q5U5X0
huMAP3_00476.1	1	Q9H2A7 Q9NX78
huMAP3_00477.1	1	O00170 Q0VAF6 Q6PHR2
huMAP3_00478.1	1	O60256 O95163 P21108 P60891 Q05469 Q9Y6Y0
huMAP3_00479.1	1	Q6UY11 Q9GZT5 Q9UM47
huMAP3_00480.1	1	C9JLW8 Q3MHD2 Q7Z417 Q8WWM7 Q99700 Q9BUT9
huMAP3_00481.1	1	O96011 Q96NA8
huMAP3_00482.1	1	P51587 P52732 P58340 Q14667
huMAP3_00483.1	1	Q6PCB8 Q8IV33 Q8NCK7
huMAP3_00484.1	1	P02763 P02765 P06727 P0C0L4
huMAP3_00485.1	1	P13727 P23219 P98161 Q12946 Q14114 Q6L9W6 Q9UNW1
huMAP3_00486.1	1	Q719H9 Q9Y597
huMAP3_00487.1	1	P10243 P10244 P28749 Q08999 Q52LA3 Q5TKA1 Q6MZP7 Q96GY3 Q9Y4I5
huMAP3_00488.1	1	Q15517 Q96P63
huMAP3_00489.1	1	O43491 O75494 P26368 P30414 P62995 Q15287 Q8TAA9 Q9H4G0 Q9HCG8 Q9UKV3
huMAP3_00490.1	1	Q7Z6M4 Q96CB9 Q9P2K5
huMAP3_00491.1	1	Q14681 Q9NWC5 Q9NXV2
huMAP3_00492.1	1	O96013 Q9NQU5
huMAP3_00493.1	1	Q96A29 Q9BVC4
huMAP3_00494.1	1	Q6ZN66 Q8N8V2
huMAP3_00495.1	1	Q14847 Q70CQ2 Q96H86
huMAP3_00496.1	1	P49591 Q96G46
huMAP3_00497.1	1	P06732 Q9Y2Y6
huMAP3_00498.1	1	Q5JRM2 Q9Y2L6
huMAP3_00499.1	1	P47928 Q9NQ33
huMAP3_00500.1	1	O95405 P84022 Q15796
huMAP3_00501.1	1	P19086 Q8N5S1 Q9H7P6
huMAP3_00502.1	1	P15153 Q8IZD9 Q8N1I0 Q92556 Q92608 Q96BJ8
huMAP3_00503.1	1	P12956 P13010 P49917
huMAP3_00504.1	1	P0C874 Q03395 Q29980 Q29983
huMAP3_00505.1	1	Q5T230 Q9UPW0
huMAP3_00506.1	1	Q7Z3H4 Q96NU1
huMAP3_00507.1	1	O75121 P41146
huMAP3_00508.1	1	B0YJ81 Q8N8Q9 Q96SL1 Q9GZU0 Q9H015
huMAP3_00509.1	1	Q14CZ8 Q8N0U7
huMAP3_00510.1	1	Q14699 Q2TAZ0 Q9Y484
huMAP3_00511.1	1	P33981 Q9BV23 Q9P296
huMAP3_00512.1	1	Q92994 Q969S2 Q9H7B4 Q9UQ72
huMAP3_00513.1	1	O15335 Q8N129 Q9HBX9
huMAP3_00514.1	1	O43252 O95340
huMAP3_00515.1	1	P57727 Q92521
huMAP3_00516.1	1	O75678 Q86VK4
huMAP3_00517.1	1	O00233 Q8NBT0 Q8TC05 Q9NQ31
huMAP3_00518.1	1	P01375 P19438 Q15628 Q9UPQ8
huMAP3_00519.1	1	P38571 Q9H3Q3
huMAP3_00520.1	1	Q15911 Q86UP3
huMAP3_00521.1	1	P07195 P07864 Q6ZMR3
huMAP3_00522.1	1	P23258 Q08AG7 Q5VU69 Q6NZ67 Q8NHV4 Q96CW5 Q9BSJ2 Q9NRH3 Q9UGJ1 Q9Y5B8
huMAP3_00523.1	1	Q5BLP8 Q6ZSA7 Q8NE00
huMAP3_00524.1	1	P01222 Q8IUD2
huMAP3_00525.1	1	Q5QGZ9 Q9H0T7
huMAP3_00526.1	1	Q3L8U1 Q9UBC1
huMAP3_00527.1	1	Q96F45 Q9H7S9
huMAP3_00528.1	1	P38398 Q99728
huMAP3_00529.1	1	Q30201 Q8TE99
huMAP3_00530.1	1	A0PJW6 P35670
huMAP3_00531.1	1	A6ND36 O60333 P56524 Q32P44 Q8NHQ8 Q8TEW0 Q8WUI4
huMAP3_00532.1	1	O75487 Q9Y625
huMAP3_00533.1	1	P13637 P20648 Q9UGV2
huMAP3_00534.1	1	Q6UWH6 Q96PQ1 Q9BYE9
huMAP3_00535.1	1	O75828 P16152
huMAP3_00536.1	1	P15586 Q8NFI3
huMAP3_00537.1	1	P48051 Q8IYB1
huMAP3_00538.1	1	P04844 P61165
huMAP3_00539.1	1	P29597 Q9HAU0 Q9NVR7
huMAP3_00540.1	1	Q86Y37 Q8N239 Q8TC57
huMAP3_00541.1	1	Q15555 Q8N4F7
huMAP3_00542.1	1	Q8IYN6 Q9H8G1
huMAP3_00543.1	1	O43660 Q8NG48
huMAP3_00544.1	1	Q2VYF4 Q8WW35
huMAP3_00545.1	1	P30872 Q08945 Q6ZRQ5
huMAP3_00546.1	1	P32249 Q86YN1
huMAP3_00547.1	1	P20851 Q8N720
huMAP3_00548.1	1	Q8IWF6 Q8NEG7 Q96S38
huMAP3_00549.1	1	O75365 Q9C0B2
huMAP3_00550.1	1	O43865 P48426 P78356 Q3L8U1 Q8N3E9
huMAP3_00551.1	1	A5YKK6 O75175 O75293 P09237 P50616 P60321 Q14106 Q14192 Q14201 Q5W0B1 Q8IY67 Q8N443 Q92600 Q96LI5 Q96PS1 Q9BXU3 Q9C0C2 Q9H9A5 Q9NZN8 Q9UFF9 Q9UIV1 Q9UKZ1 Q9ULM6
huMAP3_00552.1	1	P21580 Q96G74 Q9ULP9
huMAP3_00553.1	1	O15205 P15498 Q6JVE9 Q9Y5A7
huMAP3_00554.1	1	P48357 Q9H5V8
huMAP3_00555.1	1	P63313 Q9BV79 Q9HCJ0 Q9Y466
huMAP3_00556.1	1	Q96EP0 Q9BYM8 Q9NUL5
huMAP3_00557.1	1	P20062 Q8NBL1 Q9HAW8
huMAP3_00558.1	1	Q15012 Q8TAQ9
huMAP3_00559.1	1	Q6IQ32 Q6T310 Q9BY42
huMAP3_00560.1	1	Q8WTP9 Q96JM2 Q96KQ7 Q9H582 Q9H9B1 Q9UEU5
huMAP3_00561.1	1	O75874 P52565
huMAP3_00562.1	1	P50548 Q6GMV1
huMAP3_00563.1	1	Q01484 Q49AJ0
huMAP3_00564.1	1	O15550 P51610 Q03164 Q15291 Q8NEZ4 Q8NFC6 Q96IK1 Q9C005 Q9UPS6 Q9Y5Z7
huMAP3_00565.1	1	P28065 Q9P0P0
huMAP3_00566.1	1	O00213 Q5VT97 Q92870
huMAP3_00567.1	1	A6NFS0 P0C5Z0 Q8N9Z2
huMAP3_00568.1	1	O60635 O75954 Q96F25
huMAP3_00569.1	1	Q2TAL6 Q8NH61
huMAP3_00570.1	1	P36269 Q08357
huMAP3_00571.1	1	P02144 Q8NB14 Q96C23 Q9H0I3
huMAP3_00572.1	1	O75081 Q06455
huMAP3_00573.1	1	P36544 Q16740 Q96BW5 Q9BV57 Q9NX46
huMAP3_00574.1	1	C9JLW8 Q3MHD2 Q7Z417 Q8WWM7 Q99700
huMAP3_00575.1	1	Q08623 Q8WWN8 Q8WX94
huMAP3_00576.1	1	Q14139 Q92551 Q92575
huMAP3_00577.1	1	P51511 Q9H2G9 Q9Y3B3
huMAP3_00578.1	1	Q86X95 Q96BM0
huMAP3_00579.1	1	O00488 P11487
huMAP3_00580.1	1	Q13123 Q2TAY7
huMAP3_00581.1	1	O95835 Q9NP98
huMAP3_00582.1	1	P09651 Q14671 Q9NZB2
huMAP3_00583.1	1	P53701 Q7Z614 Q8NCR9 Q9UH62
huMAP3_00584.1	1	Q969E3 Q9Y6V0
huMAP3_00585.1	1	A8MTJ3 Q5T2D3
huMAP3_00586.1	1	Q92743 Q9BYZ8
huMAP3_00587.1	1	P04440 P06126 P20036 Q9NPF2 Q9Y619
huMAP3_00588.1	1	O60841 Q96CT7
huMAP3_00589.1	1	Q8IZU1 Q99457
huMAP3_00590.1	1	Q5SRH9 Q9H244
huMAP3_00591.1	1	Q86W92 Q8TF72
huMAP3_00592.1	1	P0C671 Q9Y4U1
huMAP3_00593.1	1	Q495M9 Q8N8V4 Q9Y6N9
huMAP3_00594.1	1	A0AUZ9 A8MW92
huMAP3_00595.1	1	P23468 Q9H8X9
huMAP3_00596.1	1	Q8TBQ9 Q9Y5U9
huMAP3_00597.1	1	P20226 Q15572 Q15573 Q53T94 Q9H5J8
huMAP3_00598.1	1	Q13522 Q8N4L4
huMAP3_00599.1	1	O00305 P78382 Q8WUA7 Q9H3P7
huMAP3_00600.1	1	O95361 Q5M9N0 Q8NB14
huMAP3_00601.1	1	Q12846 Q9UNK0
huMAP3_00602.1	1	Q8TBG4 Q9Y5X9
huMAP3_00603.1	1	Q14159 Q19AV6 Q6NVH7
huMAP3_00604.1	1	O60656 Q9HAW7 Q9HAW8 Q9HAW9
huMAP3_00605.1	1	Q9NRU3 Q9NXU5
huMAP3_00606.1	1	O75155 P42345 Q13395
huMAP3_00607.1	1	P10643 Q6ZP82
huMAP3_00608.1	1	P56589 Q02338
huMAP3_00609.1	1	P52732 Q8NA61
huMAP3_00610.1	1	Q96FV0 Q96G79
huMAP3_00611.1	1	P20338 P61018
huMAP3_00612.1	1	O15335 Q8N129
huMAP3_00613.1	1	P24298 Q8TD30
huMAP3_00614.1	1	P43026 Q9NRH2
huMAP3_00615.1	1	Q96L08 Q9UJ71
huMAP3_00616.1	1	Q6UWP7 Q7Z6L0
huMAP3_00617.1	1	P29475 P35228 Q8N8E3
huMAP3_00618.1	1	O75071 P09382 P12821 P20023 P22413 Q9H1U4 Q9UK23
huMAP3_00619.1	1	B2RXF5 Q6P2P2 Q8N490
huMAP3_00620.1	1	Q8NBW4 Q9HB90
huMAP3_00621.1	1	A4UGR9 Q13370 Q14432
huMAP3_00622.1	1	P63027 Q13336
huMAP3_00623.1	1	P57768 Q6ZMV9
huMAP3_00624.1	1	Q8N183 Q9H2P9 Q9H4S2
huMAP3_00625.1	1	P98175 Q8WW12 Q9BQ61
huMAP3_00626.1	1	P61086 Q6ZMK1 Q99732
huMAP3_00627.1	1	P40197 Q92543 Q9Y5Z9
huMAP3_00628.1	1	Q96SY0 Q9NVM9 Q9NVR2
huMAP3_00629.1	1	Q8NFY9 Q8WVZ9 Q96QE5
huMAP3_00630.1	1	O14986 Q8IYR2
huMAP3_00631.1	1	Q0JRZ9 Q96CW1
huMAP3_00632.1	1	Q08AH1 Q86VW1 Q96PP8
huMAP3_00633.1	1	P42574 P55210 P98170 Q6PF18
huMAP3_00634.1	1	O15240 P01282 Q9NYY1
huMAP3_00635.1	1	P53671 Q8IWL1
huMAP3_00636.1	1	E5RIL1 O43291 Q04756 Q8WV83 Q99758
huMAP3_00637.1	1	Q7Z3E5 Q9NRX6
huMAP3_00638.1	1	O95661 Q9Y6M5
huMAP3_00639.1	1	P17481 Q86XP6
huMAP3_00640.1	1	P29320 Q9Y572
huMAP3_00641.1	1	Q96HQ2 Q9H0D6
huMAP3_00642.1	1	O00625 Q2NKX9 Q86US8
huMAP3_00643.1	1	O75688 Q96L92
huMAP3_00644.1	1	O60779 P51636
huMAP3_00645.1	1	Q17RY0 Q7Z5Q1 Q8NE35
huMAP3_00646.1	1	Q86UY8 Q9H857
huMAP3_00647.1	1	Q6KCM7 Q9BV35
huMAP3_00648.1	1	O60884 P68371
huMAP3_00649.1	1	P16402 Q02878
huMAP3_00650.1	1	A6NKT7 Q03181 Q13049
huMAP3_00651.1	1	O14604 Q6UWE0
huMAP3_00652.1	1	P26022 P31213 Q8IZM8
huMAP3_00653.1	1	Q15569 Q7Z6M1
huMAP3_00654.1	1	P98173 Q9NY97
huMAP3_00655.1	1	P30530 Q08345 Q13705
huMAP3_00656.1	1	P09086 Q92482 Q9BVK8
huMAP3_00657.1	1	Q6PIL6 Q9NS61 Q9NZI2
huMAP3_00658.1	1	O60733 Q8N9Y4
huMAP3_00659.1	1	P07196 P07197 P12036 Q16352
huMAP3_00660.1	1	O75106 Q16853
huMAP3_00661.1	1	Q86TU7 Q8N128
huMAP3_00662.1	1	P09086 Q6UXF1
huMAP3_00663.1	1	P00740 P35453
huMAP3_00664.1	1	A0A0B4J2A2 A2RU49 Q14657 Q96S44 Q9BXV9 Q9NPF4 Q9Y3C4
huMAP3_00665.1	1	O95816 Q5JPI3
huMAP3_00666.1	1	P29144 Q7L591 Q9H974
huMAP3_00667.1	1	A6ZKI3 P49146
huMAP3_00668.1	1	Q15572 Q15573 Q53T94 Q9H5J8
huMAP3_00669.1	1	P49916 Q8IW19
huMAP3_00670.1	1	Q6NZ63 Q9UHE8
huMAP3_00671.1	1	O95989 P35321
huMAP3_00672.1	1	O15438 P26718 Q68J44
huMAP3_00673.1	1	O15169 P49840 P49841 Q92837 Q9P0R6 Q9Y2T1
huMAP3_00674.1	1	O95831 P10599 Q8N4Q1 Q9Y6Y1
huMAP3_00675.1	1	Q12955 Q13387 Q92565 Q9UPT6
huMAP3_00676.1	1	O15067 P22102 P49327 Q8N8N7
huMAP3_00677.1	1	O15287 P09086 Q6NZ36
huMAP3_00678.1	1	Q92504 Q96K37 Q9UPY5
huMAP3_00679.1	1	P27918 Q6Y288 Q8TE60
huMAP3_00680.1	1	Q96BM0 Q9NZ63
huMAP3_00681.1	1	O95721 Q16623 Q8ND30
huMAP3_00682.1	1	P14923 Q6ZVX7
huMAP3_00683.1	1	P13535 Q9UKX3
huMAP3_00684.1	1	Q8IX90 Q96BD8
huMAP3_00685.1	1	Q02750 Q6VAB6
huMAP3_00686.1	1	Q13939 Q8IVD9 Q9Y2M5 Q9Y573
huMAP3_00687.1	1	P35557 P52790
huMAP3_00688.1	1	Q02241 Q8NEM2 Q9H0H5 Q9Y5K6
huMAP3_00689.1	1	A6NIJ9 O14791 O43240 O75594 O75923 P02654 P05156 P08575 P11684 P19878 P49913 Q9Y2J8
huMAP3_00690.1	1	O43405 Q6UXI7
huMAP3_00691.1	1	O60346 P41732 P52824 Q8TDQ0
huMAP3_00692.1	1	P11226 Q14554 Q969H8 Q9Y2B0
huMAP3_00693.1	1	P01833 Q96DA0 Q9HC84 Q9NP55 Q9UGM3
huMAP3_00694.1	1	O94817 Q7Z6L1 Q8NAA4 Q9H082 Q9H1Y0
huMAP3_00695.1	1	Q14656 Q9H6E4
huMAP3_00696.1	1	Q01826 Q6VVB1 Q96LD4 Q9UPW6
huMAP3_00697.1	1	P09543 P80217 Q13287 Q9NQ88
huMAP3_00698.1	1	O95450 Q92896
huMAP3_00699.1	1	A8MVW0 P98172 Q494U1
huMAP3_00700.1	1	O95562 P47992 Q6IQ16
huMAP3_00701.1	1	Q8N9F0 Q8NET8
huMAP3_00702.1	1	P30419 Q96NN9
huMAP3_00703.1	1	O75943 P0CG13 P35249 P35250 P40937 P40938 Q6PGP7 Q6SPF0 Q8WVB6 Q96QE3 Q99741 Q9BVC3
huMAP3_00704.1	1	O60547 O60829 O95271 Q9H2K2
huMAP3_00705.1	1	O43414 Q7Z5H3
huMAP3_00706.1	1	Q9BYC9 Q9BYD2 Q9NRX2
huMAP3_00707.1	1	O94855 P53992 Q15436 Q15437
huMAP3_00708.1	1	P48426 P78356
huMAP3_00709.1	1	P12277 Q96DX5 Q9NP99
huMAP3_00710.1	1	O14492 O14896 O95049 P11908 Q15723 Q9NR19
huMAP3_00711.1	1	P17097 Q9UEG4
huMAP3_00712.1	1	Q9H1U9 Q9UKZ9
huMAP3_00713.1	1	P39019 Q9HB58
huMAP3_00714.1	1	Q09161 Q4VXU2 Q8IUX4 Q9H000 Q9H074 Q9UHC7
huMAP3_00715.1	1	O75143 O75385 Q8IYT8 Q8TDY2 Q9BSB4
huMAP3_00716.1	1	Q15173 Q76NI1
huMAP3_00717.1	1	O00212 Q9H425
huMAP3_00718.1	1	Q96FM1 Q9BUN8
huMAP3_00719.1	1	P34949 Q12765 Q53H82
huMAP3_00720.1	1	Q15700 Q92796
huMAP3_00721.1	1	O95235 Q9Y6D9
huMAP3_00722.1	1	A2VCK2 A8MT70 Q8TDW7
huMAP3_00723.1	1	O95704 P51693 Q9BYZ6
huMAP3_00724.1	1	P54198 Q504Q3 Q58A45 Q6ZU65 Q8IWY9 Q8TEX9 Q9NPG3 Q9NVP2 Q9Y294 Q9Y2V0 Q9Y6J0
huMAP3_00725.1	1	P51965 Q96MS0
huMAP3_00726.1	1	Q14651 Q8TCB7
huMAP3_00727.1	1	O43306 Q16527 Q504Y2 Q8IYN0 Q9H2A3 Q9NRA0 Q9Y4Z2
huMAP3_00728.1	1	O95235 Q96T17 Q9Y6D9
huMAP3_00729.1	1	Q8NB25 Q9BV99 Q9NZQ0
huMAP3_00730.1	1	Q15208 Q70IA6 Q9H8S9 Q9Y2H1
huMAP3_00731.1	1	P26367 P48547 Q14003 Q99941 Q9HBL0
huMAP3_00732.1	1	Q86T82 Q9UM11
huMAP3_00733.1	1	A6NI79 Q13472 Q96E14
huMAP3_00734.1	1	O43491 Q9H4G0
huMAP3_00735.1	1	P52737 Q12805 Q5EBL2 Q9NW07
huMAP3_00736.1	1	O95067 P06493 P14635 P30279 P46527 Q99640
huMAP3_00737.1	1	P30926 Q17RP2 Q6UWU4
huMAP3_00738.1	1	O95985 Q8WV92 Q9H7E2
huMAP3_00739.1	1	P15621 Q96RU7 Q9H4L7
huMAP3_00740.1	1	A6NDE4 Q969T7
huMAP3_00741.1	1	Q6PID8 Q92990 Q9HCJ5
huMAP3_00742.1	1	P20382 Q96AX9
huMAP3_00743.1	1	O75071 Q8IUY3 Q8IYS0 Q96HH9 Q9NVH0
huMAP3_00744.1	1	Q6P9G4 Q96HH6 Q9BSA9
huMAP3_00745.1	1	Q96FN5 Q9NS37
huMAP3_00746.1	1	P28370 Q12830 Q8IXM2 Q9UGU5
huMAP3_00747.1	1	O43488 O95154 Q8NHP1 Q9NZI7
huMAP3_00748.1	1	P01106 P50539 P61244 Q05195 Q14582 Q99583 Q9BW11 Q9C0G6
huMAP3_00749.1	1	Q5SRI9 Q5VSG8 Q99784
huMAP3_00750.1	1	O95159 Q9BZ71
huMAP3_00751.1	1	P31939 Q15181
huMAP3_00752.1	1	O15151 O95273 Q96FA3
huMAP3_00753.1	1	A8MVW0 Q96Q80 Q9HCM2 Q9UNG2
huMAP3_00754.1	1	P53611 Q14642 Q92696 Q96AH8 Q96I34
huMAP3_00755.1	1	P30566 Q86YV6
huMAP3_00756.1	1	O15294 Q6N021 Q8TBB0 Q96EK4 Q9NWW0
huMAP3_00757.1	1	P23610 P42858 Q15771
huMAP3_00758.1	1	Q96A58 Q96PE2 Q9NYN1
huMAP3_00759.1	1	Q86YS3 Q8NFZ5
huMAP3_00760.1	1	O60701 Q9GZT4
huMAP3_00761.1	1	P10092 Q9NU02
huMAP3_00762.1	1	O00602 Q15485 Q6ZVK8 Q8NAV2
huMAP3_00763.1	1	P35914 Q05932
huMAP3_00764.1	1	Q8N4T0 Q8NCQ5
huMAP3_00765.1	1	P15088 Q96DX4
huMAP3_00766.1	1	P18858 P24278 Q8N680 Q9UID6
huMAP3_00767.1	1	P49915 Q06124
huMAP3_00768.1	1	O15504 P78406 Q9UKK6
huMAP3_00769.1	1	P35555 Q8N8Y5
huMAP3_00770.1	1	O75420 P26196
huMAP3_00771.1	1	Q504Y0 Q96AN5 Q9Y5Y5
huMAP3_00772.1	1	A6PVS8 O60636
huMAP3_00773.1	1	P00403 P07919 P22695
huMAP3_00774.1	1	O95873 P29371 P40145
huMAP3_00775.1	1	P22891 P55316 Q9Y6H3
huMAP3_00776.1	1	Q96AY2 Q96NY9
huMAP3_00777.1	1	O00623 P28328
huMAP3_00778.1	1	Q14692 Q9Y2P8
huMAP3_00779.1	1	P40126 Q9C0C4
huMAP3_00780.1	1	Q14202 Q5VZL5 Q9BUG6 Q9H2P0 Q9UBW7
huMAP3_00781.1	1	Q8IYG6 Q9HD47
huMAP3_00782.1	1	O75940 P82921
huMAP3_00783.1	1	Q15751 Q5SQI0 Q5T764 Q8ND61
huMAP3_00784.1	1	Q06190 Q6FHJ7 Q9UK33
huMAP3_00785.1	1	O15198 P84022 Q15796
huMAP3_00786.1	1	P12111 Q6ISS4 Q9UMD9
huMAP3_00787.1	1	Q5MJ10 Q969F1 Q9P2D1
huMAP3_00788.1	1	O14598 Q13325
huMAP3_00789.1	1	O60942 P19388
huMAP3_00790.1	1	A2RU54 P22676
huMAP3_00791.1	1	P32455 Q96PP8 Q9H0R5
huMAP3_00792.1	1	O75506 Q9UHD4
huMAP3_00793.1	1	Q9BW62 Q9H079
huMAP3_00794.1	1	P43304 Q9C0K1
huMAP3_00795.1	1	P52294 Q8N9Q2
huMAP3_00796.1	1	P49247 Q86VZ2 Q8NHG8
huMAP3_00797.1	1	P48200 Q4VXU2 Q8IYD1 Q9H000
huMAP3_00798.1	1	O43734 P56945 Q8N5H7
huMAP3_00799.1	1	O75556 Q8WWF8
huMAP3_00800.1	1	Q14990 Q8TB22 Q9HCJ3
huMAP3_00801.1	1	A6NK59 Q9NR80
huMAP3_00802.1	1	C9JH25 O00562 O95159 O95292 P22059 Q5JWR5 Q8IZD6 Q8NC06 Q8TEY7 Q969R2 Q96SU4 Q9BXB4 Q9BZ71 Q9BZ72 Q9BZF3 Q9H1P3 Q9H4L5 Q9P0L0 Q9Y2K6
huMAP3_00803.1	1	P26599 Q16825 Q96IF1 Q9NRM7
huMAP3_00804.1	1	P01215 P43378 Q13496
huMAP3_00805.1	1	O95825 P08887 Q6ZMI0 Q8NB37 Q8TDR4 Q8TEA7 Q9NQ89
huMAP3_00806.1	1	P09429 P26583
huMAP3_00807.1	1	O14802 O15212 O15318 O15446 O75575 O94763 O95602 P05423 P0DPB6 P19388 P52434 P53803 P61218 Q3B726 Q96MX6 Q9BT43 Q9BUI4 Q9GZS1 Q9H1D9 Q9H6T3 Q9H9Y6 Q9NUG6 Q9NVU0 Q9NWS0 Q9NYV6 Q9P1U0 Q9UBK9 Q9UHW5 Q9Y2Y1 Q9Y535
huMAP3_00808.1	1	Q8WX93 Q9HAV7
huMAP3_00809.1	1	Q13576 Q8WXI7 Q9NQW6
huMAP3_00810.1	1	Q52LJ0 Q92499 Q9BVC5
huMAP3_00811.1	1	P41440 Q6UWJ8
huMAP3_00812.1	1	P07101 Q7LBC6
huMAP3_00813.1	1	Q9H2P9 Q9H4S2
huMAP3_00814.1	1	P06276 Q6UXI9 Q86XR5
huMAP3_00815.1	1	Q16581 Q9HBH5 Q9HBM0 Q9NXB9
huMAP3_00816.1	1	Q53FV1 Q92911
huMAP3_00817.1	1	O95178 P03897 P56181 Q8N0U4
huMAP3_00818.1	1	Q8N543 Q9UHJ9
huMAP3_00819.1	1	O43426 P61966 Q10567 Q8NC96 Q9BXS5
huMAP3_00820.1	1	Q8NE71 Q96C57 Q9H501
huMAP3_00821.1	1	Q8N5C1 Q9H8K7
huMAP3_00822.1	1	Q7L0Q8 Q9UHH9
huMAP3_00823.1	1	Q8NA58 Q9H6U8
huMAP3_00824.1	1	O95672 Q86UF2 Q9BXR5 Q9C0J1 Q9ULG6
huMAP3_00825.1	1	P00558 P07205 Q9Y6F1
huMAP3_00826.1	1	P17019 Q08ER8 Q96KN9
huMAP3_00827.1	1	Q96BM0 Q9Y5N6
huMAP3_00828.1	1	P08217 Q6SZW1
huMAP3_00829.1	1	P82650 P82675
huMAP3_00830.1	1	Q13519 Q96P53
huMAP3_00831.1	1	O14595 O15194 Q99795 Q9GZU7
huMAP3_00832.1	1	P06132 Q13508
huMAP3_00833.1	1	Q5U5R9 Q96A37 Q9H0J9 Q9NR21
huMAP3_00834.1	1	A1L190 Q02224 Q08AD1 Q16512 Q6ZN16
huMAP3_00835.1	1	Q14973 Q8N554 Q9BYZ2
huMAP3_00836.1	1	P38405 Q9UNF1
huMAP3_00837.1	1	P61326 Q9H307 Q9Y5S9
huMAP3_00838.1	1	P41002 Q8TAY7 Q9BR61
huMAP3_00839.1	1	Q5XUX0 Q5XUX1 Q8N461 Q8NHM5 Q96CD0 Q96ME1 Q9H469 Q9Y2K7
huMAP3_00840.1	1	P17752 Q8IWU9
huMAP3_00841.1	1	P00738 Q9NRQ2
huMAP3_00842.1	1	P17050 Q13751
huMAP3_00843.1	1	Q7Z739 Q86UK7 Q8IWR0 Q9BYJ9 Q9Y5A9
huMAP3_00844.1	1	P62745 Q6ZS17
huMAP3_00845.1	1	Q53G59 Q53HC5 Q9UH77
huMAP3_00846.1	1	Q8NCR6 Q9H3L0
huMAP3_00847.1	1	P30153 Q12948 Q14140 Q562F6 Q5VY09 Q96E09 Q9BTL4 Q9NUC0 Q9NVR7 Q9Y2T4 Q9Y570
huMAP3_00848.1	1	Q969P6 Q96ST8 Q9HBI5
huMAP3_00849.1	1	Q13416 Q9NXW9 Q9UBD5 Q9UFC0
huMAP3_00850.1	1	P21589 Q96A54
huMAP3_00851.1	1	O95084 P36222
huMAP3_00852.1	1	Q15836 Q9BV40
huMAP3_00853.1	1	A2RRD8 A8MTY0 Q14586 Q14592 Q8WV37 Q96N38
huMAP3_00854.1	1	P14207 P41439
huMAP3_00855.1	1	P01135 P51148
huMAP3_00856.1	1	P51841 Q02846
huMAP3_00857.1	1	O75794 O95571 P20042 P41091
huMAP3_00858.1	1	P08572 Q14050 Q14055 Q5TAT6 Q8IYK4 Q99704
huMAP3_00859.1	1	P48960 Q15286 Q6UX65 Q6ZT21 Q8NHS3 Q9UHX3 Q9Y672
huMAP3_00860.1	1	P0C7V8 Q709F0
huMAP3_00861.1	1	Q96PJ5 Q9NSU2 Q9ULC3
huMAP3_00862.1	1	O00418 O75344 O94966 P22059 Q7L3B6 Q969R2
huMAP3_00863.1	1	Q49AH0 Q8IY85 Q9HD34 Q9Y697
huMAP3_00864.1	1	P61956 Q12765 Q9UBE0 Q9UBT2
huMAP3_00865.1	1	Q17RN3 Q92499 Q9BVC5
huMAP3_00866.1	1	P30530 Q13705
huMAP3_00867.1	1	P23760 Q86WV1 Q9C0A6 Q9HAC7
huMAP3_00868.1	1	P31273 Q7L4E1
huMAP3_00869.1	1	Q8IVF6 Q9NX14
huMAP3_00870.1	1	A1X283 O43639 P16333 Q6T4R5 Q6ZUJ8 Q96P48 Q99704 Q9H2E6
huMAP3_00871.1	1	Q53S58 Q86TW2 Q8WUK0 Q96AG3
huMAP3_00872.1	1	P50851 Q8IZJ4 Q9NX40
huMAP3_00873.1	1	O14682 Q9H0H3
huMAP3_00874.1	1	Q8WVL7 Q96FK6 Q9UIM3
huMAP3_00875.1	1	P59768 Q8IWB7
huMAP3_00876.1	1	Q01523 Q14CB8 Q86V20
huMAP3_00877.1	1	Q9NVQ4 Q9NZQ0
huMAP3_00878.1	1	Q9BSC4 Q9ULW3
huMAP3_00879.1	1	Q8NBR0 Q9UGM1
huMAP3_00880.1	1	P17787 Q04671 Q969X2 Q9UL01
huMAP3_00881.1	1	P61088 Q13404 Q15819 Q8ND25
huMAP3_00882.1	1	Q86XE3 Q9BPX6
huMAP3_00883.1	1	Q8IVA1 Q9H6F2
huMAP3_00884.1	1	P22891 P55316 Q96PC2 Q9Y6H3
huMAP3_00885.1	1	P25391 Q9H936
huMAP3_00886.1	1	P06858 P47989 Q9H3J6
huMAP3_00887.1	1	P08134 P61586 Q9NQW7
huMAP3_00888.1	1	Q16568 Q49AH0 Q8IY85 Q9HD34 Q9Y697
huMAP3_00889.1	1	P06850 Q96MD7
huMAP3_00890.1	1	O14602 P47813
huMAP3_00891.1	1	P09629 P31268
huMAP3_00892.1	1	P08631 Q5TF39 Q96LT6
huMAP3_00893.1	1	P43121 Q12860
huMAP3_00894.1	1	O75604 Q6W5P4 Q96DC9
huMAP3_00895.1	1	P16435 P51793 P51795 Q99758 Q9NP78 Q9NQ34 Q9Y6D6
huMAP3_00896.1	1	Q53FD0 Q9BRV8
huMAP3_00897.1	1	Q6XUX3 Q9Y3E5
huMAP3_00898.1	1	O75807 Q9BV99 Q9HB21
huMAP3_00899.1	1	O95453 Q13895
huMAP3_00900.1	1	Q66K74 Q7Z2G1 Q96FG2
huMAP3_00901.1	1	O43924 O95164 P36405 Q9BXI6 Q9NRR6 Q9UK96
huMAP3_00902.1	1	A6NNY8 O15265 O75486 O75528 O75529 O94864 Q12962 Q14CW9 Q16514 Q16594 Q5T6C5 Q70EK9 Q86TJ2 Q8NEM7 Q92830 Q92831 Q96BN2 Q96ES7 Q9HBM6 Q9NPA8 Q9UPT9 Q9Y4A5 Q9Y6J9
huMAP3_00903.1	1	P43353 P48448 P50897
huMAP3_00904.1	1	P58062 Q7Z7L7
huMAP3_00905.1	1	Q02509 Q8NEC7
huMAP3_00906.1	1	P01037 Q3KR16 Q8WVD5
huMAP3_00907.1	1	Q14596 Q4G1C9
huMAP3_00908.1	1	P15086 Q9BU89 Q9GZV4
huMAP3_00909.1	1	A4FU01 Q8WUY3 Q9C0I4
huMAP3_00910.1	1	O15392 Q9NQS7 Q9UQB9
huMAP3_00911.1	1	Q96BW1 Q9BZX2 Q9HA47 Q9NWZ5
huMAP3_00912.1	1	Q15813 Q6UW10
huMAP3_00913.1	1	Q12809 Q9NS40
huMAP3_00914.1	1	P09917 Q5JXC2
huMAP3_00915.1	1	Q8NBF2 Q96GD0
huMAP3_00916.1	1	P04798 Q9UM19
huMAP3_00917.1	1	P38484 Q8N8F7
huMAP3_00918.1	1	P22735 Q9HCY8
huMAP3_00919.1	1	Q14392 Q9UBN6 Q9UK23
huMAP3_00920.1	1	Q99880 Q9Y5B9
huMAP3_00921.1	1	O14967 P04843 P39656 P61803 Q8TCJ2 Q9BU23 Q9H0U3
huMAP3_00922.1	1	O75915 Q8N966 Q99946
huMAP3_00923.1	1	Q53H76 Q9UJL9
huMAP3_00924.1	1	P24071 Q9Y2G0
huMAP3_00925.1	1	Q494U1 Q5XKK7 Q6IA86 Q9H9T3 Q9Y664
huMAP3_00926.1	1	A6NNY8 Q14CW9 Q5T6C5 Q70EK9 Q9NPA8
huMAP3_00927.1	1	O94923 P79483
huMAP3_00928.1	1	Q5SSQ6 Q9P227
huMAP3_00929.1	1	O00429 Q5T2D2 Q96CF2
huMAP3_00930.1	1	P52701 Q9BRX2 Q9NXK8
huMAP3_00931.1	1	Q8IZJ4 Q9NX40
huMAP3_00932.1	1	Q16828 Q86V25 Q96FI4
huMAP3_00933.1	1	O14832 O75381 P50542 Q8WY41
huMAP3_00934.1	1	O43824 Q16698 Q7L0Y3 Q99714 Q9BQ52 Q9H1N7
huMAP3_00935.1	1	O43815 O95819 Q13136 Q14BN4 Q5VSL9 Q8N4C8 Q8WZ74 Q9BRV8 Q9NRL3 Q9NVK5 Q9Y228 Q9Y3A3
huMAP3_00936.1	1	Q2MKA7 Q86V81 Q86W42 Q96J01 Q99873 Q9Y3Y2
huMAP3_00937.1	1	O00463 P83436
huMAP3_00938.1	1	Q5VUJ6 Q8NF50 Q9Y2L9
huMAP3_00939.1	1	Q8IY95 Q9H3S1 Q9H9S3
huMAP3_00940.1	1	P20700 Q9UM00
huMAP3_00941.1	1	O75369 Q9UBY9
huMAP3_00942.1	1	O15266 Q8IXV7
huMAP3_00943.1	1	Q2T9K0 Q6ZMR3
huMAP3_00944.1	1	B0YJ81 P46059 Q8N5G0 Q96BW9
huMAP3_00945.1	1	B2RXF5 Q5TA31
huMAP3_00946.1	1	O15392 Q53HL2 Q9NQS7 Q9UQB9
huMAP3_00947.1	1	P51608 Q3YEC7
huMAP3_00948.1	1	P53816 Q16625 Q99075
huMAP3_00949.1	1	Q5T1V6 Q9BPX1
huMAP3_00950.1	1	O00515 O43653 Q5VY80 Q96JP9
huMAP3_00951.1	1	P06028 Q7L1Q6 Q86U38 Q9UI10 Q9Y6E2
huMAP3_00952.1	1	O14776 P01242 P53582
huMAP3_00953.1	1	Q5H9E4 Q5TH74 Q96C01 Q99801 Q9Y233
huMAP3_00954.1	1	P49862 Q5T749 Q8TBZ2 Q92185
huMAP3_00955.1	1	Q9BRP0 Q9P0W2
huMAP3_00956.1	1	P37235 P61601 Q16384
huMAP3_00957.1	1	O15417 O75182 O75446 P29374 Q01167 Q4LE39 Q5PSV4 Q8IUE1 Q96ST3 Q9GZN2 Q9H0E3 Q9H160 Q9HAJ7 Q9HCU9 Q9NP50 Q9P281 Q9UK53
huMAP3_00958.1	1	Q7Z6A9 Q9H9K5
huMAP3_00959.1	1	O60706 Q09428
huMAP3_00960.1	1	O75643 O94906 Q15029 Q6P2Q9 Q96DI7 Q9BUQ8 Q9UHR6 Q9Y5B6
huMAP3_00961.1	1	O00339 P02656 P19827 P35443
huMAP3_00962.1	1	O95563 P18858 P30566 Q15738 Q5T7P8 Q6XYQ8 Q8WXG6 Q9BQG1
huMAP3_00963.1	1	Q4KMZ1 Q8TD31
huMAP3_00964.1	1	Q8N123 Q8TF40 Q9NP79 Q9P278 Q9UL58
huMAP3_00965.1	1	O00470 O14770 Q13394 Q5U5X8 Q99687
huMAP3_00966.1	1	O43809 Q16630
huMAP3_00967.1	1	Q9BTD8 Q9H1N7
huMAP3_00968.1	1	O43692 Q9NS98
huMAP3_00969.1	1	Q8N7N1 Q9NVL1
huMAP3_00970.1	1	A6NIX2 Q7Z2Z2
huMAP3_00971.1	1	O43734 Q8WWF6
huMAP3_00972.1	1	Q04637 Q6L8Q7 Q9NP80
huMAP3_00973.1	1	P51687 Q12765 Q12887 Q96IL0
huMAP3_00974.1	1	O75381 Q99502 Q9BWT3 Q9GZS0
huMAP3_00975.1	1	P60842 Q04637 Q14240
huMAP3_00976.1	1	O00505 P52292 Q14974
huMAP3_00977.1	1	P51888 Q07065
huMAP3_00978.1	1	P53634 Q8NEX5
huMAP3_00979.1	1	Q8N983 Q9BYD6
huMAP3_00980.1	1	Q6E0U4 Q8WVZ1 Q9GZP4 Q9P0G3
huMAP3_00981.1	1	O76036 Q9NUP7 Q9NX31
huMAP3_00982.1	1	Q9NPD8 Q9UKY7
huMAP3_00983.1	1	O14561 O75394 Q15070 Q16540 Q4U2R6 Q5T653 Q6P161 Q6P1L8 Q7Z7F7 Q86TS9 Q8TAE8 Q8TCC3 Q96EL3 Q9BYD3 Q9BZE1 Q9H2W6 Q9NQ50 Q9NWU5 Q9NX20 Q9NZE8 Q9UBX3 Q9Y6G3
huMAP3_00984.1	1	P84095 Q5VV67 Q70Z35
huMAP3_00985.1	1	O95274 Q7Z404 Q8N4W6 Q9BZM5
huMAP3_00986.1	1	O43556 P51512 P78552 Q6P995 Q8IZ57
huMAP3_00987.1	1	P10916 Q02045
huMAP3_00988.1	1	O60234 P60983 Q99536
huMAP3_00989.1	1	Q15631 Q99598 Q9HD90
huMAP3_00990.1	1	P39748 P62495
huMAP3_00991.1	1	P49354 Q93096
huMAP3_00992.1	1	O43819 Q9Y5Y2
huMAP3_00993.1	1	A8K855 Q92686
huMAP3_00994.1	1	A6NNL5 P61165 Q9Y5I4
huMAP3_00995.1	1	Q9NPH6 Q9NY56
huMAP3_00996.1	1	Q6ZQY3 Q9H209
huMAP3_00997.1	1	P06858 Q96G04
huMAP3_00998.1	1	O60477 Q7Z5Y6
huMAP3_00999.1	1	P18848 Q3MII6
huMAP3_01000.1	1	O60496 Q9H479
huMAP3_01001.1	1	O15013 Q9HCE6
huMAP3_01002.1	1	Q05329 Q15649 Q9UHK0
huMAP3_01003.1	1	Q05940 Q3SY17 Q6ZS86 Q9UBI4
huMAP3_01004.1	1	P19086 P63215 Q03113
huMAP3_01005.1	1	Q14587 Q86UQ0
huMAP3_01006.1	1	O95407 Q6HA08 Q96S16 Q9HBB8
huMAP3_01007.1	1	P49326 Q01740
huMAP3_01008.1	1	Q96CK0 Q9P2D1
huMAP3_01009.1	1	P35754 P58658
huMAP3_01010.1	1	P61981 Q5PRF9 Q6IQ23 Q6UUV9 Q8IX15 Q9UBF8
huMAP3_01011.1	1	P15884 Q02535 Q15672
huMAP3_01012.1	1	Q99767 Q9Y2K6
huMAP3_01013.1	1	P48788 P80303 Q9NXJ5
huMAP3_01014.1	1	P00338 P11310
huMAP3_01015.1	1	P14061 Q01344 Q13214 Q68BL7 Q6PCB0 Q86UN3 Q92876
huMAP3_01016.1	1	P55327 Q16890 Q8TD26
huMAP3_01017.1	1	O60356 Q8IVN3
huMAP3_01018.1	1	P05408 Q9BUP0 Q9BUX1
huMAP3_01019.1	1	Q6UXD5 Q7Z5A9
huMAP3_01020.1	1	P55212 P98196
huMAP3_01021.1	1	Q96PU9 Q9NYP3 Q9ULJ7
huMAP3_01022.1	1	P09001 Q9P015
huMAP3_01023.1	1	P02585 Q9NZ63
huMAP3_01024.1	1	Q9C0B6 Q9HBH5
huMAP3_01025.1	1	Q9H4G0 Q9UN30
huMAP3_01026.1	1	P20248 P33552 P78396 Q09472 Q13309 Q6PJG2 Q92793 Q9BY12 Q9H211
huMAP3_01027.1	1	Q6N069 Q86TB3 Q9BSU3 Q9BXJ9 Q9GZZ1 Q9NX55
huMAP3_01028.1	1	A2RUB6 P20936 P98155 Q8N2N9 Q96JF6
huMAP3_01029.1	1	O94763 Q8NG08
huMAP3_01030.1	1	Q8WY36 Q9H5H4
huMAP3_01031.1	1	O95684 Q4AC94 Q5JTW2 Q5T9S5 Q5VT06 Q9P209 Q9P2S5
huMAP3_01032.1	1	P55073 Q15034
huMAP3_01033.1	1	Q9HCJ0 Q9Y466
huMAP3_01034.1	1	P10074 P82930 Q9Y3D5
huMAP3_01035.1	1	P55263 Q8IXQ9
huMAP3_01036.1	1	Q13625 Q8NHQ8 Q96NE9
huMAP3_01037.1	1	P16415 Q32M78 Q8NGR4 Q8TBF8 Q96RD2
huMAP3_01038.1	1	Q05084 Q13488
huMAP3_01039.1	1	A6ZKI3 P56378 Q8TBP6
huMAP3_01040.1	1	P07900 P08238 Q3B7T1 Q8IWX7 Q9BXA6
huMAP3_01041.1	1	O75459 Q01433
huMAP3_01042.1	1	P22460 Q9UPQ8
huMAP3_01043.1	1	Q92597 Q9UN36
huMAP3_01044.1	1	Q7RTU0 Q96M63
huMAP3_01045.1	1	O14646 P62847 Q5JTH9 Q6RFH5 Q9P2E9
huMAP3_01046.1	1	Q8TC84 Q9H0R8 Q9Y4P1
huMAP3_01047.1	1	Q14244 Q86XN7 Q8IWC1 Q96PK6
huMAP3_01048.1	1	O43929 Q8NBX0 Q9H1X3
huMAP3_01049.1	1	Q01415 Q9H361
huMAP3_01050.1	1	P20160 Q8N4S0
huMAP3_01051.1	1	O60678 Q9BRP1
huMAP3_01052.1	1	Q07157 Q86UK7
huMAP3_01053.1	1	Q8N7F7 Q9H8Y5
huMAP3_01054.1	1	O94880 Q99880
huMAP3_01055.1	1	O00750 O95198 Q9BYP7 Q9BZR9
huMAP3_01056.1	1	P17010 Q03188 Q71F23 Q8N0S6 Q96H22
huMAP3_01057.1	1	A6NCE7 Q9NT62
huMAP3_01058.1	1	Q96GS4 Q9BV73 Q9UDT6 Q9ULJ1
huMAP3_01059.1	1	O95490 Q96JH8 Q9HAR2 Q9NZU0 Q9NZU1
huMAP3_01060.1	1	Q93052 Q9H7P9
huMAP3_01061.1	1	P31040 Q5VUM1 Q9NX18 Q9NZB8
huMAP3_01062.1	1	P23468 P37173 Q7Z736
huMAP3_01063.1	1	Q15042 Q9H2M9
huMAP3_01064.1	1	O14965 Q8TEP8 Q9BQE6
huMAP3_01065.1	1	P12259 P78380
huMAP3_01066.1	1	Q8N6M0 Q9UPQ0
huMAP3_01067.1	1	P55039 Q9H446
huMAP3_01068.1	1	P18846 Q7Z5H3
huMAP3_01069.1	1	P07992 Q8IY92 Q92889
huMAP3_01070.1	1	O43921 Q10469
huMAP3_01071.1	1	O60307 Q16557
huMAP3_01072.1	1	Q14641 Q96BS2
huMAP3_01073.1	1	Q6PIY7 Q96A09 Q9P287
huMAP3_01074.1	1	O14920 O15111 Q9Y6K9
huMAP3_01075.1	1	P31146 Q5JTD0 Q9BR76
huMAP3_01076.1	1	Q14586 Q8TF45
huMAP3_01077.1	1	Q8IVM8 Q9BU23 Q9NXK6
huMAP3_01078.1	1	O43318 Q15750 Q8N5C8 Q9NYJ8
huMAP3_01079.1	1	Q14512 Q9BRZ2
huMAP3_01080.1	1	P01112 Q14156 Q5VY80 Q6P6B1 Q8IYP9 Q8ND76 Q8TAD7
huMAP3_01081.1	1	O00483 P50416
huMAP3_01082.1	1	Q8IXL7 Q8IXQ5
huMAP3_01083.1	1	C9JH25 P31997 Q8NEP7 Q8TCW7
huMAP3_01084.1	1	Q8NAP3 Q96EB6
huMAP3_01085.1	1	A1L157 P01189
huMAP3_01086.1	1	P51649 Q9Y3D2
huMAP3_01087.1	1	P26358 P39748
huMAP3_01088.1	1	P18615 P38935 Q86Y38 Q8IXH7 Q8WX92 Q96I45 Q9H3P2
huMAP3_01089.1	1	P12931 Q9BU70 Q9P272
huMAP3_01090.1	1	P25391 P53007
huMAP3_01091.1	1	Q53H80 Q6ZSZ5 Q9H9L7
huMAP3_01092.1	1	P21731 Q5BKY1
huMAP3_01093.1	1	P78333 Q9H0Q3
huMAP3_01094.1	1	P43626 Q9NRY5
huMAP3_01095.1	1	P02042 Q8N6Y1
huMAP3_01096.1	1	O00308 Q16630 Q5JRV8 Q5TC82 Q6GQQ9 Q92738 Q9NW97
huMAP3_01097.1	1	P23526 Q9BV19
huMAP3_01098.1	1	Q16322 Q8WUY8
huMAP3_01099.1	1	P40121 Q13291 Q9BPW9 Q9UKJ5
huMAP3_01100.1	1	O14793 O95390 Q2VWP7
huMAP3_01101.1	1	Q6Q4G3 Q9BX97
huMAP3_01102.1	1	Q07352 Q8NBE8 Q96NU7
huMAP3_01103.1	1	P49750 Q6NSX1 Q9NWH9
huMAP3_01104.1	1	O95045 Q13630
huMAP3_01105.1	1	P55317 Q96A70
huMAP3_01106.1	1	P48165 Q6UX06
huMAP3_01107.1	1	Q2KHT3 Q9H4P4 Q9UHY7
huMAP3_01108.1	1	O96004 P61296
huMAP3_01109.1	1	Q8N5D0 Q96P15
huMAP3_01110.1	1	Q8IWE4 Q96Q27
huMAP3_01111.1	1	Q96J86 Q96QZ7 Q9BZD6
huMAP3_01112.1	1	P30203 Q14119 Q8IYY4 Q9NPC7 Q9UNI6
huMAP3_01113.1	1	Q15642 Q17R89 Q5T0N5 Q68EM7 Q9Y3L3
huMAP3_01114.1	1	O60256 P21108 P60891 Q05469 Q14558 Q9Y6Y0
huMAP3_01115.1	1	O95487 P07360 Q5JRV8
huMAP3_01116.1	1	Q5JTZ9 Q86Y79
huMAP3_01117.1	1	P31152 Q6HA08
huMAP3_01118.1	1	O95166 Q9H0R8
huMAP3_01119.1	1	O43303 Q9UPN4
huMAP3_01120.1	1	O75077 Q6UXB1
huMAP3_01121.1	1	O14977 P54368
huMAP3_01122.1	1	Q14590 Q9UJU3
huMAP3_01123.1	1	P47901 Q6NUP7
huMAP3_01124.1	1	P09455 Q14865 Q3T8J9 Q7Z3K6 Q8N257
huMAP3_01125.1	1	P12524 Q2VPK5
huMAP3_01126.1	1	A8MXY4 P15622 P17032 P51523 Q03923 Q06730 Q06732 Q13263 Q15973 Q2M3X9 Q52M93 Q5HY98 Q5JUW0 Q6P1L6 Q6ZNG1 Q7Z2F6 Q86YE8 Q8IYB9 Q8IZ26 Q8N859 Q8N8J6 Q8NB42 Q8TAU3 Q96GE5 Q9BS31 Q9BS34 Q9NYT6 Q9P2J8
huMAP3_01127.1	1	O43463 O60732
huMAP3_01128.1	1	Q16774 Q32P41 Q6P587
huMAP3_01129.1	1	Q53EV4 Q5TCS8
huMAP3_01130.1	1	O15392 Q68D86 Q96A19
huMAP3_01131.1	1	Q9H2H8 Q9UPR0
huMAP3_01132.1	1	Q15831 Q7RTN6 Q9C0K7 Q9H9S4 Q9Y376
huMAP3_01133.1	1	Q969M1 Q96AQ2 Q96B49 Q9P0U1
huMAP3_01134.1	1	P48551 Q99708
huMAP3_01135.1	1	Q7Z614 Q9H9V9
huMAP3_01136.1	1	Q9BZX4 Q9HAT0
huMAP3_01137.1	1	A6NFI3 O75467 Q03936 Q9NYW8
huMAP3_01138.1	1	P17927 Q2VPA4
huMAP3_01139.1	1	Q3ZCT1 Q92832
huMAP3_01140.1	1	O15357 Q7L3V2
huMAP3_01141.1	1	Q93075 Q9HBV2 Q9HCI6 Q9NX09
huMAP3_01142.1	1	Q68D86 Q96A19
huMAP3_01143.1	1	P04075 P05062 P09972
huMAP3_01144.1	1	P59768 Q6IQ55
huMAP3_01145.1	1	A1A4S6 O60890 Q7Z6G8 Q8TDZ2 Q9UNA1
huMAP3_01146.1	1	P15151 Q1AE95
huMAP3_01147.1	1	P04114 Q9H8X9
huMAP3_01148.1	1	O00308 Q5TC82 Q92738
huMAP3_01149.1	1	P09455 Q8N257 Q99880 Q9UEE9
huMAP3_01150.1	1	Q8WVH0 Q9P218
huMAP3_01151.1	1	O75366 P09327
huMAP3_01152.1	1	P13164 Q5BJH2
huMAP3_01153.1	1	P57729 Q13637
huMAP3_01154.1	1	A0A8I5KQE6 Q13601
huMAP3_01155.1	1	Q3SYC2 Q99942
huMAP3_01156.1	1	P0CJ79 Q5VV52 Q9UHQ1
huMAP3_01157.1	1	Q2TAC2 Q66GS9
huMAP3_01158.1	1	P37088 Q8NCC3 Q92820
huMAP3_01159.1	1	O15296 Q8IY47
huMAP3_01160.1	1	O76080 P35749
huMAP3_01161.1	1	Q9H4I9 Q9NWR8
huMAP3_01162.1	1	P48539 P54793 P80108 Q9Y6X5
huMAP3_01163.1	1	Q8TB22 Q9HCJ3
huMAP3_01164.1	1	Q7Z6M4 Q9BWT6 Q9P2W1
huMAP3_01165.1	1	Q9BY44 Q9Y2L1
huMAP3_01166.1	1	Q9UPM6 Q9Y2G2
huMAP3_01167.1	1	O43390 O60506 O75525
huMAP3_01168.1	1	Q3V5L5 Q6ZWE6
huMAP3_01169.1	1	P23409 P41134 Q02577 Q6XD76 Q8WVJ9 Q96RJ6 Q99081
huMAP3_01170.1	1	P10632 P33260 Q14728 Q86V21 Q9NX78
huMAP3_01171.1	1	O15498 O15554
huMAP3_01172.1	1	Q7Z402 Q7Z602
huMAP3_01173.1	1	O43819 P15289 Q14696
huMAP3_01174.1	1	P29350 Q8NE18
huMAP3_01175.1	1	P07942 P11047
huMAP3_01176.1	1	Q96IJ6 Q9Y5P6
huMAP3_01177.1	1	P20591 P31941 P57059 Q9H0K1
huMAP3_01178.1	1	P51858 Q7Z4V5 Q8IXM2
huMAP3_01179.1	1	O00410 Q9UH62
huMAP3_01180.1	1	P18146 Q504T8
huMAP3_01181.1	1	P11233 P11234
huMAP3_01182.1	1	Q7Z2X4 Q96T11 Q9P225
huMAP3_01183.1	1	Q9H2H8 Q9Y6R4
huMAP3_01184.1	1	O43292 P04216 Q92643 Q96S52 Q9H490
huMAP3_01185.1	1	A6NCS6 O15327 O15431 O15432 P11117 Q6P9B6 Q8N4L1 Q8N5C7 Q8TCT0 Q9NVH0
huMAP3_01186.1	1	O95274 Q7Z404 Q8N3S3 Q8N4W6 Q9BZM5 Q9UMS5
huMAP3_01187.1	1	Q13765 Q6NX49 Q86WZ6 Q9NYL2
huMAP3_01188.1	1	Q16288 Q9P0V3
huMAP3_01189.1	1	P61803 Q13454
huMAP3_01190.1	1	A1E959 Q9Y2I1
huMAP3_01191.1	1	O75311 O95395
huMAP3_01192.1	1	P50993 P53667 Q8WXD0 Q8WYQ4
huMAP3_01193.1	1	O43172 P55769 Q8N5A5
huMAP3_01194.1	1	O75054 Q01850 Q504U0
huMAP3_01195.1	1	O60318 P16260 Q8TDB4 Q96MM6 Q9BYT3
huMAP3_01196.1	1	Q8TD47 Q9NX58
huMAP3_01197.1	1	Q99457 Q9H0U9
huMAP3_01198.1	1	P51957 Q6WCQ1
huMAP3_01199.1	1	O14924 P56559 Q7Z6M2
huMAP3_01200.1	1	Q5JSJ4 Q9BQ15 Q9NRY2
huMAP3_01201.1	1	Q6NZI2 Q9NZM1
huMAP3_01202.1	1	P05981 Q8IU57 Q96B42
huMAP3_01203.1	1	O60306 O60508 P41223 Q96AT1 Q9BZJ0
huMAP3_01204.1	1	Q155Q3 Q9C0I3 Q9GZM8 Q9H7U1 Q9NXR1
huMAP3_01205.1	1	P80404 Q6PIY5
huMAP3_01206.1	1	P17036 P41743
huMAP3_01207.1	1	P82921 Q66K89 Q6PF06 Q9Y3D9
huMAP3_01208.1	1	A6NC42 Q8TC76
huMAP3_01209.1	1	P16219 Q9BRL7
huMAP3_01210.1	1	Q15269 Q8IZH2
huMAP3_01211.1	1	O15539 P22749 P55786 Q9UM22
huMAP3_01212.1	1	Q96IZ7 Q9NXE8
huMAP3_01213.1	1	P16401 Q16666 Q7KZF4 Q99880
huMAP3_01214.1	1	Q6UY11 Q9NUE0
huMAP3_01215.1	1	P53673 Q05BV3
huMAP3_01216.1	1	P50552 Q8N8S7 Q969T9 Q9UI08
huMAP3_01217.1	1	P09132 P49458 P61011
huMAP3_01218.1	1	A6NI79 Q13472 Q96E14 Q9H9A7
huMAP3_01219.1	1	P0CW24 Q6PEW1 Q8ND90
huMAP3_01220.1	1	Q6Y2X3 Q9UK00
huMAP3_01221.1	1	A8MVS5 Q9BT30 Q9HDD0
huMAP3_01222.1	1	P78312 Q8N0S2 Q92805 Q9P219
huMAP3_01223.1	1	P20336 Q96E17
huMAP3_01224.1	1	P62633 Q9BRZ2
huMAP3_01225.1	1	P42330 P51857 P52895 Q04828
huMAP3_01226.1	1	O00712 P08651 Q12857 Q14938
huMAP3_01227.1	1	P33681 Q7L8W6
huMAP3_01228.1	1	P21397 Q9NQG6
huMAP3_01229.1	1	P05413 Q5TYW1
huMAP3_01230.1	1	P03951 Q8IU80
huMAP3_01231.1	1	P09493 Q5TZA2
huMAP3_01232.1	1	Q6PGP7 Q71UM5 Q9GZS3
huMAP3_01233.1	1	O60427 Q9BRT2 Q9NVA1
huMAP3_01234.1	1	O15121 Q8WVX3
huMAP3_01235.1	1	P17028 P17029 P28698 Q8TBC5 Q96N95
huMAP3_01236.1	1	P04637 Q14999 Q5T5S1 Q6ZN19 Q8IWT3 Q969M7 Q9BV20
huMAP3_01237.1	1	Q5FBB7 Q8TBZ3
huMAP3_01238.1	1	Q8NDD1 Q8TA86
huMAP3_01239.1	1	A2A3K4 P36404 Q96G28
huMAP3_01240.1	1	Q5M9Q1 Q8N5F7 Q9NP64
huMAP3_01241.1	1	Q12906 Q15717 Q9BUJ2
huMAP3_01242.1	1	P22223 P55283 Q9UI47
huMAP3_01243.1	1	P25116 P30550 Q70CQ3 Q9NVJ2
huMAP3_01244.1	1	Q8WVZ7 Q96F81
huMAP3_01245.1	1	O95716 P19957 P21291 P57729 Q15738 Q96TA1 Q99541 Q9BXM7 Q9UN76
huMAP3_01246.1	1	P52272 Q9P2K5
huMAP3_01247.1	1	Q9NZN3 Q9UJQ7
huMAP3_01248.1	1	Q96KN2 Q96KP4
huMAP3_01249.1	1	Q14457 Q6ZNE5 Q8NEB9 Q92622 Q96F24 Q99570 Q9H714
huMAP3_01250.1	1	P56589 Q96GQ5 Q9H5Q4 Q9NQX7
huMAP3_01251.1	1	P18440 P24666 Q9Y3A5
huMAP3_01252.1	1	O15347 P50579
huMAP3_01253.1	1	O14746 Q9H7L9
huMAP3_01254.1	1	Q658P3 Q8IWC1 Q8IYR6
huMAP3_01255.1	1	Q99571 Q9BQA9
huMAP3_01256.1	1	Q8IUN9 Q8NBJ4 Q92186
huMAP3_01257.1	1	O14756 O95563 Q01814 Q13291 Q16720 Q658P3 Q8N4C9 Q96K12
huMAP3_01258.1	1	A0A0A6YYG9 Q8IVP9 Q9Y4R7
huMAP3_01259.1	1	Q04771 Q13873
huMAP3_01260.1	1	Q6ZW49 Q9ULW0
huMAP3_01261.1	1	Q7L4S7 Q99836
huMAP3_01262.1	1	P49354 P49356 Q13574 Q93096
huMAP3_01263.1	1	O60547 Q99674 Q9H2K2
huMAP3_01264.1	1	Q96C86 Q96T52 Q9ULX7
huMAP3_01265.1	1	O15075 O43602 Q13410 Q99541
huMAP3_01266.1	1	P22102 P51617
huMAP3_01267.1	1	P29459 Q12841
huMAP3_01268.1	1	Q5M7Z0 Q9GZN0 Q9NRM6
huMAP3_01269.1	1	Q06141 Q6UW15
huMAP3_01270.1	1	P35914 Q8N5M1 Q9NZD8
huMAP3_01271.1	1	O94972 Q8N9Z0
huMAP3_01272.1	1	Q86WT6 Q8N9S9
huMAP3_01273.1	1	Q6JQN1 Q8NDA8 Q99445
huMAP3_01274.1	1	Q06187 Q6NXT1
huMAP3_01275.1	1	Q13428 Q8TBX8 Q96GG9
huMAP3_01276.1	1	B5ME19 O00303 O15371 O15372 O75821 O75822 P55884 P60228 P78344 Q13347 Q14152 Q5JSZ5 Q7L2H7 Q99613 Q9P2D0 Q9UBQ5 Q9Y262
huMAP3_01277.1	1	O75436 Q4G0F5 Q92609 Q96NW4 Q96QK1 Q9UBQ0
huMAP3_01278.1	1	Q15007 Q86U44 Q9HCE5
huMAP3_01279.1	1	P54098 Q6P1N9 Q9H4K7
huMAP3_01280.1	1	Q8NC56 Q8ND56
huMAP3_01281.1	1	Q9NPZ5 Q9UKJ8
huMAP3_01282.1	1	A8CG34 Q12772 Q8IZV5 Q9BXB1
huMAP3_01283.1	1	O43921 O75973 P46098 Q03692 Q86Z23
huMAP3_01284.1	1	Q5VU69 Q9Y5B8
huMAP3_01285.1	1	Q86YD5 Q9H0M0
huMAP3_01286.1	1	O95868 Q13410 Q15011
huMAP3_01287.1	1	Q13547 Q14687 Q6PJG2 Q8IV32 Q8N344 Q92769 Q96BD5 Q96EK2 Q96N64 Q96PN7 Q96QT6 Q9H147 Q9P0W2 Q9P281 Q9P2R6 Q9UHJ3 Q9UKL3
huMAP3_01288.1	1	Q6IQ49 Q9BRP8 Q9Y5S9
huMAP3_01289.1	1	O60220 P01213 Q6UXA7 Q8N7X2 Q9Y5J9 Q9Y5L4
huMAP3_01290.1	1	O14972 O60826 Q15583 Q567U6 Q86VX2 Q86X83 Q8TCE6 Q9H0A8 Q9NX08 Q9P000 Q9UBQ0 Q9Y6G5
huMAP3_01291.1	1	Q01954 Q14142
huMAP3_01292.1	1	P41222 P52757 Q96D59
huMAP3_01293.1	1	O95747 Q8IUW5 Q969Z4 Q9UEW8
huMAP3_01294.1	1	Q9HD67 Q9UGB7
huMAP3_01295.1	1	P15374 Q9H078
huMAP3_01296.1	1	P43357 P43360
huMAP3_01297.1	1	O43299 Q68DK2 Q96JI7 Q9H0R1 Q9NUS5
huMAP3_01298.1	1	Q9P0L2 Q9Y5P4
huMAP3_01299.1	1	Q96DA6 Q9Y3D7
huMAP3_01300.1	1	Q00532 Q5MAI5
huMAP3_01301.1	1	P83111 Q9BS92 Q9UFN0
huMAP3_01302.1	1	O95999 Q13489 Q6P0N0 Q9NX57
huMAP3_01303.1	1	O43908 Q567V2
huMAP3_01304.1	1	A6NMD2 Q08AF8
huMAP3_01305.1	1	Q5TCY1 Q6IQ55
huMAP3_01306.1	1	Q12841 Q14956
huMAP3_01307.1	1	Q5T7N3 Q9H4X1 Q9Y490 Q9Y4G6
huMAP3_01308.1	1	P17931 Q8N697
huMAP3_01309.1	1	Q5VZL5 Q96B54 Q96JM3 Q9UI95
huMAP3_01310.1	1	Q9H8M7 Q9NS86
huMAP3_01311.1	1	Q15032 Q6R327 Q9C0B7 Q9HBH9
huMAP3_01312.1	1	P30414 P38919 Q8IXQ4 Q96A72 Q9H307 Q9Y3X0
huMAP3_01313.1	1	O15079 Q969Z3 Q9NX95
huMAP3_01314.1	1	Q14005 Q8NCN4
huMAP3_01315.1	1	Q15622 Q6ZQY3
huMAP3_01316.1	1	P15848 Q92824
huMAP3_01317.1	1	P13591 Q9Y336
huMAP3_01318.1	1	Q7Z6Z6 Q9UNE7
huMAP3_01319.1	1	Q14210 Q8IZK6 Q9GZU1
huMAP3_01320.1	1	Q5SQH8 Q9BUH6
huMAP3_01321.1	1	P01160 Q5VST9
huMAP3_01322.1	1	Q12931 Q96FB5 Q9UJW2
huMAP3_01323.1	1	Q14774 Q8N960 Q96M11
huMAP3_01324.1	1	O75381 Q15723 Q96AX9 Q9C0D4 Q9H5V7 Q9HCK8
huMAP3_01325.1	1	P32297 Q9H1C3 Q9NS84
huMAP3_01326.1	1	P16591 Q7LC44
huMAP3_01327.1	1	O96009 P07339
huMAP3_01328.1	1	Q8TCD5 Q9NPB1
huMAP3_01329.1	1	Q86VV8 Q96JH8 Q9HAW0 Q9UBK5
huMAP3_01330.1	1	Q9NV72 Q9UFB7
huMAP3_01331.1	1	Q6UX71 Q9Y5Q6
huMAP3_01332.1	1	P07902 Q16621
huMAP3_01333.1	1	Q96HT8 Q9Y605
huMAP3_01334.1	1	Q4VXU2 Q9H074
huMAP3_01335.1	1	O14939 O60884 P31689 P35869 Q6NSI4 Q9C0B7 Q9Y6N5
huMAP3_01336.1	1	Q8TD91 Q9UBF1
huMAP3_01337.1	1	P48739 Q00169 Q3SXM5
huMAP3_01338.1	1	O14772 Q96DU3
huMAP3_01339.1	1	B1AK53 Q9UI46
huMAP3_01340.1	1	A6NLJ0 Q76LX8
huMAP3_01341.1	1	Q8NG76 Q8NG77
huMAP3_01342.1	1	Q3ZAQ7 Q96NT0 Q9HBG4
huMAP3_01343.1	1	A0PJZ3 Q9UBM8 Q9UHG2
huMAP3_01344.1	1	Q10472 Q7L0J3
huMAP3_01345.1	1	O95750 P01282 P39905 Q9NQH7
huMAP3_01346.1	1	P46100 Q01668 Q13111 Q13112
huMAP3_01347.1	1	Q8N393 Q9NS56
huMAP3_01348.1	1	P36269 Q03426 Q8TDM5 Q9UJU2
huMAP3_01349.1	1	O60810 Q5TYX0
huMAP3_01350.1	1	P07900 P08238 Q3B7T1 Q8IWX7
huMAP3_01351.1	1	P10632 Q5T9G4 Q7Z6V5 Q96EY9
huMAP3_01352.1	1	O14981 P43657 Q96GS6
huMAP3_01353.1	1	P13693 Q8IV20
huMAP3_01354.1	1	Q96NY7 Q9Y696
huMAP3_01355.1	1	Q5QGZ9 Q9H0T7 Q9HAV4
huMAP3_01356.1	1	O60664 Q99640
huMAP3_01357.1	1	O95831 P10599 P54819 P55789 Q8N4Q1 Q9Y6Y1
huMAP3_01358.1	1	O00115 O75356 Q8NCC3 Q8NHP8 Q9H4M3 Q9NRD1
huMAP3_01359.1	1	P24752 Q9BWD1 Q9C0K7 Q9NVV9
huMAP3_01360.1	1	O94900 Q96NM4
huMAP3_01361.1	1	O00292 O75610
huMAP3_01362.1	1	P16885 P78381
huMAP3_01363.1	1	O75636 Q96J84
huMAP3_01364.1	1	P15428 P20591 Q15782 Q32NC0 Q6ZUI0
huMAP3_01365.1	1	P05549 Q7Z6R9 Q92481 Q92754 Q9NZR1
huMAP3_01366.1	1	P05023 P60468
huMAP3_01367.1	1	A6NMB1 Q96LC7
huMAP3_01368.1	1	P28845 Q15526
huMAP3_01369.1	1	O94915 Q5TBA9 Q9BZ23
huMAP3_01370.1	1	P58304 Q8TEY7 Q9Y2K6
huMAP3_01371.1	1	Q6P087 Q8N9L9 Q96E29 Q9NPE2
huMAP3_01372.1	1	O95139 P51970 Q9UI09
huMAP3_01373.1	1	Q8TDN1 Q92953 Q9H3M0
huMAP3_01374.1	1	P83105 Q01804
huMAP3_01375.1	1	Q12797 Q658P3
huMAP3_01376.1	1	P12318 P31995 P55157
huMAP3_01377.1	1	Q49AN0 Q9UKT7
huMAP3_01378.1	1	A2A2Y4 A6NNL5
huMAP3_01379.1	1	Q6XQN6 Q6YP21 Q8N365 Q96R05
huMAP3_01380.1	1	A0AVI4 P16389 Q9H2X9
huMAP3_01381.1	1	O60294 O95571 P28838 Q08830 Q86UU1 Q9BXI6 Q9ULL5
huMAP3_01382.1	1	Q6NUN9 Q6ZMS7 Q8TD17 Q9UDV6 Q9ULD5
huMAP3_01383.1	1	P01106 Q6PJQ5
huMAP3_01384.1	1	P40933 Q13261
huMAP3_01385.1	1	P0C7U0 Q5R3F8
huMAP3_01386.1	1	O00167 Q99504 Q9NPC8
huMAP3_01387.1	1	O43298 O95409 P31274 Q7Z5J4 Q9UJ70
huMAP3_01388.1	1	A7E2Y1 O00189 Q9UPM8 Q9Y587 Q9Y6B7
huMAP3_01389.1	1	Q8TAP6 Q9P2G4 Q9UBS0
huMAP3_01390.1	1	O43151 P78358 Q9H1M0
huMAP3_01391.1	1	Q01524 Q8IX07
huMAP3_01392.1	1	P01111 Q96SA4 Q9H9S5 Q9UL25
huMAP3_01393.1	1	Q96QG7 Q9Y216 Q9Y217
huMAP3_01394.1	1	Q3B7T1 Q9NVT9 Q9NZL4
huMAP3_01395.1	1	O94915 Q5TBA9
huMAP3_01396.1	1	O15488 O95210 O95685 P06737 P11216 P35573 P54840 Q6ZSY5 Q86XI6 Q9UQK1
huMAP3_01397.1	1	Q86UN3 Q8TBG4 Q9Y5X9
huMAP3_01398.1	1	A2RUB1 O75417 P53814 Q8NHQ1 Q96A61 Q9P2P1 Q9Y283
huMAP3_01399.1	1	A6NFI3 O75467 Q02386 Q03936 Q14929 Q6WRX3 Q9NYW8
huMAP3_01400.1	1	Q9UKU6 Q9Y6W8
huMAP3_01401.1	1	Q6PIL6 Q9Y2W7
huMAP3_01402.1	1	P56597 Q96IM9
huMAP3_01403.1	1	P30511 Q8NDV1
huMAP3_01404.1	1	O95848 Q0VDF9
huMAP3_01405.1	1	O75356 O95479
huMAP3_01406.1	1	O43323 P20142 P49247 Q6W4X9
huMAP3_01407.1	1	Q8N157 Q9H7D0 Q9Y6X8
huMAP3_01408.1	1	P51161 Q9UMS6
huMAP3_01409.1	1	P42677 Q71UM5 Q8NDA8
huMAP3_01410.1	1	Q9NQI0 Q9NRW7
huMAP3_01411.1	1	P29350 Q5JRC9 Q6GTX8
huMAP3_01412.1	1	Q92733 Q9P013
huMAP3_01413.1	1	O95670 P15313 P21281 P21283 P36543 Q8NEY4 Q8NI08 Q96A05 Q9ULP9 Q9Y485 Q9Y4E6 Q9Y5K8
huMAP3_01414.1	1	P01178 P01185 P40337 Q6UWL6
huMAP3_01415.1	1	O75541 Q8NHZ7 Q92786
huMAP3_01416.1	1	O95238 Q9HAZ2
huMAP3_01417.1	1	O95522 Q5VWM4
huMAP3_01418.1	1	P29597 Q8N6R0
huMAP3_01419.1	1	Q96EE4 Q9GZY8
huMAP3_01420.1	1	O75794 Q2VPB7
huMAP3_01421.1	1	P53041 Q5JT25 Q9NQT6
huMAP3_01422.1	1	C9JH25 O00562 O95292 P22059 Q5JWR5 Q5VTQ0 Q8IZD6 Q8NC06 Q8TEY7 Q969R2 Q96SU4 Q9BXB4 Q9BZ72 Q9P0L0 Q9Y2K6
huMAP3_01423.1	1	Q8WUQ7 Q9H5V9
huMAP3_01424.1	1	Q6IQ26 Q6ZUT9
huMAP3_01425.1	1	P50281 Q9H553
huMAP3_01426.1	1	P12319 Q8N371
huMAP3_01427.1	1	Q12950 Q9NU39
huMAP3_01428.1	1	O75971 Q5VT25 Q8IV03
huMAP3_01429.1	1	Q02386 Q14929
huMAP3_01430.1	1	P34741 Q13585 Q68DE3
huMAP3_01431.1	1	E5RIL1 Q6NUM6 Q9Y6I9
huMAP3_01432.1	1	Q96HH4 Q9BVA6
huMAP3_01433.1	1	Q14507 Q8NI22 Q9BV57
huMAP3_01434.1	1	O75223 Q9BQ50
huMAP3_01435.1	1	Q15942 Q8IX12
huMAP3_01436.1	1	Q05823 Q495B1 Q8NB46 Q8WXK3 Q9NWT6
huMAP3_01437.1	1	P16435 Q8IZV5 Q96AG4 Q9Y5M8
huMAP3_01438.1	1	Q60I27 Q96Q42
huMAP3_01439.1	1	Q3SYG4 Q8IWZ6 Q8N3I7 Q8NFJ9 Q8TAM2 Q96RK4 Q9BXC9 Q9NQ48
huMAP3_01440.1	1	O14929 P46100 P49321 P62805 P84243 Q13111 Q14207 Q5TEC6
huMAP3_01441.1	1	O75116 Q13464
huMAP3_01442.1	1	Q13686 Q9NX57
huMAP3_01443.1	1	O15056 Q14676 Q5HYK7 Q68EM7 Q8IZC4 Q96B97 Q9ULZ2 Q9Y5K6
huMAP3_01444.1	1	P62875 Q6EEV4 Q9BWH6
huMAP3_01445.1	1	P32121 P36575 P55201 Q68CQ4
huMAP3_01446.1	1	Q6Y288 Q8TE60
huMAP3_01447.1	1	P34897 P46736 Q15018 Q6UWZ7 Q96MD7 Q96RL1 Q9NWV8 Q9NXR7
huMAP3_01448.1	1	O43829 O60671 O60921 O75943 Q8NHY5 Q99638
huMAP3_01449.1	1	P35251 Q8NEF9
huMAP3_01450.1	1	Q8N7C0 Q9H209
huMAP3_01451.1	1	P06858 P54803 Q96G04
huMAP3_01452.1	1	O95208 Q53ET0 Q6UUV7 Q99959 Q9Y6R0
huMAP3_01453.1	1	Q9H0R8 Q9Y4P1
huMAP3_01454.1	1	Q08752 Q8WV15
huMAP3_01455.1	1	Q16527 Q8IYN0 Q8N9Z2 Q9H2A3 Q9Y4Z2
huMAP3_01456.1	1	O43316 Q5JRX3 Q9BXF9 Q9BYZ8
huMAP3_01457.1	1	P14060 P26439 P42898
huMAP3_01458.1	1	A1L190 Q08AD1 Q9BVG8
huMAP3_01459.1	1	O95935 Q96BZ8 Q9UMR3
huMAP3_01460.1	1	A8MTY0 Q3ZCQ8
huMAP3_01461.1	1	Q96PV7 Q9UDY6
huMAP3_01462.1	1	Q8IWL3 Q96M27
huMAP3_01463.1	1	Q9BYM8 Q9NUL5
huMAP3_01464.1	1	O14548 P00395 P00414 P20674
huMAP3_01465.1	1	Q8IYW4 Q96CN5
huMAP3_01466.1	1	Q02790 Q9BQP7 Q9ULV8
huMAP3_01467.1	1	O75604 Q6W5P4
huMAP3_01468.1	1	Q9H1P3 Q9UBS8
huMAP3_01469.1	1	Q9NXA8 Q9UHR4
huMAP3_01470.1	1	Q14641 Q8N6M9
huMAP3_01471.1	1	O43897 P13497 P62502
huMAP3_01472.1	1	O60669 P25090 Q7Z3F1 Q8N8Q9
huMAP3_01473.1	1	O43164 Q96FC9
huMAP3_01474.1	1	O14979 Q96PK6
huMAP3_01475.1	1	O75874 P52209 P52565
huMAP3_01476.1	1	O00194 P51159 Q4VX76 Q8IYJ3 Q8TDW5 Q96C24 Q9BV36 Q9HCH5 Q9UNE2
huMAP3_01477.1	1	O95677 Q8N196
huMAP3_01478.1	1	Q14914 Q86WV6
huMAP3_01479.1	1	P29353 Q8WZ73
huMAP3_01480.1	1	O14917 O95833 Q8N8Z6 Q9HCL0 Q9NPG4
huMAP3_01481.1	1	Q8WUJ0 Q96KD3
huMAP3_01482.1	1	Q9Y5E3 Q9Y5E5
huMAP3_01483.1	1	Q8IWN7 Q96MF2
huMAP3_01484.1	1	P41159 Q9BZE7
huMAP3_01485.1	1	P54257 Q2M329 Q9NY74 Q9UPR3
huMAP3_01486.1	1	O14924 O43566 P08754 P61952 Q92485
huMAP3_01487.1	1	A5PL33 Q9NZV1
huMAP3_01488.1	1	O95470 Q6UB98 Q86VH5 Q8IXB3
huMAP3_01489.1	1	P45954 Q9NSN8 Q9UPW5
huMAP3_01490.1	1	Q6UWV6 Q9HBJ0
huMAP3_01491.1	1	P43088 Q9H3Z4
huMAP3_01492.1	1	P17040 P49910 Q8IWY8
huMAP3_01493.1	1	Q7Z6K5 Q9H6Z4
huMAP3_01494.1	1	P43119 Q75V66 Q9P2E8
huMAP3_01495.1	1	Q6NUK4 Q8N3F8 Q9H6D8
huMAP3_01496.1	1	O15069 Q7Z5U6
huMAP3_01497.1	1	Q9NQG1 Q9NU23
huMAP3_01498.1	1	Q15642 Q17R89 Q5T0N5
huMAP3_01499.1	1	Q8N9L9 Q96E29
huMAP3_01500.1	1	Q00059 Q5VT25 Q68EA5 Q8N5Z5 Q96GI7 Q9C000 Q9H5L6 Q9UBT6 Q9ULU4
huMAP3_01501.1	1	O75348 O95398 P15313 P21281 P36543 Q13488 Q16864 Q8N8Y2 Q8NEY4 Q8NI08 Q96A05 Q9GZN7 Q9ULP9 Q9Y485 Q9Y4E6
huMAP3_01502.1	1	P02649 Q13201
huMAP3_01503.1	1	A6NHQ2 Q53HI1 Q9H9Z2
huMAP3_01504.1	1	Q6AZY7 Q86SQ7 Q96EK2
huMAP3_01505.1	1	P08253 P16035 Q9GZT5
huMAP3_01506.1	1	P57071 P62913
huMAP3_01507.1	1	P02776 Q6IPR1
huMAP3_01508.1	1	P02814 Q8WUN7
huMAP3_01509.1	1	Q5TEJ8 Q8N5X7
huMAP3_01510.1	1	O43583 Q5JSL3
huMAP3_01511.1	1	Q01831 Q14527 Q9BQ69
huMAP3_01512.1	1	Q8N8A6 Q9Y2R4
huMAP3_01513.1	1	P26378 Q9NPJ4
huMAP3_01514.1	1	C9J7I0 Q8WUM4 Q96EY5 Q99816 Q9H9H4
huMAP3_01515.1	1	Q5T1M5 Q6UXH8
huMAP3_01516.1	1	A6NFS0 P0C5Z0 Q8N9Z2 Q9H4Z2
huMAP3_01517.1	1	Q9UGP5 Q9Y314
huMAP3_01518.1	1	P17025 P56703 Q8N883 Q96RE9 Q9NY28 Q9Y2E8
huMAP3_01519.1	1	Q9NZL3 Q9NZR2
huMAP3_01520.1	1	O43548 P30838
huMAP3_01521.1	1	P32241 P56378 Q96BI3
huMAP3_01522.1	1	Q7Z3C6 Q9BXP2
huMAP3_01523.1	1	P11802 P42772 P42773 P55273 Q00534 Q8N726
huMAP3_01524.1	1	Q9BWT6 Q9P2W1
huMAP3_01525.1	1	P49137 Q15759 Q16644 Q6ZSC3 Q7L4I2 Q92576
huMAP3_01526.1	1	A8K8V0 Q5T5X7 Q9UPQ7
huMAP3_01527.1	1	Q6NY19 Q8IVF7 Q96PY5
huMAP3_01528.1	1	P35243 Q0VDG4 Q8NB12
huMAP3_01529.1	1	Q6PID6 Q8N7H5 Q8WVC0 Q9GZS3
huMAP3_01530.1	1	Q5BKU9 Q5GAN3
huMAP3_01531.1	1	Q8IY22 Q8TDV5
huMAP3_01532.1	1	Q58EX2 Q5GH76
huMAP3_01533.1	1	P49750 P78332 P98179 Q14966 Q8IXT5 Q8NEY8 Q9Y2Y9
huMAP3_01534.1	1	Q5SW96 Q8NDX1
huMAP3_01535.1	1	P08240 Q15477 Q16698 Q71UM5
huMAP3_01536.1	1	Q8ND04 Q96Q77
huMAP3_01537.1	1	P35558 Q5VX52 Q6VVB1 Q96CX3 Q96Q77 Q9UJ78
huMAP3_01538.1	1	O15342 Q13336 Q3ZAQ7 Q8N511 Q96NT0 Q9HBG4
huMAP3_01539.1	1	Q6NYC1 Q8NAV1 Q9H9J4
huMAP3_01540.1	1	Q9UN71 Q9Y5E7 Q9Y5G1 Q9Y5G2
huMAP3_01541.1	1	O14939 Q8WV48 Q9UIX4
huMAP3_01542.1	1	P07737 Q93015
huMAP3_01543.1	1	Q8N423 Q8N6C8 Q8NHL6
huMAP3_01544.1	1	P41219 Q9NWM0
huMAP3_01545.1	1	P05090 P12273 Q70EK8
huMAP3_01546.1	1	Q8TDJ6 Q96KS0 Q9BXJ5
huMAP3_01547.1	1	Q9UN71 Q9Y5E7 Q9Y5F8 Q9Y5F9 Q9Y5G0 Q9Y5G1 Q9Y5G2
huMAP3_01548.1	1	O15432 O95870
huMAP3_01549.1	1	Q969X6 Q96F85
huMAP3_01550.1	1	Q2KHT3 Q8TF30 Q96DA2 Q96DC9
huMAP3_01551.1	1	P23942 P41181
huMAP3_01552.1	1	A6NFN3 P22732
huMAP3_01553.1	1	Q14247 Q5T6F2
huMAP3_01554.1	1	O95925 P11172
huMAP3_01555.1	1	O14958 Q9H0W5 Q9Y576
huMAP3_01556.1	1	Q6ZW61 Q9NPJ1
huMAP3_01557.1	1	Q9UBR4 Q9UJT2
huMAP3_01558.1	1	Q13243 Q5QNW6 Q8TF68
huMAP3_01559.1	1	Q6GPH4 Q6ZTR7 Q8NGF9 Q9Y4I5
huMAP3_01560.1	1	O75928 P61328 Q92541
huMAP3_01561.1	1	P17693 P30530
huMAP3_01562.1	1	Q96BW5 Q9NQX5
huMAP3_01563.1	1	Q8IYD9 Q9NXG0
huMAP3_01564.1	1	Q8IXS8 Q96LR7 Q99757
huMAP3_01565.1	1	O15169 Q5JTC6
huMAP3_01566.1	1	O94851 Q52LW3 Q8WXH2 Q96CN9 Q96JJ6
huMAP3_01567.1	1	Q9Y3X0 Q9Y3Y2
huMAP3_01568.1	1	A6NI73 P06731 Q6TGC4 Q9HAK2
huMAP3_01569.1	1	Q5T5N4 Q6ZWH5 Q9BVV6
huMAP3_01570.1	1	P12270 Q86WV5 Q9H668
huMAP3_01571.1	1	O15063 Q8N5S9 Q9ULL1
huMAP3_01572.1	1	P18509 Q9UBM4 Q9UHG2
huMAP3_01573.1	1	Q5VT25 Q8IV03
huMAP3_01574.1	1	P58180 Q8NGL6
huMAP3_01575.1	1	P55064 Q9Y487
huMAP3_01576.1	1	O95968 Q3YBM2 Q8NFR7 Q8NGS6 Q96DR8
huMAP3_01577.1	1	O43809 O75718 Q16630 Q8IVL5
huMAP3_01578.1	1	Q96KN1 Q9NZC3
huMAP3_01579.1	1	Q0VDI3 Q86W34 Q8TDN2
huMAP3_01580.1	1	P41222 Q8NDI1 Q96D59
huMAP3_01581.1	1	Q6PIF2 Q8IUI8 Q8IZ13
huMAP3_01582.1	1	O14798 Q7RTT9 Q8NFT2 Q9BQJ4 Q9BXS9 Q9NVA4 Q9Y693
huMAP3_01583.1	1	O75792 Q9UPV0
huMAP3_01584.1	1	Q96BN6 Q96NH3
huMAP3_01585.1	1	A6NMB9 Q8TE69
huMAP3_01586.1	1	P06746 P18887 P49916 Q96T60 Q9NUW8
huMAP3_01587.1	1	O60869 Q14320
huMAP3_01588.1	1	O75153 P00540 Q96KV7 Q9BXF9
huMAP3_01589.1	1	P56817 Q5H8A3
huMAP3_01590.1	1	O75071 Q8IUY3 Q8IYS0 Q96CP6 Q96HH9
huMAP3_01591.1	1	O75973 Q03692 Q86Z23
huMAP3_01592.1	1	Q587I9 Q8TAK6
huMAP3_01593.1	1	Q5VUJ9 Q6UXQ4
huMAP3_01594.1	1	Q14558 Q9C029
huMAP3_01595.1	1	Q8NGA1 Q9H2P9 Q9H4S2
huMAP3_01596.1	1	O76061 P06870 Q9BW72
huMAP3_01597.1	1	P05976 P12883 Q9Y623
huMAP3_01598.1	1	P58417 Q02447
huMAP3_01599.1	1	Q86Y33 Q9Y6Y0
huMAP3_01600.1	1	P28360 P29279 Q12946 Q12947
huMAP3_01601.1	1	P49715 Q5T5S1 Q86SX3 Q9NZN5
huMAP3_01602.1	1	O14503 P31629 Q53EL6 Q63HQ2 Q86T82 Q86WH2 Q92502 Q9H1D0 Q9Y297
huMAP3_01603.1	1	P01137 P10600 P61812
huMAP3_01604.1	1	Q13398 Q9BWM5
huMAP3_01605.1	1	Q8IZ83 Q9Y315
huMAP3_01606.1	1	P35579 Q8N3V7
huMAP3_01607.1	1	Q6PEY2 Q9UJX0 Q9UK32
huMAP3_01608.1	1	O95084 P05997 P20908
huMAP3_01609.1	1	O95436 Q53TN4 Q8NFJ5 Q93050 Q9UJZ1 Q9UNQ0
huMAP3_01610.1	1	Q8N2S1 Q9UBX5
huMAP3_01611.1	1	Q9HAP2 Q9NP71 Q9UH92
huMAP3_01612.1	1	O94988 Q76NI1 Q9Y5P8
huMAP3_01613.1	1	O14978 Q12986 Q96JC1
huMAP3_01614.1	1	Q08AN1 Q2KHN1 Q92901
huMAP3_01615.1	1	O60880 Q7Z2X7 Q8IWT0
huMAP3_01616.1	1	P46937 Q15562 Q9GZV5 Q9Y2J4
huMAP3_01617.1	1	P61764 Q15833 Q8N4C7 Q9Y2K9
huMAP3_01618.1	1	O75031 Q8IUD6
huMAP3_01619.1	1	Q15417 Q99439
huMAP3_01620.1	1	Q9NRL2 Q9Y6Q1
huMAP3_01621.1	1	O60548 P43361 Q86W50
huMAP3_01622.1	1	O14944 P17931
huMAP3_01623.1	1	Q6P9B9 Q9NVH2
huMAP3_01624.1	1	P27930 Q53SZ7
huMAP3_01625.1	1	Q93088 Q9H2M3
huMAP3_01626.1	1	P08684 P20815
huMAP3_01627.1	1	Q13546 Q7L3V2
huMAP3_01628.1	1	Q16539 Q96CC6 Q9BUB5 Q9BY84 Q9HBH9
huMAP3_01629.1	1	P14406 Q7L592
huMAP3_01630.1	1	Q9NRG7 Q9Y6B2
huMAP3_01631.1	1	Q92945 Q96AE4
huMAP3_01632.1	1	P36508 Q9NZI5
huMAP3_01633.1	1	O14561 P19404
huMAP3_01634.1	1	Q9BTE6 Q9BYG4 Q9H4E5
huMAP3_01635.1	1	P29973 Q9C056
huMAP3_01636.1	1	O60238 Q12983
huMAP3_01637.1	1	Q12789 Q8WUA4 Q9UL42 Q9Y5Q8 Q9Y5Q9
huMAP3_01638.1	1	A4UGR9 Q14432
huMAP3_01639.1	1	Q5VUD6 Q96J42 Q9HCN3
huMAP3_01640.1	1	O00748 P05067
huMAP3_01641.1	1	Q8TAP9 Q9UK59
huMAP3_01642.1	1	Q6GQQ9 Q8TE49
huMAP3_01643.1	1	P10155 Q6UW02
huMAP3_01644.1	1	P11169 Q8TDB8
huMAP3_01645.1	1	Q5T686 Q5VZ89 Q96GV9
huMAP3_01646.1	1	P21802 P22607
huMAP3_01647.1	1	O43462 Q8NGN1
huMAP3_01648.1	1	O00519 P11511
huMAP3_01649.1	1	P25106 P48047 Q8WUX1
huMAP3_01650.1	1	A6NCE7 O95166 Q9NT62
huMAP3_01651.1	1	O43439 O75081 Q06455 Q9GZV8 Q9NQX0
huMAP3_01652.1	1	O43741 P54619 P54646 Q13131 Q9UGI9 Q9UGJ0 Q9Y478
huMAP3_01653.1	1	Q6KC79 Q9Y4H4 Q9Y6X3
huMAP3_01654.1	1	Q6P2H3 Q8N9P6
huMAP3_01655.1	1	P07998 P31942 P51991 Q13151 Q14103 Q99729
huMAP3_01656.1	1	O00635 P01579
huMAP3_01657.1	1	Q14562 Q96RS6 Q9BRP0
huMAP3_01658.1	1	P29558 Q7Z422 Q92900
huMAP3_01659.1	1	P06340 P46098 Q04671 Q7L1W4
huMAP3_01660.1	1	A1IGU5 Q6XZF7 Q9NQY0
huMAP3_01661.1	1	Q8IXB1 Q9NS15
huMAP3_01662.1	1	P22102 P49327 Q8N8N7
huMAP3_01663.1	1	O00178 P17844 Q12906
huMAP3_01664.1	1	P01009 Q16659
huMAP3_01665.1	1	O00148 O75152 Q13838 Q8NI27
huMAP3_01666.1	1	O95393 Q7Z5J4 Q9NP66 Q9UHJ3 Q9Y592
huMAP3_01667.1	1	O60512 Q9H1B5 Q9UKJ8
huMAP3_01668.1	1	P0CG48 P40123 P68032 Q01518
huMAP3_01669.1	1	Q86YS6 Q8N6N3 Q8TF30 Q96NB3
huMAP3_01670.1	1	Q6IC98 Q8TC07
huMAP3_01671.1	1	Q14139 Q92551 Q92575 Q9H6X4
huMAP3_01672.1	1	O60825 P16118 Q16875 Q16877
huMAP3_01673.1	1	P09488 P21266 P28161 P46439 Q03013
huMAP3_01674.1	1	P47736 Q684P5
huMAP3_01675.1	1	Q008S8 Q17RG1
huMAP3_01676.1	1	P0DP24 Q5TB80 Q6ZWB6
huMAP3_01677.1	1	P62987 Q8WWF5 Q9UIX4 Q9Y4D2
huMAP3_01678.1	1	A6NMX2 O43432 P06730 Q13541
huMAP3_01679.1	1	O60507 Q5VSG8 Q6P1J6 Q6UXY1 Q8N6G5 Q9NUN5
huMAP3_01680.1	1	Q15633 Q9UPY3
huMAP3_01681.1	1	P51513 Q9UNW9
huMAP3_01682.1	1	O75570 Q86YC2
huMAP3_01683.1	1	O43829 O60671 O60921 Q99638
huMAP3_01684.1	1	Q1ZZU3 Q3MJ16 Q86XK3
huMAP3_01685.1	1	Q86XA9 Q9UHY8
huMAP3_01686.1	1	O60231 Q92917 Q9BRD0
huMAP3_01687.1	1	O00214 P17301 P23470 P26006 P56199 Q15223 Q9ULI3
huMAP3_01688.1	1	O43312 Q5EBL4 Q765P7
huMAP3_01689.1	1	O15273 Q9NZH8
huMAP3_01690.1	1	Q9BU70 Q9P272
huMAP3_01691.1	1	Q96DE0 Q9P218
huMAP3_01692.1	1	Q99706 Q9BUM1
huMAP3_01693.1	1	P26022 Q8IZM8
huMAP3_01694.1	1	Q11201 Q96IJ6 Q9H4A6 Q9Y5P6
huMAP3_01695.1	1	Q7L590 Q96GE4 Q9BR77
huMAP3_01696.1	1	O94829 Q9Y6D5
huMAP3_01697.1	1	O15049 P55196
huMAP3_01698.1	1	Q6UE05 Q96B96
huMAP3_01699.1	1	Q7Z460 Q9NXL2
huMAP3_01700.1	1	O75319 Q1KMD3
huMAP3_01701.1	1	A8K2U0 P07476 P48594
huMAP3_01702.1	1	Q96PE3 Q9GZY0 Q9H4D5 Q9NPJ8
huMAP3_01703.1	1	O14983 P15907 Q5TH69
huMAP3_01704.1	1	Q8TDD5 Q96HD9 Q9NR82 Q9Y4D2
huMAP3_01705.1	1	Q6ZMJ2 Q9H3M7
huMAP3_01706.1	1	P35232 Q99623
huMAP3_01707.1	1	O43934 P49593 Q96EY1 Q9H2R5
huMAP3_01708.1	1	Q7Z3B4 Q9BVL2
huMAP3_01709.1	1	Q9C0D5 Q9NUQ8 Q9NYH9
huMAP3_01710.1	1	P05129 P05771 P17252 P51677
huMAP3_01711.1	1	O14526 Q32P28 Q96GL9 Q9NXH8
huMAP3_01712.1	1	A6ND91 Q9UKU0
huMAP3_01713.1	1	P36980 Q03591
huMAP3_01714.1	1	O75844 Q3MIX3
huMAP3_01715.1	1	P15692 P49765
huMAP3_01716.1	1	A6NDV4 Q658N2 Q6IEE7 Q8TE58 Q8WWF1 Q9UKK3
huMAP3_01717.1	1	O00214 P23470 P56199 Q15223 Q5ZPR3 Q8IZA0 Q9ULI3 Q9Y6X5
huMAP3_01718.1	1	O75674 Q6ZVM7 Q9H0E2
huMAP3_01719.1	1	Q8IYB7 Q9BQQ7
huMAP3_01720.1	1	Q8NFZ5 Q96JL9
huMAP3_01721.1	1	Q08379 Q8IWG1 Q9BQQ3
huMAP3_01722.1	1	B2RXF5 O15090 O60315 P56545 Q13363 Q92618 Q99592
huMAP3_01723.1	1	O15523 P55265
huMAP3_01724.1	1	P14550 Q9Y4K4
huMAP3_01725.1	1	O95551 Q5R3I4 Q5VST9 Q6UWN0
huMAP3_01726.1	1	Q99797 Q9NRR8
huMAP3_01727.1	1	Q8N2W9 Q96EY8
huMAP3_01728.1	1	O43760 O95436 Q11201 Q8IZR5 Q8NEW0 Q9P2E7
huMAP3_01729.1	1	O95178 P19404 Q8N0U4
huMAP3_01730.1	1	Q8IUX8 Q9NP73
huMAP3_01731.1	1	P56385 P59536 Q9H3S5
huMAP3_01732.1	1	O75947 P00846 P24539 P30989 Q5BJH7 Q5T4F4 Q8NBI5 Q96G23 Q9BXJ8 Q9Y345
huMAP3_01733.1	1	O43298 O95990 Q10571 Q8TAP4
huMAP3_01734.1	1	P04746 P13807 P46976 Q04446
huMAP3_01735.1	1	Q6UWP2 Q9BWK5
huMAP3_01736.1	1	P02511 Q9H2D1
huMAP3_01737.1	1	P24522 Q9Y6R4
huMAP3_01738.1	1	O43147 O94851 Q13093 Q16849 Q9NX62
huMAP3_01739.1	1	Q8N475 Q9P2F8
huMAP3_01740.1	1	P26842 Q9H1U9 Q9NS00 Q9UHX3
huMAP3_01741.1	1	A6NHQ2 Q499Z4 Q53HI1 Q8TF68 Q9H9Z2
huMAP3_01742.1	1	O43290 O43395 Q15020
huMAP3_01743.1	1	Q15061 Q8IWA0 Q8TED0 Q969X6 Q96F85 Q9H8H0
huMAP3_01744.1	1	P17844 Q96CT7 Q9NQS1
huMAP3_01745.1	1	A6NM10 Q8ND24
huMAP3_01746.1	1	P62068 Q8TAF3 Q8TBZ3
huMAP3_01747.1	1	P11912 P35520 Q0GE19 Q9NYS0 Q9Y5Y5
huMAP3_01748.1	1	Q5EBN2 Q8TAG6
huMAP3_01749.1	1	Q14183 Q14184 Q9Y2J0
huMAP3_01750.1	1	Q8IV13 Q9BSK2
huMAP3_01751.1	1	Q9HAU0 Q9NYZ3
huMAP3_01752.1	1	O00219 O94991 Q3SY17 Q6P5W5 Q7Z7B1 Q96AN5
huMAP3_01753.1	1	A9UHW6 O43310 Q9NUU7 Q9UHL0 Q9UMR2 Q9XRX5
huMAP3_01754.1	1	O75602 Q9BQI5
huMAP3_01755.1	1	P62701 P63173
huMAP3_01756.1	1	P02788 P98088
huMAP3_01757.1	1	O43918 Q9UI42
huMAP3_01758.1	1	O95881 Q6P582 Q96RT7 Q96RT8
huMAP3_01759.1	1	P19784 P67870 P68400 Q6ZNA4 Q86SE9 Q8NDY6 Q9BW71 Q9P1Y6
huMAP3_01760.1	1	O14523 Q9NRJ7
huMAP3_01761.1	1	Q66PJ3 Q9NXE8 Q9UJV9
huMAP3_01762.1	1	P10619 P16278 P50053
huMAP3_01763.1	1	Q6P1N9 Q8N442 Q8NFV4 Q9UI43
huMAP3_01764.1	1	Q96SU4 Q9BXB4
huMAP3_01765.1	1	O15083 O75051 P55083 Q08397 Q86UN3
huMAP3_01766.1	1	O95168 P42702
huMAP3_01767.1	1	Q717R9 Q8WV35 Q9NZ71
huMAP3_01768.1	1	Q6NUJ1 Q9NQE7
huMAP3_01769.1	1	Q86YZ3 Q96P63
huMAP3_01770.1	1	Q04323 Q9H992
huMAP3_01771.1	1	O95169 Q7Z6L0
huMAP3_01772.1	1	P16233 Q9HBU6
huMAP3_01773.1	1	Q6UWV2 Q8N0V5 Q9BSE2
huMAP3_01774.1	1	P20382 Q96AX9 Q99969
huMAP3_01775.1	1	O94766 Q5H8A4
huMAP3_01776.1	1	P0C5Z0 Q8N9Z2 Q9H4Z2
huMAP3_01777.1	1	Q9BW66 Q9NX04
huMAP3_01778.1	1	Q5VX52 Q86UE8 Q9UKI8
huMAP3_01779.1	1	Q5T7V8 Q9Y4F3
huMAP3_01780.1	1	A2A368 Q9UJ04
huMAP3_01781.1	1	Q92552 Q9H7H0 Q9NWT8
huMAP3_01782.1	1	P50221 P50222
huMAP3_01783.1	1	Q01196 Q13761 Q13950 Q13951 Q6X9E4
huMAP3_01784.1	1	Q96AG4 Q96GF1
huMAP3_01785.1	1	P19526 P37088
huMAP3_01786.1	1	P05362 Q8IW45 Q9BZQ4
huMAP3_01787.1	1	A0A1X9RU27 P27348 P31947 Q08495 Q3KP44 Q86X02
huMAP3_01788.1	1	O75570 Q13614
huMAP3_01789.1	1	Q96C92 Q96M63 Q9P1Y5
huMAP3_01790.1	1	O15075 O43602
huMAP3_01791.1	1	P85299 Q68DU8 Q96CX2
huMAP3_01792.1	1	Q9BQS8 Q9H2F9
huMAP3_01793.1	1	P31641 Q9GZQ4 Q9UL54
huMAP3_01794.1	1	P31644 P34903
huMAP3_01795.1	1	O75340 Q9UBV8
huMAP3_01796.1	1	P06870 P56378 Q9BW72
huMAP3_01797.1	1	Q96HR9 Q96MH6
huMAP3_01798.1	1	Q2VY69 Q8NE65
huMAP3_01799.1	1	P05814 Q8NCT3
huMAP3_01800.1	1	O43736 P06340
huMAP3_01801.1	1	P16444 P49447 P61165 Q658P3 Q8NFT2 Q96N19 Q9HCG7
huMAP3_01802.1	1	P24386 P26374 Q13637 Q9H0T7 Q9NP90
huMAP3_01803.1	1	Q13017 Q674X7
huMAP3_01804.1	1	Q86UY5 Q86V86 Q9H190
huMAP3_01805.1	1	O43639 P16333 P42684 Q6T4R5 Q8WXE0 Q9H2E6
huMAP3_01806.1	1	Q7Z5J4 Q9NP99 Q9UGU0
huMAP3_01807.1	1	Q5H9F3 Q8IY57 Q8N488 Q8TE76
huMAP3_01808.1	1	Q16394 Q969X5
huMAP3_01809.1	1	P02585 Q08708 Q8TEA8
huMAP3_01810.1	1	Q5JSJ4 Q68E01 Q9BQ15 Q9NRY2 Q9UL03
huMAP3_01811.1	1	P02538 P04259
huMAP3_01812.1	1	Q86UW7 Q8NA69
huMAP3_01813.1	1	O95711 P01137 Q8N5C7 Q9NS15
huMAP3_01814.1	1	O95243 Q2TAK8 Q7Z628 Q86XP1 Q96SF2
huMAP3_01815.1	1	P56377 Q63HQ0
huMAP3_01816.1	1	P10070 P30307 Q9UMX1
huMAP3_01817.1	1	P42568 P55197 P55198 Q8TEK3
huMAP3_01818.1	1	A1A4F0 Q5UE93 Q7L266
huMAP3_01819.1	1	O00258 O95864 P24468 P37059 Q9Y282 Q9Y328
huMAP3_01820.1	1	P49454 Q9Y253
huMAP3_01821.1	1	Q6S5L8 Q86V42 Q8NFP9
huMAP3_01822.1	1	O43175 O95208 Q53ET0 Q6UUV7 Q9H201 Q9Y6R0
huMAP3_01823.1	1	P51674 P61266 P62760 Q13491 Q14194
huMAP3_01824.1	1	O14777 O75037 O95229 Q6P1K2 Q8NBT2 Q8NG31 Q96IY1 Q9BZD4 Q9H081 Q9H410 Q9HBM1
huMAP3_01825.1	1	Q6ZMY9 Q8TDZ2
huMAP3_01826.1	1	P13051 P47985 Q5U5X0 Q7L592
huMAP3_01827.1	1	Q5QNW6 Q96K80 Q96PZ2
huMAP3_01828.1	1	O75475 Q9H6R0
huMAP3_01829.1	1	O60343 Q4KWH8 Q5SZD1 Q9UPR3
huMAP3_01830.1	1	Q8IYM2 Q9NR12
huMAP3_01831.1	1	Q96SU4 Q9BT04 Q9BXB4
huMAP3_01832.1	1	Q96E29 Q9NPE2
huMAP3_01833.1	1	O75312 Q96D59
huMAP3_01834.1	1	O75051 P20151 Q9NQW8
huMAP3_01835.1	1	P01215 Q9C0I1
huMAP3_01836.1	1	Q9BYG4 Q9H4E5
huMAP3_01837.1	1	O95428 Q6Y288
huMAP3_01838.1	1	P42677 Q8NDA8
huMAP3_01839.1	1	Q6PEV8 Q96PL5 Q9NW68
huMAP3_01840.1	1	P11233 Q13492
huMAP3_01841.1	1	O94827 P59768 Q96CX2
huMAP3_01842.1	1	Q15475 Q96PX6
huMAP3_01843.1	1	Q13683 Q5VX71
huMAP3_01844.1	1	Q15036 Q9BYH1
huMAP3_01845.1	1	P55957 Q13323 Q92843 Q96KP6 Q96LC9
huMAP3_01846.1	1	Q8N967 Q96F25
huMAP3_01847.1	1	Q5TF21 Q9BVS4
huMAP3_01848.1	1	P31153 Q00266 Q9NZL9
huMAP3_01849.1	1	P17612 P22612 P22694 P31321 P51817 Q12802 Q68DQ2 Q8N6U8 Q92667 Q96SN8 Q9UKA4
huMAP3_01850.1	1	O75366 P09327 Q02446
huMAP3_01851.1	1	O75783 Q86UL8 Q92796
huMAP3_01852.1	1	P46734 P52564
huMAP3_01853.1	1	Q8NDA8 Q99445
huMAP3_01854.1	1	P55085 Q8IWB9 Q8TBM8
huMAP3_01855.1	1	O75157 Q15714 Q99576 Q9NSY0 Q9UQQ2 Q9Y3Q8
huMAP3_01856.1	1	A0A087X2D5 O75394 P52815 Q13084 Q14197 Q4U2R6 Q6P087 Q6P161 Q6P1L8 Q7Z2W9 Q7Z7F7 Q7Z7H8 Q8TCC3 Q96A35 Q96EH3 Q96EL3 Q9BQ48 Q9BQC6 Q9BYC8 Q9BYC9 Q9BYD1 Q9BZE1 Q9NP92 Q9NQ50 Q9NVS2 Q9NWU5 Q9NX20 Q9NYK5 Q9NZE8 Q9UBX3 Q9Y6G3
huMAP3_01857.1	1	P98164 Q15035 Q8N6S4 Q8WV83 Q9BSA4 Q9H8J5
huMAP3_01858.1	1	P01566 Q15669
huMAP3_01859.1	1	P42345 Q6YHU6 Q96IQ7 Q96QU8 Q9HAV4
huMAP3_01860.1	1	P22531 P31937
huMAP3_01861.1	1	O75474 Q8WXH0
huMAP3_01862.1	1	Q76FK4 Q8NCD3
huMAP3_01863.1	1	Q02641 Q8N7X1
huMAP3_01864.1	1	P32004 Q12860
huMAP3_01865.1	1	Q8IZL9 Q92949 Q96NH3 Q9NYA4 Q9Y6A4
huMAP3_01866.1	1	Q14563 Q86UN3 Q8N394 Q9BSD7 Q9HCN8
huMAP3_01867.1	1	Q5T686 Q9BT73
huMAP3_01868.1	1	P62308 Q53GS9 Q86UT8 Q9BUQ8 Q9H6E5
huMAP3_01869.1	1	P49366 Q5VX71
huMAP3_01870.1	1	P16473 Q9UKP4
huMAP3_01871.1	1	P37059 Q00765 Q5BJH2 Q969E2 Q96KR6
huMAP3_01872.1	1	Q11130 Q9UJ42
huMAP3_01873.1	1	Q68CR1 Q8TED1
huMAP3_01874.1	1	Q8WTP9 Q96JM2 Q96KQ7 Q9H2P0 Q9H582 Q9H9B1
huMAP3_01875.1	1	O75290 P26373 Q8N7W2 Q96PQ6 Q99676 Q9P2J8
huMAP3_01876.1	1	O94923 P01903 Q7L1S5 Q9UN88
huMAP3_01877.1	1	P08581 Q14118
huMAP3_01878.1	1	Q00587 Q3ZCM7
huMAP3_01879.1	1	Q5VX52 Q86UE8 Q9UKI8 Q9ULV3
huMAP3_01880.1	1	P35625 Q9P2E5
huMAP3_01881.1	1	P23769 Q8N594
huMAP3_01882.1	1	A1L4L8 O43597 Q8IUH4 Q8IUH5 Q9C004 Q9NRQ2 Q9UF47
huMAP3_01883.1	1	Q9H7U1 Q9UPS8
huMAP3_01884.1	1	Q6ZMT1 Q99469
huMAP3_01885.1	1	P98175 Q8N302
huMAP3_01886.1	1	O00327 O15516 P35913 Q8WYA1 Q99743 Q9C0C6
huMAP3_01887.1	1	Q5H9L2 Q969E4
huMAP3_01888.1	1	A2VCK2 Q8TDW7
huMAP3_01889.1	1	Q6XE24 Q96EH3 Q9HC36
huMAP3_01890.1	1	Q15831 Q7RTN6 Q9C0K7 Q9Y376
huMAP3_01891.1	1	P25067 Q14031
huMAP3_01892.1	1	Q16836 Q9BWX1 Q9BX68
huMAP3_01893.1	1	Q14749 Q9GZZ8
huMAP3_01894.1	1	P49356 Q13574 Q99733
huMAP3_01895.1	1	A6NDJ8 P0DI83 P20339 P31150 P51151 P61006 P61018 P61026 P61106 P62820 Q13636 Q14088 Q6IQ22 Q969Q5 Q9H082 Q9H0N0 Q9H0U4 Q9NRW1 Q9UL26
huMAP3_01896.1	1	Q6UXE8 Q7L0R7
huMAP3_01897.1	1	Q5JR12 Q9ULR3
huMAP3_01898.1	1	Q8IZY2 Q9Y2H6
huMAP3_01899.1	1	O95398 P15313 P21281 P36543 Q8NEY4 Q8NI08 Q96A05 Q9GZN7 Q9ULP9 Q9Y485 Q9Y4E6
huMAP3_01900.1	1	Q9NWC5 Q9NXV2
huMAP3_01901.1	1	O00472 O60563 O60583 P42568 P50750 P51825 Q03111 Q96CJ1 Q9UHB7
huMAP3_01902.1	1	Q7RTY5 Q9UNA3
huMAP3_01903.1	1	Q5VZM2 Q9NQL2
huMAP3_01904.1	1	O75461 Q9Y242
huMAP3_01905.1	1	Q5XKK7 Q9BZG8
huMAP3_01906.1	1	Q9H267 Q9H9C1
huMAP3_01907.1	1	P41247 Q9HAB8
huMAP3_01908.1	1	O95235 P12270 Q15013 Q7L775 Q8WU10 Q9Y6D9
huMAP3_01909.1	1	P43034 P68402 Q15102
huMAP3_01910.1	1	Q8WYK1 Q9C0A0
huMAP3_01911.1	1	P68104 Q05639 Q14166 Q8IWQ3 Q8WVE0 Q9BVG4
huMAP3_01912.1	1	P54198 Q6ZU65 Q9NPG3 Q9Y6J0
huMAP3_01913.1	1	Q7L1Q6 Q7Z6L0 Q969Z0 Q96FM1 Q9P0K9
huMAP3_01914.1	1	P01111 P01116 Q13671
huMAP3_01915.1	1	O95081 P52594
huMAP3_01916.1	1	P49662 P51878
huMAP3_01917.1	1	O43768 P23025
huMAP3_01918.1	1	P16435 Q96AG4 Q9Y5M8
huMAP3_01919.1	1	Q9C0I3 Q9H7X2 Q9NRG4
huMAP3_01920.1	1	O75914 Q5JPI9 Q9Y3D2
huMAP3_01921.1	1	P15976 Q15654 Q7Z2Z2
huMAP3_01922.1	1	Q14679 Q9NZD4
huMAP3_01923.1	1	P22090 P55000 Q13214 Q7Z7A3 Q86VZ4 Q96GA7
huMAP3_01924.1	1	A6NMX2 O43432 P06730 Q13541 Q13542
huMAP3_01925.1	1	O75971 Q13487 Q16533 Q5SXM2 Q92966
huMAP3_01926.1	1	P20132 P34130 Q13158
huMAP3_01927.1	1	Q9NUP7 Q9NX31
huMAP3_01928.1	1	P48634 Q13283 Q14444 Q6Y7W6
huMAP3_01929.1	1	O14498 Q8N1F8 Q99741 Q9Y6I4
huMAP3_01930.1	1	P29376 Q6UX46
huMAP3_01931.1	1	P83105 Q01804 Q96AY4
huMAP3_01932.1	1	Q93086 Q9H2C2
huMAP3_01933.1	1	O60337 P23416
huMAP3_01934.1	1	Q7Z4F1 Q8N5C1
huMAP3_01935.1	1	Q2PPJ7 Q3B7J2 Q6GYQ0 Q86X10 Q9NXC2 Q9NYR9
huMAP3_01936.1	1	O00506 Q7L7X3 Q86WR7 Q8IY42 Q9BUL8 Q9P289 Q9Y376 Q9Y6E0
huMAP3_01937.1	1	P01034 P07711 P07858
huMAP3_01938.1	1	P20382 Q99969
huMAP3_01939.1	1	Q9H3C7 Q9NQX6
huMAP3_01940.1	1	A6NNL5 P41587 Q9HBM0
huMAP3_01941.1	1	O95461 P10253 Q5VSG8
huMAP3_01942.1	1	Q8N715 Q9ULM2
huMAP3_01943.1	1	P41217 P51795
huMAP3_01944.1	1	Q9BRT6 Q9Y2R4
huMAP3_01945.1	1	O94760 Q86WV6
huMAP3_01946.1	1	Q8IVY1 Q9NXF8
huMAP3_01947.1	1	P05546 P08620 P18827 Q9Y4F1
huMAP3_01948.1	1	Q96EK6 Q9Y3D2
huMAP3_01949.1	1	P36508 Q6ISB3 Q9NZI5
huMAP3_01950.1	1	Q96BY7 Q9UPM6 Q9Y484
huMAP3_01951.1	1	P48643 P49368 Q5T6F0 Q8N3Y1 Q96JK2 Q99832 Q9NV06 Q9NZJ0
huMAP3_01952.1	1	P22413 P61647 Q13635 Q96NT3 Q9Y4D7
huMAP3_01953.1	1	Q08050 Q9HBH1
huMAP3_01954.1	1	Q6ZSA7 Q8NE00 Q96HA4
huMAP3_01955.1	1	Q86YJ5 Q9HBD1 Q9NQP4
huMAP3_01956.1	1	P00709 P07498 Q9P0Z9
huMAP3_01957.1	1	Q6DCA0 Q9UPN3
huMAP3_01958.1	1	O00743 O15084 O75170 Q5H9R7 Q6NTE8 Q8N8A2 Q8NB46 Q9UPN7
huMAP3_01959.1	1	P0CK96 P13598
huMAP3_01960.1	1	Q53H54 Q9HAH1
huMAP3_01961.1	1	P48547 Q03721 Q9Y3P4
huMAP3_01962.1	1	O14772 Q5VV52 Q9UHQ1
huMAP3_01963.1	1	O75324 Q5SWX8 Q86W47 Q9H3N1
huMAP3_01964.1	1	P51157 Q6P3S6
huMAP3_01965.1	1	P04181 P20718 P24522 P43356
huMAP3_01966.1	1	O75582 O75676
huMAP3_01967.1	1	Q9BSH5 Q9H903
huMAP3_01968.1	1	Q8TCT8 Q99706
huMAP3_01969.1	1	Q8N5K1 Q9NRC1
huMAP3_01970.1	1	Q8TCQ1 Q9ULT6
huMAP3_01971.1	1	Q16610 Q96KC9
huMAP3_01972.1	1	P33151 Q14654 Q9HCL2 Q9UN30
huMAP3_01973.1	1	Q6P4E1 Q9Y4C1
huMAP3_01974.1	1	A1L020 Q6RW13 Q6UWR7 Q6ZN04 Q9NZJ4
huMAP3_01975.1	1	Q12974 Q9NRU3
huMAP3_01976.1	1	O00116 Q5I0X4
huMAP3_01977.1	1	O00507 O75346 Q5TGI0 Q6KC79 Q6P3X8
huMAP3_01978.1	1	Q04671 Q07001 Q9BVA6
huMAP3_01979.1	1	O75334 Q8WUW1
huMAP3_01980.1	1	O15078 O43303 Q15051 Q6NSJ2
huMAP3_01981.1	1	P48730 Q5T7W0 Q9H9R9
huMAP3_01982.1	1	P08493 P22079 P62072 Q6MZM9 Q9Y5J6 Q9Y5J7
huMAP3_01983.1	1	Q14192 Q9NPZ5 Q9NYN1
huMAP3_01984.1	1	P49590 Q7Z2W9
huMAP3_01985.1	1	Q6DKJ4 Q6NT52
huMAP3_01986.1	1	Q7Z5V6 Q8IWV7 Q8N228
huMAP3_01987.1	1	A6PVS8 Q9H254
huMAP3_01988.1	1	P30040 Q9H4B8
huMAP3_01989.1	1	Q3SXY8 Q53R41
huMAP3_01990.1	1	Q9NYM9 Q9P2W9
huMAP3_01991.1	1	Q8TDX7 Q9HC98
huMAP3_01992.1	1	P63244 Q5MNZ9
huMAP3_01993.1	1	P49810 Q14653
huMAP3_01994.1	1	P04004 P30531 Q7Z2K8 Q96CN7
huMAP3_01995.1	1	P0C1Z6 P25490 Q3YBR2 Q53TQ3 Q6P4R8 Q6PI98 Q8NBZ0 Q96EZ8 Q9C086 Q9H981 Q9H9F9 Q9ULG1
huMAP3_01996.1	1	O60477 Q6DN90
huMAP3_01997.1	1	O15231 P42701
huMAP3_01998.1	1	O43396 P54578
[truncated: 13,327 more rows]
