# Supplementary material for: hu.MAP3.0: Atlas of human protein complexes by integration of > 25,000 proteomic experiments
Source: bioRxiv. 2024 Oct 15:2024.10.11.617930. Preprint. [Version 1] doi: 10.1101/2024.10.11.617930 (PMC11507723; doi:10.1101/2024.10.11.617930)
Supplement: Supplement 5 — Table S5: Training and test sets [file media-5.xlsx]

## Sheet: description_for_test_and_train_
File name	Description
complex_input_file	Input complex file for split_complexes.py where each line is a complex with UniProt identifiers for the protein subunits.
neg_train_ppis	Negative PPIs for the training set. Each line is a pair of proteins which do not interact within the input complexes, defined here with UniProt identifiers.
train_ppis	Positive PPIs for the training set. Each line is a pair of proteins which interact within the input complexes, defined using UniProt identifiers
complexes.train	Complexes used for training the set. Here each line is a complex, with UniProt identifiers denoting the protein subunits within the complex.
neg_test_ppis	Negative PPIs for the test set. Each line is a pair of proteins which do not interact within the input complexes, defined here with UniProt identifiers.
test_ppis	Positive PPIs for the test set. Each line is a pair of proteins which interact within the input complexes, defined using UniProt identifiers
complexes.test	Complexes used for the test set. Here each line is a complex, with UniProt identifiers denoting the protein subunits within the complex.

## Sheet: complex_input_file
P01860	P01834
P00734	P07204
Q99728	O60934	P49959 P38398 Q92878 Q99708
P15408	P17544
Q9Y6B7	Q9Y587	O00189 Q9UPM8
Q9UJA5	Q96FX7
P01308
P01732	P10966
Q15788	P19793
P00403	P00395	O00483 P00414 P10606 P12074 P24311 P13073 P20674 P14854 P14406 P09669 P10176 P15954
P02747	P02746	P02745
O95264	P46098
P00338	P07195
O95149	Q14974
P06400	Q9Y468	Q13185
O43463	O43159	Q96EB6
P0CF74	P01871
P53384	Q9Y5Y2
P55268	P25391	P11047
Q9BW62	Q9H079
Q9UHD2	Q92844	Q14164
O75636	O00187
P19793	P55055
P54727	P41208	Q01831
P54646	O43741	Q9UGI9
Q9NZI2	Q9UK17
Q9NS37	Q99941
P05556	P53708
P25205	P33992	P33991 P33993 Q14566 P49736
O00187	Q15485
P05997	P12107
O00522	Q9BUL8	Q9BSQ5
Q9P253	Q9H270	Q8N3P4 Q9H269 Q96AX1 Q8WUH2
P01861	P0DOY3
P05997	P20908
P41208	P54725	Q01831
Q14714	Q9Y4J8	Q13424 Q14118 Q13326 Q92629 Q13884 Q16585 P46939 Q16586
P35638	P18848
P05556	Q13797
P40763	Q14765
P62072	Q53H12	Q9BSF4 Q9Y5J7 Q6PF06 Q9Y584
Q9P202	O75445	Q8WXG9 Q9H5P4
Q969N2	O43292	Q96S52 Q92643 Q9H490
P05556	P13612
P61326	Q9Y5S9
P01880	A0M8Q6
Q14209	Q14186
Q9NY27	P60510
Q96A72	Q9Y5S9
O14713	O00522
P55268	Q9Y6N6	O15230
P48740	O00602
P01876	P0DOY3
P01857	A0M8Q6
P01860	P0CF74
Q15477	Q6PGP7	Q9GZS3
Q99437	Q15904	Q93050 P38606 O75787 Q6P5S7 Q16864 Q9UI12 P27449 Q9Y5K8
Q147X3	Q5VZE5	Q9BRA0
P16234	P04085
O14867	O60675
Q8IXJ9	Q92560
P13942	P12107	P02458
Q9ULX9	Q9BYV9
Q9Y4A8	Q9BYV9
P47870	O14764	P48169
P98161	Q13563
O00411	Q00059	Q9H5Q4
P18848	Q8N1L9
P17275	Q8N1L9
Q92796	Q15334	Q14160
O43432	P06730	Q14240
Q03405	P00749
P01859	P0DOY3
Q92837	P49841
Q9NV88	Q9UL03	Q9NVM9 Q96HW7 Q9NVR2 Q96CB8 Q68E01 Q9H0H0 Q8N201 Q75QN2 Q6P9B9 Q5TA45 Q9NVH2 Q96SY0
O15534	Q16526
P06865	P07686
Q13099	Q9H7X7	Q8N4P2 Q8WYA0 Q8IY31 Q9Y547 Q96LB3 Q9UG01 A0AVF1 Q96AJ1 Q9P2H3 Q9NWB7 Q9Y366 Q9BW83 Q9NQC8 Q8TDR0
P17301	P05556
P28702	P55055
Q8N3Z6	Q8NDF8	P42285
Q9HB75	P42575	P78560
P42575
O94986	O00444
P28702	P11473
P01127	P04085
P00451	P00740
P67870	P68400
Q6P1K2	Q9H410	Q9H081 Q96IY1
P12259	P00742
Q96E14	Q9H9A7	P54132 Q13472
O94973	P53680	Q96CW1 P63010
Q9NTJ3	P42695	O95347 Q86XI2 Q6IBW4
P18084	P06756
Q16520	Q14494
P16220	P18848
P62158	P48454	Q96LZ3
Q14974	O00629
Q9H074	Q14103	P11940 O60506 O75534
P02533	P13647
Q9NR55	O43889
P15927	P27694	P35244
P18848	P18847
Q05586	O15399
P01876	P0CG05
Q86YC2	P38398	P51587
Q8IX21	Q9BQI6	Q8IY18 Q9NXX6 Q96SB8 Q96MG7 Q96MF7 Q8WV22
P42285	Q6NZY4	Q9Y580
Q16520	Q16534
P19793	P10828
P00749	P05121
P42336	Q92569
Q9ULX9	O14867
Q9UIG0	O60264
P01100	P17544
Q8NBP7	P07355
P02008	P02100
O00459	P42338
Q9UKF6	Q92797	Q9P2I0 P33240
Q05513	Q8TEW0	Q9NPB6
Q15054	Q9UI95	P49005 O60673
Q92796	Q6P1M3	Q14160
P14867	P28472	P18507
Q9NV96	Q9NTI2
Q9Y478	P54646	Q9UGJ0
O15516	Q8WYA1
Q96P20	Q9ULZ3	P29466
O60674	P29597	Q99665 P29460 P42701 P29459
P32297	P30926
Q12809	P15382
Q99728	P38398
O60706	Q14654
Q9ULX9	P18847
P42574
P01861	A0M8Q6
O43156	Q6NXR4	Q9Y4R8
Q9NR55	P17275
Q9NR55	P53567
P53355	P62158
Q9UNZ2	P55072
Q14442	Q9BRB3	P57054 P37287 Q92535 Q3MUY2 O94777
P42224	Q00978	P52630
P06493	P78396
O14949	P14927	P22695 O14957 P00156 P07919 P08574 P47985 P31930 Q9UDW1
O15553	Q9ULZ3	P29466
P01871	P0CG05
O60675	Q9BYV9
P29460	Q9NPF7
P01877	P0CF74
P60903	P07355
O75444	P18848
O14617	Q92572	O00203 Q9Y2T2
Q9NRY2	Q96AH0	Q68E01
P20648	P51164
O14964	Q92783
Q9NQS7	Q96GD4	Q53HL2 O15392
P55212
Q16520	P49716
Q9NR55	Q16534
P15336	O14867
P51948	P50613	P51946
Q9NV96	O94823
O75899	Q9UBS5
P04004	P05121
P15336	Q8WYK2
P03952
Q13485	Q15797
P62308	P62318	P62316 P62304 P62314 P62306 P14678
Q9H1I8	Q8N3C0	Q15650
Q9Y6J6	Q12809
P00748
Q13698	Q02641	P54289 Q06432
Q13485	Q15796
P27658	P25067
Q04637	P06730	P60842
Q14493	A9UHW6
Q9NV96	P98196
P01877	P0CG04
Q96T76	O76071	Q9Y3D0 Q9H6Q4
O60563	P50750
Q13952	P23511	P25208
P26006	P05556
Q16531	P62877	Q13620 Q96SW2
Q9BUR5	Q6UXV4	Q16891 Q9BRQ6 Q5TGZ0 Q5XKP0 Q9NX63
O43837	P50213	P51553
P19838	Q01201
O15534	Q49AN0
P11215	P05107
P48507	P48506
P15336	P17544
Q8TDM6	Q15334	Q14160
P07814	P54136	Q13155 Q12904 P56192 Q9P2J5 P47897 Q15046 P41252 O43324 P14868
Q9NV96	Q9P241
P40763	P42224
Q9UHD2	A7MCY6	Q14164
Q9NR55	P18847
Q13936	P54289	Q08289
Q9H9S4	Q7RTN6	Q15831
Q13131	P54619	O43741
P55268	P11047	Q16787
Q15596	P03372
P41238	Q99729	Q9NQ94 O60506
Q9Y5R8	Q8IUR0	Q7Z392 Q8WVT3 O43617 P0DI82 O75865 Q9UL33 Q9Y2L5 Q9Y296
Q9NUG6	Q9UBK9	O15212 O94763 Q9UHV9
O43482	Q6P0N0	Q9NYP9
O00273	O76075
P01024	P00751
Q9NR55	P17676
Q14160	Q6P1M3	P78352
Q12959	Q6P1M3	Q14160
P55211
P48740	O75636
P38570	P26010
Q05586	Q14957
Q7Z4G4	Q9UI30
P05556	P08648
P41743	Q9BYG4	Q8TEW0
O75474	P49841
P61964	Q9BTK6	O15550 Q14686 Q9UBL3 Q6ZW49 Q9C005 O14686 Q15291
P18846	Q16649
P18848	Q9Y5Q3
P14867	P47870	P18507
Q96E22	Q86SQ9
Q9BZD4	Q9HBM1	Q8NBT2 O14777
Q15744	Q9Y2D1
P35638	Q8N1L9
P15336	P17535
Q96RL1	Q6UWZ7	Q99728 Q9NXR7 P38398 Q9NWV8 P46736
P47869	P28472	P18507
Q16520	Q9Y2D1
P31644	P28472	P18507
P01871	A0M8Q6
P29466
Q9UHD2	Q9H6S1	Q14164
P40763	P51692
Q00535	Q13319
O15234	P61326	P38919 Q9Y5S9
Q8IV16	P06858
P30101	O15533
Q16520	P05412
O75140	Q12980	Q8WTW4
O95985	Q9H7E2
Q8WYB5	Q9ULD4	Q8WYH8 Q9HAF1
Q9NR55	O15525
P06681	P0C0L5
Q9Y6Z7	O00187	Q9BWP8
P01876	P0CG04
Q13404	P61088
Q9Y265	Q9NVR5	Q9Y230 Q07617
Q9C000	Q9ULZ3	P29466
O14764	P48169	P28472
P43246	P52701
Q9H079	Q8IYT4
P35638	Q16520
O94927	Q9BT25	Q99871 Q68CZ6 Q7Z4H7 Q9NVX0 Q96CS2 Q9H6D7
P54646	O43741	Q9UGJ0
O43681	P49069	O00258
Q00526	P24863
P35251	P35250	P40938 P35249 P40937
Q15825	P32297	P17787 Q05901
Q00653	Q04864
Q05195	P61244
Q16520	Q10586
Q8TEQ8	Q07326
O60895	P30988
P02008	P69892
Q06055	P36542	P56378 P48047 P06576 P24539 P03928 Q5VTU8 P56381 P56134 Q7Z4Y8 P30049 P05496 Q96IX5 P56385 P00846 O75947 O75964 P48201 P25705 P18859
P49643	P09884	Q14181 P49642
Q8NI35	P82279	Q8N3R9
P01024
O60894	P30988
O00499	P01106
Q12959	Q15334	Q14160
P01106	O43524
Q15700	Q15334	Q14160
Q9P0L0	P22059
P01859	P0CF74
Q15819	P61088
P49715	P17676
Q9UPY3	Q9UKV8	Q15633
Q6UVJ0	Q15468	Q9HC77
Q92569	O00329
P67812	Q15005	P61009 Q9Y6A9
P18847	P17544
O43237	Q14204	Q13409 P63167 P63172 Q9NP97
P01229	P01215
P25391	P11047	P07942
P49715	P35638
P17861	Q99941
P05556	P06756
P01861	P01834
Q96S94	Q9UQ88
Q9NVI1	Q9BXW9
Q15631	Q99598
P04070
P42229	P51692
Q9BXJ9	P41227
Q8NG31	O95229
Q9NR55	P18848
P15336	Q9NR55
Q9NRG0	Q9NRL2	O60264 Q9NRF9
Q969F9	Q86YV9	Q9UPZ3
Q92843	Q13323
Q8IU60	Q6P2E9	Q9NPI6 P26196 Q96F86 Q8IZH2
Q9UBE0	Q9UBT2
Q15744	Q16520
Q96FH0	Q969J3	Q96GS4 Q9BQD3 O95295 Q6QNY1 Q96B45 P78537
Q0VGL1	Q9Y2Q5	Q9UHA4 Q6IAA8 O43504
Q96A65	Q9UPT5	Q8TAG9 O00471 Q96KP1 Q8IYI6 O60645 Q9NV70
P05556	Q13683
P35269	P13984
Q5H8A4	Q07326
P51170	P51168	P37088
Q00536	Q8ND76
P24941	P24864
Q9BSU3	Q9BXJ9
Q15021	Q9NTJ3	Q15003 O95347 Q9BPX3
P41743	Q9BYG5	Q8TEW0
Q04864	Q04206
Q8N9N2	Q8N3C0	Q9H1I8
Q12996	Q05048	P33240
Q8TCS8	Q8IYB8
P10071	Q9UMX1
Q92569	P42338
P60510	Q6NUP7
Q8N122	P42345	Q9BVC4
Q9NR55	P05412
Q9Y490	P18206
Q3MIR4	Q9Y2Q0
O14867	P17544
Q9Y2C9	O00206
Q9Y5J9	Q9Y5L4
P18848	P05412
Q9NV96	Q8TF62
P01857	P0CG05
P55210
P05556	Q9UKX5
Q9NPP4	Q9ULZ3	Q13075 P29466
P20248	P24941
Q13505	O75431	Q9Y512
Q8WWL7	P24941
Q00534	P24385
Q14790
Q9BVA0	O75449
P18564	P06756
P05067
P17676	P18848
P05556	P56199
P01877	A0M8Q6
Q96S94	P21127
Q9NZL9	P31153
Q9NR33	Q07864	P56282 Q9NRF9
P20849	Q14050	Q14055
Q14160	Q15334	P78352
Q99728	Q06609	P51587 Q9NXR7 P38398 P46736
Q6PJG2	Q92769	Q9H147
Q10570	Q6UN15	O95639 Q92797 Q9C0J8 Q9P2I0 Q9UKF6
P49715	Q9Y2D1
Q08379	Q9BQQ3
P13612	P26010
P46531	Q92585	Q06330
O75444	Q9BYV9
P15336	P01100
Q9NV96	Q8NB49
Q8IUX1	Q9GZY4	Q9BQ95 Q96B77 Q9Y375 Q9H845
Q8WYQ5	Q9NRR4
P35638	Q9NR55
Q92889	P07992
Q09161	P52298
P54646	P54619	O43741
P18848	Q16236
Q9BYG4	Q05513	Q8TEW0
O75496	D6RGH6
Q8WYR1	P48736
P02100	P69905
P01834	P01854
P10415	P55957
Q92890	Q8TAT6	P55072
P48549	P48544
O15372	O15371	Q13347 Q7L2H7 O75821 O75822 O00303 P60228 Q14152 Q9UBQ5 P55884 Q99613 Q9Y262
O14744	P54105	Q9BQA1
Q9NUP1	Q9UL45	Q8TDH9 O95295 Q6QNY1 Q6QNY0 Q96EV8 P78537
O75496	Q9H211
Q9NS61	Q9NZV8
P82930	Q92552	P82933 P51398 Q9Y291 Q9Y3D3 P82912 Q9Y3D9 P82914 Q9BYN8 P82932 O15235 Q9Y399 P82664 O60783 Q96EY7 P82663 P82921 Q96EL2 Q9Y2R5 Q9Y2R9 Q96BP2 Q92665 Q9NWT8 Q9Y3D5 Q9Y676 P82650 Q9Y2Q9 P82673 P82675
Q99623	P35232
P25205	P33992	P33991 O75419 P33993 Q9BRX5 Q14566 Q9BRT9 P49736 Q14691 Q9Y248
Q16630	O43809
P02452	P08123
P00451
Q9BYM8	Q9H0F6	Q96EP0
P35638	P17544
P30926	Q15822
P08572	P02462
P69891	P69905
P34903	P28472	P18507
Q13349	P05107
P01834	P01871
P43681	P30926
O75496	P28358
P11802	P24385
Q7L0Y3	Q99714
P48740	Q15485
Q96A33	Q9Y284
P0DOY3	P01854
O75818	P78346	P78345 O95707 O75817 Q969H6 Q9BUL9 Q99575
P51168	P51170	P51172
P07942	Q9Y6N6	P24043
P01861	P0CF74
Q9Y251
P62158	Q08209	P63098
Q3SY84	Q7Z3Z0
P49354	P49356
Q13416	Q13415	O43913 Q9UBD5 Q9Y5N6 O43929
P12956	P13010
O95563	Q9Y5U8
Q9NSN8	Q13424	Q14118 O43556 O60941 P11532 Q96LD1
Q96DE5	P30260	Q9UJX6 P60006 Q8NHZ8 Q9UM13 Q9NYG5 Q9BS18 Q9UJX5 Q9UJX4 Q9H1A4 Q9UJX2 Q9UJX3 Q13042
O75439	Q10713
P67809	Q00839	Q9NZI8 O60506 Q08211
Q9H079	O75449
P52630	P42226
Q9UI30	Q96BT7
Q16520	P18848
P05156
P05556	O75578
P63316	P45379	P19429
P68431	P06899	P0C0S5 P62805
P13645	P04264
Q00987	P04637
Q9NXR8	Q9H2F5	Q92993
P08238	Q16543
Q9Y6Z7	P48740	Q9BWP8
Q8TEP8	O00444
Q96LT7	Q9HAD4	Q8TEV9
P07900	Q16543
O60583	P50750
Q9Y230	Q96MX6	Q9NUG6 L0R819 Q9H6T3 O15212 P19388 O94763 Q9UBK9 Q9UHV9 Q9NWS0 Q9Y265
P20702	P05107
Q13131	O43741	Q9UGI9
Q3T906	Q9UJJ9
P39656	P61165	Q9H0U3 Q8TCJ2 P0C6T2 Q14165 P04844 P61803 P04843
P37231	Q15596
P23458	Q08334	P29597 K9M1U5 Q8IU57
P42285	Q86U42	Q5T8P6 O60293 Q8IXZ2
P35638	P18847
Q8WYA6	Q9P013	Q9UMS4 O43660 O75934 P11142 Q99459
Q15788	P37231
P01834	P01880
P49959	O60934	Q92878
Q15906	Q9NPF5	Q9Y230 Q9NV56 Q9H0E9 Q9Y265 Q9NXR8 Q05BQ5 Q15014 O96019 Q9UBU8 Q9H2F5 Q52LR7 Q9Y4A5 P60709 Q96L91 Q9HAF1 O95619 Q92993
Q96H20	Q9BRG1	Q86VN1
Q9NRL2	O60264
Q8ND04	Q96Q15	Q9H0W8
O14867	P01100
Q96GM5	Q12824	Q6STE5 Q8WUB8 P51531 O96019 Q8TAQ2 P60709 Q969G3 Q92922 Q8NFD5
P18848	Q9NS37
P01127	P09619
P05412	Q8N1L9
P06899	P04908	Q16695 P62805
P40939	P55084
Q9NSD9	Q9Y285
P17535	P17544
Q02153	P33402
Q96I99	P53597
Q15788	O75469
Q14031	P29400
P01880	P0DOY3
Q09428	Q14654
Q16740	O76031
O94817	Q9H1Y0
Q9NPJ8	Q9H4D5
P08559	P11177
Q96BD8	Q8WVK7	Q8IX90
Q5T011	Q9Y664	Q969R8 Q96MD2
Q49AN0	O15055
Q9NRA1	P16234
P46977	P61165	A0A024RAD5 P0C6T2 Q9NRP0 P04844 P61803 P04843
P55268	P11047	O15230
P24863	Q93074	P49336 Q9UHV7
P19793	Q13133
P61599	Q14CX7
Q16520	P18847
Q9Y5R8	Q8IUR0	Q96Q05 O43617 P0DI81 Q9Y296 Q9UL33 A5PLN9 Q86SZ2 P48553
P01861	P0CG04
P17861	P18850
Q9BPZ7	Q6R327	P85299 P42345 Q9BVC4
O00459	O00329
P62158	P16298	Q96LZ3
Q01094	Q14186
O00255	P17535
P31350	P23921
Q15393	Q16594	Q92830 O75528 O75529 Q14CW9 Q16514 Q9Y4A5 Q9UPT9 Q8NEM7 Q9NPA8 O94864 Q96BN2 O75486 Q9Y6J9 Q9BWJ5 Q86TJ2 O15265 Q96ES7 Q12962
O15131	Q14974
Q9Y2D1	P53567
Q86WV6	Q9UHD2	Q13114
O14521	P31040	P21912 Q99643
P20248	P06493
P00740
Q9Y4A5	Q92831	O75528 O75529 Q16514 Q16594 O75486 O75478 Q9Y6J9 Q12962
Q9NZJ6	Q9Y3A0	Q9Y2Z9 Q99807 O75208 Q5HYK3
P15336	P15407
Q9H0W5	Q14999	O75147
Q14790	Q13158	Q13546
Q96BI3	Q92542	P49810 Q9NZ42
Q16520	P17676
Q9NV96	P98198
Q04864	P19838
P20042	P41091	P05198
O75477	O94905
P55211	P99999	O14727
Q14494	P17544
Q5XG87	Q8N3Z6	P42285
Q16520	Q9NR55
Q92794	P55201	Q8WYH8 Q9HAF1
Q9GZY0	Q9UKK6
O15525	P18847
Q9Y478	P54619	P54646
Q9BQ15	Q9NRY2	Q68E01
P49715	P18848
P53567	Q8N1L9
Q9ULZ3	O14862	P29466
P01225	P01215
Q8N1L9	Q10586
O60832	O14746	Q9NX24 Q9NPE3 Q9NY12
Q9H668	Q86WV5	Q2NKJ3
Q9UBC3	Q9UJW3
P0CG04	P01857
Q9BY77	Q96QD9	Q8NI27 Q53F19 Q9Y3Y2 O75152 Q86W42 Q86V81 Q13769 O00148 P84090 Q9P127 P82979 Q96FV9 Q6I9Y2 Q96J01
Q9P253	Q9H270	Q96JC1 Q9H269 Q96AX1 P49754
Q15428	Q12874	Q15459
P32297	P17787
P26368	Q01081
Q9BYV9	Q14494
P00734
P01877	P01834
P16220	O14867
P51798	Q86WC4
Q8NG31	O95229	O14777 Q96IY1 Q9H410 Q9HBM1 Q9BZD4 Q6P1K2 Q9H081 Q8NBT2
Q15637	P26368
Q9Y6K9	O15111	O14920
O14782	Q9Y496
Q9UBU9	Q9UKK6
P01834	P01857
P11047	P07942	P24043
P69905	P02042
Q9Y5B9	Q08945
P62158	P16298	P63098
O60894	Q16602
Q16621	P17544
P00742
P48382	O00287	O14593
Q9UQE7	Q8NDV3	Q9UJ98 O60216
P15336	P35638
A6NHX0	Q8WTX7
Q9NR55	P49716
P08709
P07858	P01040
P36897	P01137	P37173
O60423	Q9NV96
Q07444	Q13241
Q9NR55	Q9BYV9
Q15131	Q8N1B3
Q8TDM6	Q6P1M3	Q14160
P54098	Q9UHN1
O43521	P10415
Q14974	O60684
P0CG04	P01880
Q16445	P28472	P18507
Q9UGM1	Q9GZZ6
O60264	Q9UIF9
Q9Y376	Q9C0K7	Q15831
P15408	P18847
P01876	A0M8Q6
P15336	P18848
P00488	P05160
Q15554	Q9BSI4	Q96AP0 P54274 Q9NUX5 Q9NYB0
Q9UMX1	P08151
P19793	P11473
O60264	Q96T23
Q7LG56	P23921
P49715	Q16520
P10276	Q15596
P09619	Q9GZP0
P21127	Q9UK58
P06756	P26012
P01859	P0CG05
P84022	P43699
P16144	P23229
P01860	P0CG04
P12259
P69892	P69905
P08709	P13726
P0CF74	P01857
Q9UK41	Q8NEZ2	Q99816 Q9H7P6
P17676	P18847
P10276	P19793
P0CG04	P01854
Q13131	O43741	Q9UGJ0
P51787	P15382
Q8TF05	P60510
P07358	P07360	P07357 P13671 P01031 P02748 P10643
Q9P0J1	Q8NCN5
Q15744	Q9NR55
P07359	P40197	P14770 P13224
P62308	P62318	P62304 P62306 P14678 Q969L4 P83369
Q13765	P20290
O96033	O96007
Q9NS69	Q9P0U1	O94826 Q15388 O96008 Q96B49 Q8N4H5
Q9ULD6	O95876	Q9BT04
Q15554	Q8IY92
P61964	P51610	Q9UMN6 O00255 Q9UBL3 Q9Y5Z7 Q9C005 Q15291
P11802	P30279
Q00534	P30281
P40763	P42229
O60220	Q9Y5L4
Q16363	P11047	P07942
P01860	A0M8Q6
Q9UI30	Q9NRN9
Q9HB65	Q9Y2F5	Q659A1 Q8N5P1
Q9NYV4	O75909
Q16520	Q16649
Q9NPJ8	Q9H1B4
P24941	O96020
P49715	Q9NR55
P55957	Q07817
P05412	P17544
Q05329	Q99259
P18848	P17275
O60603	Q9BXR5
Q02153	Q02108
Q8IYI0	Q9UI95	Q6ZNX1 Q86V20
Q9UJU2	P35222
O43257	Q15906	Q9GZN1 Q9NPF5 Q6ZRS2 O96019 Q9Y230 Q9Y265 O95619
Q9Y6K1	Q9UJW3
P67870	P19784
Q9HD42	Q96FZ7	Q8WUX9 Q7LBR1 Q9BY43 O43633 Q9UQN3 Q9H444 Q96CF2 Q9Y3E7 Q9NZZ3
Q06265	Q9Y3B2	Q96B26 Q15024 Q9NQT4 Q8TF46 Q5RKV6 Q9NQT5 Q13868 Q9NPD3
P13498	P04839	P14598 P19878 P60763 Q15080
P62158	P51787
Q14457	Q6ZNE5	Q99570 Q8NEB9
O43264	Q6NUQ1	A2RRP1
Q5UE93	P48736
Q92989	O94913
P01860	P0CG05
Q15393	Q7RTV0	Q13435 O75533 Q9Y3B4 Q15427 Q9BWJ5
Q13241	P26715
P42336	P27986
Q3SYG4	Q8N3I7	Q9BXC9 Q96RK4 Q8TAM2 Q8IWZ6 A8MTZ0 Q8NFJ9
Q6TGC4	A6NGQ2	Q9H808 Q587J8 P59047
P02008	P69891
P01127	P16234
O14867	Q9Y5Q3
P62495	P15170
Q13485	P84022
P11047	P07942	Q16787
Q8WW43	Q9NZ42	P49768 Q92542
P11226	O00187
O43299	Q9H0R1	Q2VPB7 Q9NUS5
P42336	O00459
Q14974	P52292
P01871	P0DOY3
P18847	P15407
Q15700	Q6P1M3	Q14160
P18848	O43889
P63104	O43524
Q9Y376	Q7RTN6	Q15831
O15269	O15270	Q8NFR3
O14867	O75444
P52655	P52657
Q9H974	Q9BXR0
O60603	Q9Y2C9
P10242	P17676
Q15744	P18848
Q99638	O60921	O60671
Q99471	O60925	Q9NQP4 O15212 P61758 Q9UHV9
P47870	O14764	Q16445
P06756	P05106
Q8N2Q7	P58400
P28370	Q9BXF3
Q96EY5	Q99816	Q86XT2 Q9UK41
P43246	P20585
Q3MIR4	Q8TF62
P10415	Q92934
P02008	P68871
Q92499	Q9Y224	Q52LJ0 Q9Y3I0 Q8NCA5 Q9BVC5 Q8IWT0
Q9Y478	Q13131	Q9UGI9
P31274	O75496
P01859	A0M8Q6
Q96RQ1	Q9Y282
Q8N684	O43809
Q8WZ42	O15273
Q7RTV0	P14678	P08579 Q9Y3B4 P62308 P62304 P62306 Q9BWJ5 O43719 Q9Y388 O75533 Q7L014 Q13435 Q15393 Q15428 Q12874 Q8TAD8 P62318 P62316 P62314 Q15427 Q9BRD0 Q15459 P09661
P0CG05	P01854
Q9Y4A5	Q15545	O75528 O75529 Q14CW9 Q16514 Q9UPT9 Q6P1X5 Q9NPA8 Q16594 Q92830 O75486 O00268 Q15542 O15265 P49848 Q12962
Q07817	Q92934
P19793	Q15596
P06493	O95067
P01130	Q8NBP7
Q12996	Q9H0L4	Q05048
Q9P0N9	Q92574	P49815
Q9GZY0	Q9NPJ8
O00541	Q9GZL7	Q14137
P11802	P30281
Q86U28	Q9BUE6
Q15744	P18847
A5X5Y0	P46098
Q00535	Q15078
Q8N4V1	Q9P0I2	Q5J8M3 Q5UCC4 Q9Y3B6 Q9BV81 Q15006 Q9NPA0 Q8N766
P04632	P07384
P27986	O00329
Q99728	Q9BX63	Q92547 P38398
Q14974	A9QM74
P15336	Q16520
Q9HCE5	Q5T200	Q75N03 Q69YN4 Q15007 Q86U44
P01859	P01834
Q00653	Q04206
P61812	P36897	P37173
Q96RQ3	Q9HCC0
P17858	P08237
P08603	P01024	P0C0L5 P06681
Q15054	Q9HCU8	P28340 P49005
Q8WXA8	P46098
P12694	P09622	P21953 P11182
P18848	P18846
P18847	P05412
P55268	Q16363	P11047
Q9H3K6	O76003
P01579	O60674	P15260 P23458 P38484
Q07817	Q16611
Q9ULX9	Q8N1L9
P01861	P0CG05
P11441	Q7L5D6	P46379
P18827	O00560	Q8WUM4
P12111	P12110	P12109
Q9NV96	Q9Y2Q0
P49715	P18847
Q9H4D5	Q9UKK6
Q96JB2	Q9H9E3	Q8WTW3 Q96MW5 P83436 Q14746 Q9Y2V7 Q9UP83
O43521	Q07817
Q13794	Q07820
P18848	Q16621
Q14697	P14314
P01877	P0CG05
O43520	Q9NV96
Q9NR55	Q10586
Q9NXL9	Q9UJA3
P55268	Q13753	O15230
Q15544	Q15545	Q15542 Q15543 Q6P1X5 Q16514 Q7Z7C8 Q5VWG9 Q16594 Q92750 P20226 P21675 P49848 Q12962
P18848	P53567
P01876	P01834
Q86U28	Q5T440
Q9BQE9	Q96GM5	Q8WUZ0 P51531 O96019 Q9NZM4 Q15532 P60709 Q4VC05 Q92922 Q9H8M2
P05023	P05026	P54710
P17787	Q15822
O15066	Q9Y496
Q15788	P10276
P61964	Q9P0U4	P51610 Q9Y5Z7 O15047 Q9UBL3 Q6UXN9 Q9C005 Q15291
O75569	Q9UPY3	Q9UKV8
P22415	Q15853
Q9UQE7	Q14683	O60216 Q8N3U4
P05109	P06702
P49715	Q8N1L9
P08514	P05106
P26717	Q13241
Q16520	P17275
Q9BYV9	Q9Y5Q3
P17787	P36544
Q16526	O15055
P23229	P05556
Q6N069	Q9BSU3
Q10567	O43747	P56377 Q9BXS5
Q16520	P17535
P11047	P07942	O15230
P15336	P18847
Q9BV44	Q9UI30
P0CG04	P01871
P55268	Q16363	Q9Y6N6
P27986	P42338
O14867	P18846
Q9BVA0	Q8IYT4
P62158	P48454	P63098
P05787	P05783
Q9UQ88	Q9UK58
O15525	O14867
P35659	O75533	Q9NR30 Q9UIG0 Q9BQG0 O00159 Q03468 O60264
P41743	Q8TEW0	Q9NPB6
Q9Y5N5	Q9UI30
Q6PJG2	Q9H147	Q13547
O00267	P63272
O43432	P06730	P60842
P49841	O95996	P48729 O15169
Q14004	O75909
O75143	Q9BSB4	Q8TDY2 O75385
O43790	O76013
Q9BUF7	Q8NI35	Q8N3R9
P18850	Q99941
P0CF74	P01880
O43709	Q9UI30
Q9HCI7	Q68DK7	Q9H7Z6 Q8N5Y2
P01854	A0M8Q6
Q9NV96	O60312
P05166	P05165
P01876	P0CF74
P18847	P01100
Q8NE86	Q9BPX6	Q9H4I9
P01860	P0DOY3
Q9H1B4	Q9UKK6
P01880	P0CG05
Q92902	Q9NQG7
Q9NPF7	O60674	P42701 P29460 P29597 Q5VWK5
P15509	O60674	P04141 P32927
P17275	P17544
Q9NR55	P17535
O00505	Q14974
P15336	P05412
Q16602	O60895
Q9BTT4	O75448	Q9P086 Q6P2C8 Q9NX70 Q96G25 Q13503 Q96RN5 O60244 O75586 Q9Y2X0 Q9H944 O95402 O43513 Q9NPJ6 Q9H204 Q15648 Q9ULK4 Q15528 Q9Y3C7 Q9NVC6 Q9BUE0 Q9NWA0 Q71SY5 Q96HR3 A0JLT2
Q9P2R7	P53597
Q9BXR5	Q15399
Q09028	Q13112	Q13111
P0CF74	P01854
Q9H0R6	O75879	O43716
O95628	Q9H9A5	Q92600 O75175 Q9NZN8 Q9ULM6 Q9C0C2 Q9UKZ1 Q9UIV1 A5YKK6
P19793	O75469
Q9Y3E2	Q86SX6
Q07001	P11230	P07510 P02708
Q9NRA1	P09619
O00187	O00602
Q9BXH1	Q07817
O43520	Q3MIR4
P11498	P40925	P48163
P15336	P17275
Q96ER9	Q9NUT2
Q9Y478	P54646	Q9UGI9
P06681	P0C0L4
P27694	P35244	Q13156
O75886	O14964
Q9C0K7	Q9H9S4	Q15831
P18847	P17275
Q07954
O15525	Q9BYV9
P62158	Q08209	Q96LZ3
P20701	P05107
Q96LU5	Q96T52
Q8TBF5	Q9H3S5
Q00653	Q01201
Q9HAF1	Q9NQC1	O95251 Q8WYH8
P25054	Q9Y2T1	P49841 P48729
P17787	P43681
Q6N069	P41227
P16220	P18846
P68871	P69905
Q70Z44	P46098
P49354	P53609
Q8N1B4	Q9UID3	Q9P1Q0 Q5VIR6
O15360	Q9NPI8	Q0VG06 Q8NB91 Q9NW38 O15287 Q6NZ36 Q00597 Q9HB96
Q9Y6D9	Q13257
P01877	P0DOY3
Q9P2W1	Q9BWT6
O43172	Q53GS9	Q96DI7 O43290 P14678 Q9Y4Z0 P83876 P62308 O95777 P62304 P62306 Q9UK45 Q8WVK2 Q9BTD8 Q9Y333 P55769 O94906 Q9Y4Y9 P09012 O75643 Q15029 Q9BUQ8 P62318 Q8WWY3 P62316 P62314 Q6P2Q9 P62312 P62310
O00566	Q9NV31	Q96G21
P61964	Q92831	O75528 Q9ULM3 Q9NS73 Q8IYH5 Q01658 O75478 Q96ES7 Q9H8E8
Q9Y478	Q13131	Q9UGJ0
Q09028	Q16576	P28370 Q12830
Q53S33	Q86SX6
P38646	Q8TAA5	Q9BVV7 Q9HAV7 Q9Y5T4 Q96DA6 Q99595 O43615 Q9Y3D7 P60602 O14925 Q3ZCQ8
Q8IXH7	Q8WX92	Q9H3P2 P18615
P56645	Q16526
P48740	P11226
Q9H9C1	Q9H267
P13671	P01031
P62072	Q9Y5J7
P0DN86	P01215
Q9BSV6	Q8WW01	Q8NCE0 Q7Z6J9 Q92989
Q16520	O14867
Q04637	P06730	Q14240
P52294	Q14974
Q9NV96	Q9Y2G3
O60603	Q15399
Q9BTF0	Q9UI30
P15336	P15408
P13804	P38117
Q3MIR4	P98198
P06493	P14635
O60896	Q16602
P19838	Q04206
Q7Z434	Q13114
P35638	O14867
P00750	P05121
O94805	Q12824	Q92925 P51531 Q8TAQ2 P60709 Q969G3 Q8NFD5
O60566	Q13257	O43684 Q12834
P55268	P11047	P24043
P53420	Q01955	P29400
C4AMC7	Q12768	Q9Y3C0 Q2M389 Q9Y4E1
P53611	Q92696
P05412	P01100
Q05586	Q13224
Q9H2G9	Q9H8Y8
Q9NR55	Q9ULX9
P50748	O43264	Q9H900
Q9NPJ8	Q9UBU9
P08240	Q9Y5M8
Q12873	Q09028	Q8WXI9 Q13547 Q92769 Q13330 Q14839 Q86YP4 Q9BTC8 Q16576 O95983 O94776
O15269	O15270	Q969W0
Q9Y230	Q6P4R8	P0C1Z6 Q53TQ3 Q9ULG1 P25490 O96019 Q6PI98 Q9Y5K5 Q8NBZ0 Q9C086 Q96EZ8 Q9H9F9 Q9H981 Q9Y265
P49368	P50990	P48643 P40227 P50991 P17987 P78371 Q99832
P46937	P28347
O60762	Q9P2X0	O94777
P18848	P01100
P17655	P04632
O14764	Q16445	P28472
Q9Y248	Q14691	Q9BRT9 Q9BRX5
P04637	O15151
P03986	P07766	P20963 B7Z8K6 P09693
P01857	P0DOY3
Q9UHI6	O14893	Q8TEQ6 Q9Y3F4 Q8WXD5 Q16637 Q9NWZ8 Q9H840 P57678
Q96RY7	Q9HBG6	Q8NEZ3 Q96FT9 Q7Z4L5 Q9P2L0
P20963	P01848	P01850 P07766 P04234 P09693
P28702	Q13133
Q96AY2	Q96NY9
P35638	P17676
Q15744	Q8N1L9
P27918	P00751
P10070	Q9UMX1
Q9BTP7	Q8N2Z9	Q8IYD8 A8MT69
Q15904	Q16864	Q9Y487 O95670 P36543 Q96LB4 Q8NHE4 Q8NEY4 P21281 P21283 O75787 P61421 Q99437 Q96A05 Q8N8Y2 P38606 Q9UI12 Q6P5S7 O75348 P15313 O15342 P27449 Q9Y5K8
Q5IJ48	Q8NI35	Q8N3R9
Q96EB1	Q0PNE2	O95163 Q8TE02 Q6IA86 Q9H9T3
P01106	P61244
O14617	P53677	P59780 Q13367
Q9BYG5	Q05513	Q8TEW0
Q00653	P19838
P01859	P0CG04
Q66K64	Q13619	Q9BW61 Q16531 P62877
P61964	Q9P2N6	Q9H9L4 Q7Z3B3 P51610 O15294 Q96EZ8 Q9BVI0 Q9H7Z6
O75446	P29374	Q9H7L9 Q09028 Q5PSV4 Q96ST3 Q9H0E3 Q13547 Q9HAJ7 Q92769 Q4LE39 Q16576 Q9UK53 Q9H160 Q9HCU9
Q14765	P42224
Q96BT3	Q92674	Q5EE01 Q9BS16 Q8N2Z9 Q13352 Q9BU64 Q6IPU0 Q9H3R5 Q03188 Q96H22 Q71F23 Q9NSP4 Q7L2Z9 Q8N0S6 A8MT69
P10600	P36897	P37173
Q9Y478	P54619	Q13131
Q9H5X1	O76071	Q9H6Q4
P18848	Q14494
O15269	Q9NUV7	Q8NFR3
Q16520	P53567
O15269	Q969W0	Q9NUV7
Q8ND76	O94921
Q09161	Q53F19
Q13535	Q8WXE1
Q16534	Q8N1L9
Q05586	Q12879
P01215	P01222
Q9UN37	O75351
P24941	P78396
Q9NSB4	Q6KB66
P29460	P29459
P53567	P17544
P03951
Q9BW62	Q9BVA0
O94805	Q12824	Q92925 P51532 Q96GM5 Q8TAQ2 P60709 Q969G3 Q92922 Q6STE5 O14497
P18848	P15407
Q92466	Q16531
Q13751	Q13753	Q16787
O15232	P21941
O00327	O15516
Q99627	Q13098	Q7L5N1 Q92905 Q9UNS2 P61201 Q9H9Q2 Q9BT78
Q9Y6Y9	O00206
O43521	Q07820
Q9Y265	Q9Y230	Q9H6T3
P24863	P49336
Q10567	O43747	Q9Y6Q5 P61966
P48551	P17181	P23458 P05014 P29597
P18848	P49716
P01112	Q07889
Q96NY9	A4GXA9
O60896	P30988
P56645	Q49AN0
Q5TBB1	Q8TDP1	O75792
P10827	P19793
P02671	P02679	P02675
P29803	P09622	P10515 O00330 P11177
P10415	Q9BXH1
Q9BXJ7	O60494
Q9Y4A8	P18848

## Sheet: neg_train_ppis
Q8NFJ9	Q9NUT2
Q06055	Q9H6D7
Q96ES7	Q9NVR5
O75419	Q14683
P67809	Q9UKK6
P01137	Q8N2Z9
Q14683	Q96CS2
P37231	Q16649
P56381	Q9Y230
O75152	Q14137
P61244	Q9H9Q2
O00541	Q9H9F9
A5X5Y0	P12107
P28370	Q587J8
P05496	Q9Y4A8
P51587	P56385
P56134	Q9UJJ9
P15382	Q9BRG1
Q9UHN1	Q9UJA5
P57054	Q9BPX6
Q86YV9	Q9NUP1
P39656	Q08211
P63272	P98198
O75486	P27918
O75964	Q14209
O94927	P14867
Q9BVC4	Q9C005
Q9BXF3	Q9Y4R8
P13498	Q96ST3
P01850	P12259
K9M1U5	P49959
P52655	Q6PI98
Q96RL1	Q9NV88
P01860	Q92466
O75444	P02708
O60506	Q9H1B4
Q14186	Q8IYB8
P41208	P51787
Q16576	Q9C005
Q13098	Q8NEZ2
Q69YN4	Q9BSQ5
Q86U42	Q9NRG0
P15407	Q00839
P14678	Q92878
O60244	Q7Z4G4
P16234	Q96RK4
P49841	Q9NXR8
P54105	Q96MF7
O75444	P26006
O15553	P30049
Q86TJ2	Q9NWA0
P20963	Q93050
P01861	Q13156
Q53TQ3	Q9H900
P40938	Q96FT9
P62805	Q96SY0
O95295	Q9NRF9
Q9UL03	Q9Y4A5
O95983	P05109
Q96MG7	Q9BW62
O75152	P60709
P05121	Q07001
Q16526	Q9BTP7
O75964	Q8IX21
P04908	Q9Y468
Q13505	Q9P2L0
P04843	P25054
P0C0L5	P62495
P15313	P35269
Q15904	Q9UPM8
Q8IUR0	Q9BQI6
Q7RTV0	Q9UJW3
P02462	Q13131
O75449	Q9UQE7
P54098	Q9H6Q4
Q8WUX9	Q9GZL7
P25054	P25208
P39656	Q13114
P15509	Q8ND04
P62495	Q92905
P02008	P06702
Q9H4I9	Q9H6Q4
Q09161	Q9UK53
O94905	Q08334
Q9H7L9	Q9HCE5
Q13098	Q9BY43
P07766	Q9Y3C7
Q05195	Q9NV56
P42285	Q96BN2
O75445	Q8NI35
O00255	O76071
P55072	Q96LB4
Q13224	Q5TA45
P51172	Q96JC1
P07686	Q96MF7
A6NGQ2	Q8WYH8
P27449	P56381
P38570	Q9Y6D9
Q6STE5	Q8WYB5
P01848	Q9BY43
P61803	Q8WV22
Q9NS73	Q9UK17
P21127	Q53HL2
P56381	P60763
P06756	Q9NXR8
P11802	Q14999
P19793	Q96LB4
P14598	Q8WUM4
P02008	Q16611
P83369	Q15637
O60645	P21912
P25208	Q9BVA0
P56378	Q9Y4A8
Q9NPE3	Q9NVM9
P60763	Q13952
P13498	Q9P253
P0DOY3	P23511
P04843	P42338
Q7L5N1	Q9H3K6
O00255	Q13098
Q13797	Q8NG31
P06702	Q9UPZ3
Q9BPZ7	Q9Y5S9
P42229	Q13114
P32927	Q8N2Z9
O60671	P42229
P02746	Q9P2L0
Q99708	Q9Y5K8
O75431	Q3MUY2
Q9H900	Q9H9L4
P24385	Q9NSB4
P47869	Q12834
Q8N122	Q8N9N2
P61421	Q14654
P02100	P02708
P08559	Q9NUX5
P54725	Q92830
P14867	Q8NDF8
Q9H0W5	Q9HCU8
P01127	P53708
Q6QNY1	Q9HCE5
O00258	Q9H444
Q8WZ42	Q9NVH2
P52657	Q7Z4Y8
O60563	P01860
P60763	Q9HCC0
Q969W0	Q9Y468
O43660	Q3SY84
Q86SZ2	Q8IWZ6
P05496	Q9UQ88
P35269	Q13131
P02746	Q9BYG5
P54727	Q8WTW4
Q8NI27	Q9ULD4
P48454	Q9P2W1
O75947	P52701
Q13620	Q9NPF5
P49841	Q5PSV4
O14497	P00338
P26368	Q00653
O15533	Q09161
Q14137	Q6STE5
A9QM74	Q9NX70
P98198	Q9NVX0
P02745	Q9NW38
O00541	P00751
P63272	Q96RN5
P46379	Q9UIG0
Q6NZ36	Q9H1I8
Q92466	Q9H1I8
Q07617	Q9ULG1
O00541	Q969F9
O15273	Q9ULZ3
Q6KB66	Q9NPE3
P05165	Q92905
O15392	P11215
P61964	Q16531
Q86WV6	Q9NW38
P12111	Q00653
Q9H0H0	Q9UQE7
O95563	Q96RQ3
O14862	P67870
P41091	Q8NHE4
Q08945	Q7Z4L5
P51168	Q7RTV0
Q9H5X1	Q9H7E2
P14678	Q7LG56
P17655	Q16602
P11802	Q15904
P04234	Q05513
O94864	P78560
P15509	P19838
P55055	Q9Y5S9
B7Z8K6	O00629
P62304	Q8NB91
Q9NRL2	Q9UQ88
P49005	Q6P2C8
P02452	Q8N3P4
P05412	Q92769
Q07001	Q96CF2
Q14697	Q92889
Q0VG06	Q9BVC4
P18859	P35249
P25391	Q7Z434
Q6QNY1	Q969L4
O75419	Q9Y230
P05198	Q13367
P08151	P61803
Q8WVK7	Q96Q05
O75964	Q8IYI6
P05166	Q9UBU8
P07686	Q8TCS8
O60684	Q86WC4
Q00597	Q9NXR7
Q9NPB6	Q9UMN6
Q16740	Q8N2Z9
Q8WUH2	Q9P241
P04908	P82979
P29803	Q68E01
Q15054	Q9BYG5
P38570	P55957
O43684	Q8NCE0
P51587	P67870
P09661	P30279
Q15528	Q7Z4L5
O43719	Q9UPZ3
O75469	Q69YN4
P33993	Q9H0F6
Q9NRL2	Q9ULZ3
O14713	Q9H0U3
O60934	Q92466
P78352	Q96IX5
P18615	Q15788
O00329	P56378
O15055	Q9HB75
Q05048	Q9ULD6
Q07889	Q96SB8
P54289	Q99437
Q8IU60	Q8TCS8
O75469	P29466
P05198	Q12962
P11142	P11226
P12111	Q7L5D6
P29803	P30279
P83369	Q8IYB8
O76031	Q96ER9
P61201	Q6NUP7
Q9BXC9	Q9Y248
P23511	Q96HW7
P38919	Q6P1M3
P00338	Q16520
P37088	Q5T8P6
P04234	Q7RTV0
P26368	Q9H944
Q14697	Q8NDF8
P07195	Q16602
P62316	Q69YN4
Q6TGC4	Q8IU60
O14497	Q99259
P53677	Q6QNY1
P26368	P56378
O15234	Q9Y4A5
O60832	P08572
Q9BVC4	Q9H147
Q8WVK7	Q9Y6K1
P00451	Q16576
P0C0L4	Q9H0U3
P61803	Q9NX70
P62306	Q8TEQ8
P37231	Q9P241
O00187	P60709
P41208	Q9P202
Q53F19	Q96CF2
O43513	Q06609
P05109	Q9H0W5
P08709	Q92934
P13726	P60842
Q8IY18	Q96A65
P12111	Q7LBR1
P11142	Q92993
Q12980	Q96BN2
Q15054	Q9UPT5
P25205	P52701
A5X5Y0	O60894
O94805	Q8WXI9
O60832	P13671
O76071	Q9Y3Y2
Q3T906	Q969L4
Q14683	Q8N122
Q13415	Q7Z6J9
P62158	Q9GZP0
O43432	Q3MUY2
Q6P1M3	Q9UQ88
A0JLT2	Q9UPT5
P13671	Q9BY43
P31274	Q14691
O15553	P13804
P51798	Q96AP0
P40939	Q9Y512
O75533	Q6P9B9
Q8IY18	Q9H2G9
P41091	Q9HB96
Q8NEZ3	Q9C0K7
O60706	Q13156
P42285	Q9NPF5
O60671	Q96L91
O15270	Q9BXF3
P08709	P84090
P30926	Q9UBU8
Q14957	Q9BQI6
Q96IX5	Q9BUL8
O15553	Q6NXR4
Q8NBZ0	Q8NHE4
O00187	P00742
O15055	P26006
P10828	Q15788
P10242	P11177
Q96GD4	Q99816
P03372	P49069
Q6IAA8	Q8NI35
P37088	Q06055
P0C6T2	Q86SX6
O43889	P04234
Q13112	Q9HCU8
P12109	Q15631
Q96HW7	Q9Y3Y2
B7Z8K6	P67809
O75152	O94905
A5X5Y0	P37088
O00267	Q00653
P41743	Q6TGC4
Q15078	Q96AP0
Q86WV6	Q8WV22
P02100	P62316
O43660	Q9UIG0
P63272	Q96T52
P48454	Q9GZY0
P60842	Q9GZL7
O00522	P01850
Q96AX1	Q9GZZ6
Q9NVX0	Q9Y6J9
Q9HCE5	Q9Y2Q5
P47869	Q9H269
O00330	Q9NSB4
Q15797	Q9BVI0
P07900	Q15080
Q00597	Q9NYV4
P06756	Q8NHE4
Q14683	Q8N2Z9
O95295	P40937
Q15334	Q9H981
P48553	Q52LR7
P30926	Q8IY18
P08709	Q86U42
P54646	Q09028
P0CG05	Q15080
P26012	Q8TEQ8
P18848	P35251
P51610	Q15080
P04839	Q15334
O75439	Q8NEM7
O75528	Q8NB91
Q96EV8	Q9Y587
P33991	Q8NEM7
P55072	Q8N2Q7
P19793	P23229
P01106	Q08945
Q7RTV0	Q9NQ94
Q96AP0	Q9UJA5
O94913	Q8N3C0
O43929	O75787
Q15334	Q15631
Q969W0	Q9H808
Q09028	Q9Y664
Q15797	Q8NB91
P53609	Q96KP1
O43504	O60934
Q9H6D7	Q9P241
Q14165	Q9H147
P38606	Q86U42
P01112	Q15596
Q15648	Q9GZP0
O60244	Q9H668
Q69YN4	Q9NSB4
P41208	Q8IU60
Q9GZZ6	Q9Y6D9
P0DN86	Q15078
Q8N201	Q9NQ94
P23511	Q7RTV0
Q9C086	Q9NXR7
P01031	P27694
Q3T906	Q8N1L9
P13804	Q9UK41
Q07889	Q8WX92
O00471	Q9Y5L4
P18827	Q8NFJ9
Q07001	Q9BSQ5
O15534	P00750
P10827	Q9BWJ5
O75419	Q8IYI6
P10600	P27986
P35250	Q9Y5K8
A9QM74	P0DI81
O75439	Q8TAM2
P52701	P62316
Q9HAF1	Q9UQ88
Q5VTU8	Q8NB49
P07384	Q75QN2
Q16864	Q9Y6Y9
O14744	O75431
P35244	Q9UMS4
O60671	O75947
P21283	Q16445
P11215	P25205
P09619	P10827
Q6P2E9	Q9NV56
Q96GM5	Q96ST3
Q9BTP7	Q9UI30
O15553	P49715
P06400	Q86U44
Q12996	Q9H0R1
Q07444	Q9P127
P29374	Q96FX7
P02745	Q13620
P30988	Q00535
P08709	Q9BUL8
P82979	Q96RL1
O60896	Q7Z4H7
Q01094	Q9UMN6
Q15637	Q9UQ88
O95229	Q8WXA8
A9QM74	P24385
P26715	P61165
P26012	Q9NRL2
P0C0L5	Q9BQI6
P51587	Q9GZP0
P41743	Q9UQ88
P25054	Q9BSU3
Q7Z434	Q9NRL2
O95983	Q2VPB7
P04085	P30281
P05198	P69891
P61244	Q9BRB3
P30281	Q96BD8
Q9NRF9	Q9Y6D9
O43521	Q9UHD2
Q01201	Q07326
P02100	Q14957
O00187	Q9UI12
P0DI81	Q9HD42
P17535	Q9UBL3
P63272	Q05BQ5
P00742	Q09428
Q10713	Q9H6Q4
Q00597	Q08211
Q8IWZ6	Q9Y282
O95876	Q9Y6Y9
P48454	Q9HAJ7
P39656	P62318
P48201	Q7LG56
Q7Z6J9	Q9P241
P48201	Q09428
P15313	Q09428
P78560	Q9H7E2
P67812	Q99437
Q13503	Q9GZY0
P46098	Q8TAT6
P67809	Q8WYB5
Q15428	Q96G25
P17676	Q9H160
O75147	P37088
P62316	Q13367
O00330	Q9Y5B9
O43521	Q9NRG0
Q16543	Q9HAF1
P35250	Q6STE5
Q07617	Q9NVH2
O75533	Q587J8
P26715	P54727
O43159	Q8WYB5
O94986	P10600
P05556	Q92569
P05412	P27986
P37088	Q9NPJ8
P15408	Q9H944
O75469	P24864
Q86VN1	Q8IU60
P25705	Q8TAQ2
Q08209	Q96EP0
P10827	P18564
P25205	Q96AP0
Q86WC4	Q8NEY4
Q12830	Q9H8Y8
Q16649	Q9H0H0
P51798	Q16602
P02042	Q8TAT6
Q09428	Q9NX24
Q2NKJ3	Q9H9L4
P18859	Q9UPT5
P0C0L5	Q9H0R1
O14764	Q9UHN1
O75934	Q9BPZ7
O43719	Q7Z434
P0DN86	Q9HD42
P42285	Q92831
Q8NBP7	Q9BRD0
O60603	P10515
Q13547	Q969F9
P26012	Q04206
O00629	O60264
Q16576	Q9BRX5
P21912	P85299
Q05BQ5	Q96SW2
Q8NDF8	Q9NZZ3
P47869	Q9C000
P23921	Q9Y6D9
O15055	P63098
P69905	Q9Y2Q0
O15287	P47870
Q8WUH2	Q9H0E9
O15230	O95983
P08579	P36897
Q7Z434	Q9UPZ3
P14314	Q15637
P37231	P42575
P56378	Q3SYG4
P12111	Q9NX70
P11215	P67870
O76031	Q9NVX0
P01880	Q8NI27
P05121	P09661
O00522	Q9H204
O95985	Q8TAD8
Q09428	Q9UQ88
P24941	Q9BRD0
P05107	Q07889
A8MT69	Q86U44
Q6P5S7	Q9UL45
P03372	Q9UQN3
P24941	Q96RK4
Q86TJ2	Q92796
Q6PJG2	Q96RN5
P42285	Q14691
P33240	Q8IYH5
P25208	P61201
P56134	Q9NXR7
P37088	Q8TF62
P12110	P60763
P51170	Q99259
Q9GZL7	Q9Y4R8
P48047	Q9ULD4
O96019	P26010
O75964	Q9P2I0
P36542	Q659A1
Q01831	Q9HB75
O95402	Q9HCE5
O00444	P67809
O00560	P01225
O15270	P51532
Q13485	Q9BUE6
P01215	Q9NS61
Q9GZL7	Q9Y376
P29466	Q5XG87
P06756	Q14209
P10600	P19793
Q6NUP7	Q8ND76
O60896	Q96SB8
Q14165	Q15459
Q13952	Q93074
P26006	Q00653
P07766	Q96A72
O75528	P01024
Q9BVI0	Q9P2R7
Q12824	Q8WYB5
P54105	Q15788
Q96RL1	Q9BPZ7
P38606	Q9UMS4
P69905	Q96HW7
P00734	Q9Y2T1
Q3MUY2	Q9H0E9
P04004	Q9H147
P08123	Q9NYV4
P53677	Q9P202
Q13241	Q8IYB8
O00206	Q9NXL9
O15055	O75419
Q8N1L9	Q9BVC4
P61964	Q16864
P69891	P84090
P01861	P83369
O76075	P38606
Q9H269	Q9P013
P05198	Q06609
P35250	P61009
P51170	Q9H7P6
O14862	Q9NQC1
P61326	Q7Z4G4
P59780	Q9BY43
Q01831	Q9UI12
P83369	Q8NB91
Q01831	Q9NV56
Q9UNS2	Q9Y3E2
P06576	Q99459
Q15291	Q96FV9
Q13416	Q8IYB8
O75586	P60510
Q9H0W5	Q9H8Y8
Q8IYI6	Q92905
Q5XG87	Q9BXR5
P01848	Q96GM5
Q5TA45	Q8IX21
P49069	Q07817
P06730	Q14186
Q12874	Q9Y587
Q13131	Q969W0
P14314	Q6P4R8
Q9GZP0	Q9UK41
O95619	Q9NRG0
P27694	Q8N3I7
P26368	Q96HW7
O15534	Q92989
P05198	Q96GD4
O75533	Q8NB49
O15294	Q9C005
P84022	Q8TAM2
P02042	P27694
P0DI81	Q8TCJ2
O60934	Q07444
P41091	Q9BRX5
O60566	P18615
O95251	Q8NB49
Q8IX21	Q9H1B4
P13726	Q8N3U4
P08572	Q9H0F6
Q86U42	Q9NVM9
P04637	P24385
Q9H4D5	Q9UQ88
Q86TJ2	Q8IX90
P15408	P59047
Q96AH0	Q9Y3B4
P28370	P35250
O60671	Q6P2E9
O00522	Q13224
P0C0L4	Q8NI27
O75586	Q8N2Q7
Q9H808	Q9NPJ6
O00273	Q9H5X1
Q70Z44	Q9HAJ7
P62314	Q9Y6Y9
P21127	Q04637
O75934	Q9Y4A8
P01225	P38398
P15170	Q96JC1
Q7LBR1	Q8N201
P29459	Q96RN5
P04844	Q9BSU3
Q96T52	Q9BUE6
Q8IX90	Q9Y376
Q15080	Q587J8
Q8TCS8	Q96MF7
P03986	P35250
Q9C086	Q9H444
Q15596	Q99714
P01112	Q7LBR1
P52292	P67812
P54274	Q96J01
P49959	Q99816
P39656	Q14683
Q15014	Q92830
P06756	P35249
P55072	Q9H8E8
Q05513	Q9NPE3
Q53F19	Q9BUL8
P02100	Q9H0E9
P26012	Q9BWT6
P29374	Q9BUE0
Q15005	Q16787
P08123	Q9HBG6
P63272	Q9UNS2
O75419	Q15014
Q8N201	Q9NPJ6
Q14999	Q9H0E3
O75439	Q9H7P6
Q9NSB4	Q9UGI9
P62877	Q7LG56
P53609	Q8WYA6
O95983	Q16526
O76003	Q08945
P01127	Q8WXG9
P62318	Q8WWL7
P30988	P67809
Q86WV5	Q96ST3
P40939	Q15700
P61421	Q96CB8
P0DI81	Q9BYM8
O75469	Q8WTW4
P09693	Q15334
P35249	Q86YP4
Q08211	Q92889
P49736	Q9NVH2
Q8TAD8	Q9H6D7
P50748	Q14209
P54098	Q86SX6
O76071	Q15797
Q14055	Q8NFD5
O43432	Q96AX1
O43681	P51172
P56385	Q01081
P0C6T2	Q9BSI4
P53609	Q9H9L4
P0C0L4	Q7Z4Y8
O75477	P26012
P0CG04	P13671
P59780	Q9H0W5
P53708	Q13224
P01848	Q9NZI8
P11215	Q15054
P01225	P25391
Q05195	Q9Y6J9
Q8NDF8	Q9NV96
O75478	P59780
O75934	Q06609
O75448	Q9Y2Q0
P62158	Q9BXC9
O75533	P00742
P0DOY3	Q9Y5B9
Q9NZZ3	Q9Y2X0
A8MTZ0	Q8NEY4
P15313	Q05586
Q8NI35	Q9Y248
Q9H8Y8	Q9UGM1
P25705	P38919
P62495	Q9H0H0
P21281	P37287
Q14186	Q9BRB3
O76031	Q7Z4G4
Q9BWJ5	Q9Y6D9
Q13185	Q9Y248
Q6P1M3	Q92934
P20963	P23921
P10415	Q9H808
O43719	Q96EV8
P17676	Q9NVX0
P42229	Q92905
P21912	P28702
P49959	Q9UNS2
O43709	P67870
P68871	Q8NBP7
P60763	Q9Y6B7
Q09028	Q9BY43
O75419	Q14999
Q70Z44	Q96FV9
O75586	Q96Q15
P15382	Q10586
P12107	Q75QN2
P11215	Q15459
Q92535	Q96RK4
Q9UNS2	Q9Y282
Q6R327	Q9BTP7
O95985	P36542
O43513	Q9UMX1
P02042	Q96FZ7
P53597	Q9Y3C7
A8MTZ0	P62495
P33992	Q9UJA5
P21283	Q9H7P6
O94913	Q5PSV4
P08648	Q8WUX9
O43432	Q9H7P6
P43699	Q9Y2X0
P54274	Q8WZ42
P26715	Q68CZ6
P62306	Q9BSV6
P17535	Q86V81
P12110	Q9NS37
O75348	Q9UIG0
Q92797	Q9H2F5
P37231	P51798
A7MCY6	Q9Y5U8
Q13330	Q9BTF0
Q6KB66	Q9H0E3
O15294	Q96FZ7
O00187	P13804
O15230	Q9UGI9
P03928	Q6UWZ7
Q8WVK7	Q9H9L4
P04637	P21281
O94905	P49354
O75964	P49754
P60763	Q16864
P17535	P40937
P06702	Q14974
P48553	Q9NV96
P01880	P08648
P26010	Q6P4R8
A6NGQ2	P63098
O15553	Q96MD2
P55072	Q8IYB8
O95563	Q9UL33
P49715	Q9HCE5
P08151	Q9Y496
Q86VN1	Q9Y5L4
O60216	Q05BQ5
O75533	Q9Y5K8
Q96RL1	Q9Y4R8
P78560	Q86YC2
P06899	Q13797
P37173	Q05329
A0M8Q6	Q9NRL2
P37231	Q10586
P18507	Q9NQS7
P01854	P51692
P05997	P78560
Q9ULD6	Q9Y5K5
Q04637	Q92925
O43660	O75529
P06702	Q8N8Y2
P11441	P31040
Q8N3I7	Q9NX24
O94913	Q05BQ5
P67809	Q9BPZ7
P27986	Q92989
P27449	Q8IYB8
P29460	Q14209
O60293	Q9H0E3
A5X5Y0	Q71SY5
P14314	Q9ULG1
O75787	P48047
P25705	P31040
P60842	Q9BYG5
P01871	Q13323
Q5XG87	Q9C086
O43660	Q96G25
P21281	Q13620
Q6R327	Q969F9
Q969G3	Q96A05
P08579	Q8N2Q7
Q7Z6J9	Q9H5P4
O43633	Q86YP4
Q86SZ2	Q9H0W8
P62495	Q9P2W1
P13984	Q92925
O75419	Q16514
P61421	Q8NBZ0
P01024	Q07326
O60895	Q9BTF0
O75478	P25054
P32927	Q9BTT4
Q12962	Q96LU5
P29466	Q13323
Q00597	Q8WVK7
P17861	P51170
Q6UWZ7	Q8N2Z9
P02747	Q8NCE0
P01024	Q9P2R7
P48736	Q8NBZ0
O94805	P39656
P62314	Q16740
Q15427	Q86YP4
O43929	Q9NUP1
Q9H147	Q9Y376
Q8NI27	Q96KP1
P30101	Q14697
P51172	Q01831
P24863	P55268
Q52LR7	Q86YC2
Q9NS73	Q9Y296
P59780	Q96RN5
P40938	Q8WXG9
P02100	Q15005
P06493	Q9P2L0
Q16695	Q8WUM4
P02100	P10827
P07766	Q9NPJ6
P02008	Q9UQN3
Q06055	Q96RQ1
O75431	Q8WXA8
Q86U44	Q9Y3Y2
Q92925	Q9BRD0
P83369	Q9P086
Q6QNY0	Q9UIG0
Q06055	Q96FZ7
P14635	Q8TAG9
P0DOY3	Q9NY12
P62316	Q96GD4
P19838	Q08209
P62306	Q8N3U4
P18848	Q9P2N6
Q8N1L9	Q9GZP0
P06576	Q01201
P24539	Q96GM5
Q6NZ36	Q9BRT9
P43699	Q10586
P69891	Q92769
Q09428	Q9Y2F5
P01854	P07204
Q8NB91	Q9NPB6
P00338	P15313
Q96RQ1	Q9Y664
P24539	Q9H0R1
O75449	Q8WYH8
P01024	P08151
P25391	P27918
P49715	Q96RL1
P48201	Q8N3R9
O14862	P08572
P01854	P0DN86
P27694	Q9Y3E7
O43432	P83369
P84090	Q9Y4A8
O43504	Q7Z3Z0
Q96RL1	Q9H5P4
P37088	P48047
O60506	Q96A65
Q13156	Q9NPE3
P00338	Q16576
P07195	Q06055
P12259	P15407
P36543	P49754
P06865	Q9H6Q4
O75419	P68871
P38570	P67812
O95563	P82979
P30926	Q96FT9
P38606	P63098
P08709	P62495
A7MCY6	Q9BQI6
Q92466	Q96JC1
O43929	P55268
Q6P5S7	Q96EV8
Q969W0	Q9P013
O43660	P07510
O60603	Q9Y468
P78537	Q96H20
P62306	Q9NVR2
Q7Z3Z0	Q7Z4L5
P06756	Q9BSU3
P25705	Q05586
Q86U44	Q9NW38
P69905	Q9H668
O60220	Q8IYB8
O94986	P62316
P51610	Q9UK17
Q6NUP7	Q8NBZ0
Q05586	Q15427
P01031	Q12980
P28340	P30926
P25208	Q52LR7
O43521	Q9Y282
P04908	Q9C0K7
O75152	Q96A65
P61812	Q9H444
P19838	Q7Z4L5
P37173	Q9NZV8
Q14160	Q96CF2
P47869	Q9UL33
Q8TDM6	Q9NVM9
Q5T200	Q96EB6
P01106	P21281
P06681	Q9Y2G3
P20849	Q9UKF6
P26196	Q14566
P33993	Q8TDM6
P39656	Q3SY84
P13612	Q96CF2
P62318	Q9BQA1
Q8WUH2	Q96LZ3
Q5T011	Q9BPZ7
P21281	Q9BUE6
P08559	Q9UNS2
Q96BN2	Q9H9F9
P03928	Q9NXR7
P01860	Q07617
P01225	Q8TAT6
O43463	P84022
P35269	Q92831
Q15637	Q8TAQ2
P84022	Q9NZZ3
P13498	Q9P013
Q14999	Q9NW38
P19793	Q96ER9
O75474	P83369
P01876	Q8TAD8
Q16695	Q8NEZ3
Q96S94	Q9UBL3
Q15528	Q8NBZ0
Q12996	Q9Y5U8
A0JLT2	P51692
O60671	Q08945
P14314	Q9NPE3
P01127	Q96EP0
Q13114	Q15054
Q8IU57	Q9H668
Q9HD42	Q9NVM9
P48047	Q7L5N1
P41208	Q96SY0
P04632	Q9NV70
Q7L0Y3	Q9C086
O43684	Q7L5N1
Q96SW2	Q9BRB3
P14314	P59047
P35638	Q01094
P25205	Q8N8Y2
O15342	Q9H668
P08579	Q9NV88
P53355	P78352
O00329	O76075
O94986	P08123
Q3T906	Q9H0H0
P15313	Q9H4D5
P40938	P78537
P54098	P61812
P18850	Q8ND76
P51610	Q5T8P6
P14635	Q8NEM7
P46098	Q12809
O14782	Q8WZ42
Q8IY18	Q8N3I7
O14782	Q9Y587
Q96JC1	Q9UI30
Q8TEQ8	Q92989
Q13415	Q9Y6D9
O95996	Q8WVK7
Q09161	Q8N3P4
P10827	Q9UIG0
Q13112	Q6NZ36
P40763	Q93074
P11142	Q7RTV0
Q96QD9	Q9UL45
Q08209	Q16695
Q12873	Q9H7Z6
P21281	Q9BYM8
P84090	Q9NVX0
P13984	P28702
P63098	Q16695
P20701	Q9Y248
Q9BUE0	Q9NPA8
P11047	P11177
P18507	Q9Y3E7
O60583	Q9NPF5
P29460	Q96RQ1
P24864	Q9H9F9
Q14CW9	Q7L5D6
Q9H1B4	Q9H5P4
P36543	Q12824
P16220	Q7Z6J9
P59047	Q13131
P01861	Q9BTC8
O15230	Q9Y6B7
O60895	Q9H079
Q9NZZ3	Q9UKK6
Q14691	Q96FT9
Q14164	Q86V81
Q96A65	Q9BTP7
O75787	Q96CF2
O60832	Q8IX90
Q96MF7	Q9NS61
Q96MD2	Q9H9Q2
O00187	Q99714
Q96GM5	Q9NQC1
P32927	P51172
P07510	Q13797
P55084	Q12830
P38117	Q13952
P06865	P25054
P33993	Q9UBL3
O94805	Q96RK4
Q6NZ36	Q96GM5
Q8TAM2	Q9P241
O43633	P01850
Q12809	Q96ES7
Q13241	Q8WXA8
P69905	Q9NVH2
P27918	Q75QN2
P49959	Q9ULK4
O75448	Q9Y6J9
P11047	Q9H3P2
P25205	Q8IYD8
P83369	Q70Z44
P61009	P67870
O00148	Q06055
Q96LZ3	Q9H8Y8
P02747	Q7Z434
P36897	Q96MD2
O15525	Q9H0F6
Q16526	Q6UWZ7
P0DI81	Q9UMX1
P17655	Q8IU60
O15273	Q99816
P05556	Q9P241
Q8TDH9	Q9Y6K1
O94805	P30049
O60895	Q9UI12
Q05BQ5	Q14164
P05496	Q9BPZ7
A6NGQ2	P06681
Q12996	Q9Y2Q5
P14598	Q9Y376
O14497	P13612
P51798	Q92569
P0CF74	P27449
Q14654	Q6I9Y2
Q8IYH5	Q9Y2T1
Q16520	Q9UK17
P08151	P49959
P62316	Q9UNZ2
Q8IU60	Q96A72
Q09028	Q9BQI6
P13726	Q15078
O00471	P13984
O75909	Q9GZL7
P31274	Q9NRA1
Q86YP4	Q9Y3C7
P48047	Q9Y512
Q96Q05	Q9P086
A8MT69	P61421
Q9BVI0	Q9H0R1
O95295	P51170
P20042	Q9BRD0
P06493	Q8WXA8
P38606	Q96CF2
O15533	Q7Z4H7
P0CG04	P55072
P54619	Q96LU5
P08559	Q16602
P00338	Q8TCJ2
P08559	Q9NR55
Q2NKJ3	Q99437
A8MTZ0	Q16363
P19878	P54098
Q96BN2	Q9NZI8
P84090	Q08289
P09622	P15313
O75586	Q9Y478
P01225	Q96T23
P83369	Q8IY92
O00471	P09619
P07195	Q92535
Q8TCS8	Q9H204
P57054	Q9Y6D9
O43504	Q9UGM1
P04004	Q15007
Q7Z3B3	Q9BT25
P04839	Q5T200
Q00653	Q9NUX5
P54105	P62495
O00258	P33991
P02708	Q92843
P02452	Q9H4D5
P01877	P30101
P28472	Q68CZ6
Q8WXI9	Q9NVM9
P02100	P17787
P04844	P41208
Q96RY7	Q9UPM8
O15265	P98198
P62158	Q9P2W1
P49959	Q9BXR5
O00541	Q14160
P51787	Q96FZ7
Q969L4	Q99941
Q8IYH5	Q9NRL2
P03372	Q92769
Q10586	Q9Y388
P46098	Q00987
Q8IU57	Q969G3
P09661	P46379
Q7Z3Z0	Q9H0W8
Q13415	Q96ER9
Q86YV9	Q9P253
P15313	P23458
Q92769	Q96FT9
Q16514	Q9Y487
P00338	Q68E01
P62308	Q9H8E8
P15313	Q8N3P4
O14782	P26006
P35269	P53355
O60895	Q8TAT6
Q96MD2	Q9NZI8
Q15078	Q9H3P2
P06681	P40939
Q15648	Q9P2R7
P53355	Q9NQ94
Q75QN2	Q96CF2
P05496	Q93050
P01215	P61165
O75586	Q9BTP7
O43513	P01848
K9M1U5	Q15459
Q4LE39	Q7Z4G4
Q8N2Q7	Q9H0E9
O76071	Q96HR3
P29466	P48201
Q96BN2	Q9BSU3
Q659A1	Q9BXR5
O14744	O95251
P15407	Q9UPT5
P04637	Q9BTF0
Q09161	Q8WUH2
Q07326	Q8ND04
P28370	P54289
P62304	Q9H7E2
P11226	Q13241
O75947	Q92535
P07900	P26010
O00329	Q3SY84
P12107	Q14839
Q06609	Q9NXX6
P56381	Q96AX1
P98196	Q9NPA8
P30281	Q14240
P06400	Q16363
P59780	Q9P2I0
Q01658	Q9NV56
A0M8Q6	Q9H981
Q9NQ94	Q9NVR5
Q15005	Q9C086
P50748	Q9NX24
Q9H2F5	Q9NX24
Q10713	Q5VTU8
O95402	P51168
P78537	Q8N8Y2
P54725	P78560
P02100	Q9H8Y8
P53708	Q14999
Q15080	Q75N03
P01100	Q86YC2
P25490	P48729
Q14654	Q8TEW0
P09661	Q6P4R8
P01031	Q9BUE6
P62318	Q9P2L0
Q00535	Q9BRB3
P54105	Q8WUX9
Q9UGM1	Q9UMS4
Q9Y265	Q9Y296
P53677	Q00987
P11441	Q9BYM8
O60563	Q53HL2
Q8NEM7	Q9Y3Y2
Q13367	Q13415
O43513	Q96SY0
P01225	P28370
P04632	Q8N3I7
Q8IU60	Q9H9Q2
P29803	Q96FX7
O94921	P17676
O75478	Q13131
Q8NI27	Q9HAJ7
P35249	Q9P2N6
Q9HB75	Q9Y6K1
P05496	P18615
P04843	Q8TDM6
P05109	P31040
O00629	P55084
O00187	Q96Q05
P07510	Q9H900
P53597	Q9NUX5
O75474	Q92831
P20963	Q9NRF9
P06865	Q9H7P6
P18615	P26368
O75478	P01215
Q75QN2	Q8TDM6
Q13156	Q9H0H0
P01877	P09661
P17787	Q00987
O43432	P27986
P02462	Q96RK4
O60674	Q8IY18
Q86SZ2	Q96JC1
P17676	Q8N122
P25205	Q86YV9
P25208	Q96FZ7
Q6P4R8	Q92889
O00255	P67812
O76071	Q9NVR2
O60894	Q99729
O94905	P06400
P17535	Q86YP4
P17655	Q8IY92
O94777	P01857
P35269	Q86V81
P62316	Q9HBG6
O75947	P01127
Q92769	Q9Y2Q5
O43929	Q9BYG4
P42285	Q15014
P78560	Q15904
Q16649	Q9NVX0
P49069	Q9NVR2
P01112	P55055
Q05586	Q7Z434
O75448	P25205
P23229	Q969R8
O94921	Q9Y4R8
P62304	Q96H20
P43699	Q9BT78
P61009	Q9GZP0
Q09428	Q12834
Q8N1L9	Q9Y2G3
O95670	Q9H0W5
P62316	Q05048
P25391	Q86U44
Q8IYD8	Q9UPT9
P05556	Q96FX7
P0CG05	Q96ES7
P69892	Q9BXC9
O94927	P48047
O60563	P06865
O43684	P16234
P52655	Q15007
P25705	Q86WV6
P05121	P18564
Q13797	Q9Y478
P01861	P49005
P31040	Q96RN5
Q86YP4	Q8NI35
O60674	Q8WXA8
Q9NVH2	Q9NXR8
P00338	Q8WXA8
O15269	P00338
O94805	P04234
P24539	Q9NY12
O94927	P48201
P50750	Q8N3C0
A6NGQ2	P61803
P16220	Q9H444
Q13131	Q9UJJ9
P14867	Q9NYV4
P02747	Q86SX6
Q14999	Q8TEW0
Q8WUH2	Q9NS37
P04844	P56378
Q9HAJ7	Q9NVM9
Q8WZ42	Q9Y230
Q12830	Q7Z3B3
Q3T906	Q7Z4H7
P01848	P53609
Q70Z44	Q96FT9
Q8WZ42	Q9H3K6
P23229	Q8N3R9
P35638	Q7L5N1
A6NGQ2	Q9NXR8
P53708	Q9H808
Q12809	Q7Z4Y8
Q4LE39	Q8IUR0
O15392	P0CG04
Q8IXH7	Q8NEY4
P05106	Q96ES7
P0C0L5	Q96FV9
O43684	P20963
Q96EP0	Q9H270
Q92878	Q9Y5K5
O00541	P48553
Q12824	Q8N2Q7
Q9H444	Q9NRA1
Q12824	Q9UJA5
Q8NI27	Q9UQE7
P53708	Q9P2R7
Q14209	Q9BTF0
P50748	Q96ST3
O75529	Q9H900
Q00987	Q9ULD6
P15170	Q9NV96
O75445	P06681
P0DI81	Q15007
O15273	Q9H079
Q86W42	Q9BRG1
Q00597	Q86U42
P02042	Q3T906
P35249	Q8NEY4
Q969F9	Q9H944
Q6KB66	Q9HB75
P01834	Q9UMS4
Q00535	Q9NWA0
O95670	P33240
O75787	P41238
P69891	Q659A1
Q9BT04	Q9NZZ3
Q7Z4H7	Q9H079
O94986	P06702
O00444	Q9NUP1
P03928	P0C1Z6
P43699	P48047
P04637	P35251
Q13505	Q9H0E9
O00267	P55268
P04908	Q9NPJ6
Q8NDF8	Q9BQI6
Q9H0U3	Q9ULD6
Q8N9N2	Q969F9
O43681	P48736
P33240	Q00653
O15553	Q9NVC6
P07766	Q9Y5S9
P0C1Z6	P58400
O00629	Q9Y5L4
P24385	Q9UMX1
P18827	Q9BUE0
O75439	Q9Y3E7
Q8WTW4	Q96LU5
P02708	Q96A05
P56381	Q9H9L4
P48047	Q08289
P35269	Q9Y5R8
P38570	Q6PI98
O00541	P56381
Q01831	Q9BYG4
P18848	Q8IYI6
Q86WC4	Q9UHV7
O75439	P03372
P55957	P82279
Q13503	Q68E01
P39656	Q9BSQ5
O95251	Q9UL33
Q8WUX9	Q9P086
P02747	P0C6T2
P10600	Q8IX21
P05165	P10827
P59780	Q9NV70
O60934	P38606
P05165	Q9UQN3
O60216	Q9NSB4
Q96FZ7	Q99729
O75477	Q9Y2F5
O00560	P49736
Q8NEZ2	Q9H944
P07766	Q9Y5U8
P49336	Q9BWT6
P04908	Q9BUE0
O60684	O96019
P06702	Q10713
Q15831	Q8IXZ2
P38570	Q12809
Q15700	Q8TEW0
P62495	Q7L0Y3
P54274	Q16514
Q09428	Q9BVA0
Q14566	Q96EB6
P02100	P56378
O75348	P52657
P54098	Q9H8E8
P04839	P68400
Q14186	Q8IUR0
O95251	P04234
P18846	Q08211
O00255	O75444
Q05195	Q9GZZ6
P07204	P67870
P02462	Q6NUP7
O15360	Q8NHE4
Q00597	Q9Y468
O00541	P82979
Q15080	Q96RQ3
P01871	P46098
O43709	Q9H6D7
O60506	P18850
O94921	P83369
Q9H3P2	Q9NPB6
Q9NPJ6	Q9NRA1
P10828	Q12874
P37088	Q9H9L4
Q08945	Q6P2E9
P48553	Q92797
O15265	Q9P127
P14598	Q9Y487
P08709	P17676
P19838	Q16695
O75152	P52655
Q9NUT2	Q9Y664
O15055	P07942
P06702	Q9H444
Q96BD8	Q9Y2T1
P23511	Q12874
Q8N3C0	Q9ULD4
O43709	P05106
P61812	Q96BN2
P10828	Q14186
Q8TDH9	Q96Q15
P47869	P48736
P55055	Q9H5P4
P02008	Q92769
P84022	Q9H6Q4
P07355	Q9NR55
O14764	P62314
Q16864	Q9UJW3
P54619	Q96FV9
O94777	Q9P127
Q8WUM4	Q9UBD5
P0C1Z6	Q9HCU8
P42575	Q9BT04
P07510	Q9UMN6
Q15427	Q92831
A6NGQ2	Q9UQN3
Q96RY7	Q9UMS4
P43246	Q99708
Q13769	Q9H8E8
Q14566	Q8TCS8
P15313	Q13241
O95876	Q96QD9
P15382	P82979
Q8WYA6	Q9BT04
P03928	P98196
Q53HL2	Q8N122
O15525	O95251
Q8NI35	Q8TAT6
Q9BYG5	Q9NV56
P26006	Q92830
O43633	Q92831
P11226	Q15005
Q16363	Q92878
P49336	Q99259
O60220	Q6IAA8
O60264	P10242
O75909	P27449
Q8TCJ2	Q96J01
O00189	P62316
Q96JC1	Q9H668
Q9P2W1	Q9Y230
P38570	P69905
P62304	Q8IY18
P04844	Q15007
P12259	P23458
P04637	P33240
P11441	P23229
P53597	Q8N3C0
P02008	P26012
P02100	Q92925
O75431	P02008
Q3SY84	Q96RN5
Q8N8Y2	Q96EP0
P08514	P61326
Q13111	Q9HBG6
P02462	P24863
O14521	Q9NVH2
P14598	P23511
Q96Q15	Q9Y2Q5
Q5TA45	Q9UBU8
P98196	Q8TAD8
Q13111	Q9Y2Q5
O95876	Q09028
Q9H981	Q9NX24
Q99871	Q9Y376
Q9BXC9	Q9ULG1
P49069	Q8N9N2
O94986	Q5TA45
P0DOY3	Q9UJA5
Q3SY84	Q9H6Q4
O94905	Q9P2W1
P09622	Q8N201
P05166	P54274
Q7LG56	Q7Z4G4
O75444	P05496
P18850	Q49AN0
P0C0L4	Q7Z3Z0
P19878	P53677
P26010	Q9HCU8
P01137	P18848
P24385	Q96Q15
P49959	Q9H147
O15392	Q14055
O75496	Q8NE86
Q15528	Q9BVA0
P48729	Q9BRG1
A5PLN9	P24539
P0DN86	P0DOY3
O00471	O60293
P49354	Q8IY92
Q3T906	Q9NVX0
P08151	P26368
P06702	P63098
Q9UI12	Q9Y512
P54105	Q9H7L9
P32297	Q9BYG5
P11230	Q9Y6A9
P53677	Q8NB91
Q15744	Q9BT04
Q01081	Q92925
P02746	P0DOY3
O76071	Q9Y6Y9
P30281	Q86WV6
O15534	Q06609
O60216	O75469
Q9H8Y8	Q9NXX6
Q8NDF8	Q9HAF1
P14314	P51170
P02746	Q9HCE5
P41091	Q8WV22
Q5XG87	Q96AX1
Q08334	Q96T52
O43741	Q8N2Z9
P07766	P37231
P62877	Q9H2F5
Q15631	Q9BXC9
Q86V81	Q9Y4R8
O94864	Q9UMN6
P37287	Q6N069
Q8NB49	Q9Y6B7
P17544	P20042
P09619	Q6TGC4
P01857	P62158
P98196	Q00534
O14764	Q9H0E3
P01225	Q9H0U3
P18850	Q9BXR5
O60216	P01100
O76071	Q9BWJ5
O75419	Q9BVI0
Q07444	Q9H269
P14598	Q9UBU8
O94905	Q6P4R8
Q8N3R9	Q8TDH9
Q9BTC8	Q9UJA3
Q9BXR5	Q9UGM1
P04843	Q01094
O75445	Q52LR7
O43156	Q16576
Q13936	Q9BTP7
O15269	Q9H7E2
P12111	P13612
Q8N201	Q9NPF5
P04141	P07992
P60510	Q9H204
P06702	Q15291
O95295	P14635
Q15459	Q9NRL2
P00750	P05165
P30988	Q08289
P69905	Q16864
P82279	Q9UJA5
P69905	Q9BSV6
P48736	Q9NW38
Q96S94	Q9BPZ7
P25391	Q16363
P01100	Q15080
P14598	Q9NYV4
O43521	P30281
Q96T23	Q9H4I9
P01225	Q13098
Q7Z3Z0	Q8TDM6
Q06055	Q2NKJ3
P19838	Q7L0Y3
Q13620	Q9Y5B9
O75478	Q3SYG4
P84022	Q96A65
Q96GD4	Q9UQ88
O75533	Q70Z44
Q0VG06	Q9NS37
P25208	Q14055
P25490	Q8WYA6
P30281	Q9UK17
O94905	P26012
P37287	Q12874
P06576	Q96J01
P61244	Q96MG7
P61803	Q69YN4
P48201	Q16787
P25391	Q8WVK7
O75140	Q9NPB6
P20042	P54619
P01024	Q7Z6J9
P52701	Q6NUP7
P18564	P18848
Q8IZH2	Q8N3C0
O00148	Q96A05
P07942	Q99598
Q12980	Q8IUR0
P02746	Q8IYI6
P69892	Q15648
Q70Z44	Q7L5D6
P10827	Q969L4
P01127	Q96CB8
P54098	Q9NQC1
Q92769	Q9HCC0
A5X5Y0	Q13503
P06681	P09619
Q0VG06	Q9UBL3
P56381	Q9HCU8
P0DI81	Q9C005
Q00535	Q6P2C8
P36897	Q13111
A8MT69	A9QM74
Q14494	Q75N03
P03372	P51692
P01871	Q15906
P36897	Q9H8E8
P17275	Q93074
Q07817	Q6P2E9
P37231	Q9NPA8
P23229	Q9GZL7
P83369	Q15744
P43699	Q9H4D5
O43709	Q7L014
P13612	Q9UI30
P06681	P07942
P07900	P54725
Q00987	Q6N069
Q969G3	Q96HR3
Q09428	Q99729
A5X5Y0	P01861
P78560	Q8WVK7
O94777	Q13257
Q9BWT6	Q9HCU9
P37088	P54725
P46379	Q9NVR5
P49754	Q9NVC6
P27449	Q13323
P0C0L4	Q16526
O60220	Q8TDH9
P18827	Q8NHE4
P0CF74	Q8TAD8
O95876	Q9H6D7
P56378	Q8N5P1
Q5T200	Q99871
P54274	Q9NVM9
O43633	Q9NV96
P23921	Q9NUS5
O14862	Q9P013
P18859	P63098
O00267	P01834
Q99871	Q9H1I8
P62308	Q99643
Q86YC2	Q8WUX9
P15408	Q9BQI6
P54105	Q9C005
Q8NI35	Q96RQ1
P09693	Q9BRX5
P29460	Q6TGC4
Q15906	Q9Y5U8
O75909	Q13435
Q14137	Q8N3R9
O43913	Q99643
P11230	Q9Y6B7
O95985	Q92769
Q15700	Q69YN4
P10600	Q16611
P14867	Q15904
Q8NCE0	Q96RL1
P60842	Q9NPJ8
Q13435	Q75N03
Q14999	Q96JC1
P04908	Q9Y5L4
P05412	Q00987
P02452	P40763
P51798	P78396
P10415	Q8N2Z9
O95229	Q9NPI6
P42575	Q15797
P98198	Q9P2N6
Q9BWJ5	Q9UI12
Q3MIR4	Q9NZI2
Q9H160	Q9NS61
P02100	Q13503
P08559	Q14209
P55268	Q9H0E3
P04234	P46736
P41208	Q99598
P06493	Q9Y2F5
O60895	Q9C0K7
O60894	Q9BSQ5
O95619	P00750
O00189	Q9H7E2
Q96RN5	Q9H160
P60763	Q9UNZ2
P16234	Q9NS61
P54646	Q9Y2Q0
P17787	Q9H3K6
Q4LE39	Q9HBG6
P50748	Q9NRF9
P53609	Q13112
Q15291	Q92989
Q15007	Q99941
P08572	P19878
Q13769	Q9UJA3
O00267	P35269
P61803	Q9UBL3
P55084	Q9BQA1
P26010	Q7Z4L5
Q96RL1	Q99708
A5PLN9	O60896
Q53HL2	Q9UHN1
P35249	Q9NUT2
P35638	Q96RY7
P24539	Q14566
P10828	P35244
Q16740	Q96CB8
Q13416	Q9UK58
O60566	O94864
P50748	Q9H3P2
P54274	Q9UBU8
P51610	Q07617
P69892	Q12834
O00206	P56134
P06493	Q5H8A4
O60566	Q8WTW4
P54725	Q92796
Q8N122	Q8TCS8
Q14164	Q8WX92
P53708	Q8IXH7
Q70Z44	Q96S94
Q15631	Q9Y2F5
O75439	P01137
O75947	Q92890
O75533	Q07001
O75477	Q5VTU8
Q01081	Q6N069
Q8N8Y2	Q9H7E2
P53609	P56134
Q8NB49	Q9NZI8
O75486	P32927
P31274	Q9P2L0
P02747	Q13323
P0C0L4	P37231
P04632	Q9UJA5
P05997	P51168
Q00839	Q9NYB0
Q08334	Q9UJA3
P14635	Q9NY12
P60842	P69905
P06493	Q14209
P62805	Q96IX5
P17787	Q9BRB3
O75787	Q9NRL2
Q15054	Q9UJA3
O96019	Q9H0F6
O60506	Q8IXZ2
O60506	Q8N5P1
O15273	O76075
P35249	P49005
P18615	Q13769
P67809	Q9BTC8
Q13505	Q5T200
P10828	Q8IYI6
P05107	Q9NWA0
P61326	Q9NXR7
O60563	P17544
P21127	Q92830
P50750	Q9H7P6
P56378	Q8N122
Q01094	Q16543
P07204	P69905
Q16602	Q8IU57
P0DI81	Q96A65
O43513	Q96JC1
Q15078	Q9NZV8
O96019	Q13111
Q96RL1	Q9ULZ3
O75431	Q14494
P21127	Q659A1
Q86YV9	Q9BXH1
P07766	Q9NRF9
Q13185	Q6QNY0
P01024	P0DI81
P24864	P40939
Q3MUY2	Q9BT78
Q15596	Q9Y388
Q16363	Q9H2F5
O00522	O95996
Q14240	Q15007
P10828	P67870
Q9NPI6	Q9NPI8
P06681	Q8N3Z6
P67809	Q96RK4
P40763	Q0VGL1
O75947	Q9NXR7
O60832	P49354
P11142	Q9ULG1
O00329	P18850
Q15904	Q93074
O95563	P53609
Q01081	Q6IAA8
O43913	Q9P2I0
P40938	Q14165
O00629	Q6P5S7
P17861	Q96BD8
Q6P9B9	Q9Y512
O95985	Q9P086
Q92993	Q9H8Y8
Q13224	Q16594
P51587	Q6NXR4
P06865	Q96SW2
O75964	Q96G25
P52701	Q96G25
P06681	Q9Y388
Q9NXX6	Q9Y5K8
Q15080	Q9Y3Y2
P01215	Q9H0E9
O94864	P49841
P51798	Q12824
Q9Y248	Q9Y664
Q8NEY4	Q9C086
Q14209	Q6NXR4
P41208	Q7LBR1
P29460	Q01658
P26715	Q9NVR5
P14598	P38117
Q6NXR4	Q8TEW0
Q14691	Q96SB8
P00751	Q9UMS4
Q9BXH1	Q9UJJ9
Q8IXH7	Q9BXF3
O14764	P15170
O75909	P54105
P61812	Q9Y487
Q08211	Q9NPB6
P30279	Q14957
Q86SZ2	Q86WV5
P30049	Q15078
P26368	Q8N201
Q99598	Q9HBG6
O43521	O75477
P61326	Q00597
P02746	P47869
P11441	Q9NPF5
P25205	Q00526
O43432	Q96IX5
O00560	Q15427
P16234	Q96P20
P33993	Q5T8P6
P08559	Q13435
P41238	P68871
O60674	P17655
Q14957	Q969W0
P17544	Q13114
Q8TEQ8	Q9H147
P10600	Q13224
P11226	Q14209
P61009	Q9H0E3
P49336	Q7Z3Z0
P18564	Q9BSQ5
O43504	P11215
Q15054	Q15291
P18564	Q09028
Q8WYR1	Q92993
P06400	P32927
Q969W0	Q9NUP1
P15170	Q08289
Q8IX21	Q9UK41
Q12830	Q9NSB4
P08559	Q13098
P61009	Q9H444
P37287	Q9P086
O60671	Q8ND04
P25054	Q8WX92
P19838	P69892
P27918	Q9BVA0
Q12962	Q14165
O76003	P52655
P49354	Q9BPX6
P05109	P29803
Q13547	Q8IWZ6
P29460	Q96QD9
O15294	P25054
P04844	Q9H270
Q7RTV0	Q9H0W8
Q8N1L9	Q99816
P42285	Q53TQ3
O95876	Q9NV96
P62304	Q9H808
Q13415	Q6NXR4
P55957	Q96S94
P02008	P48729
O15234	O60216
Q13185	Q9H668
P54646	Q9P241
Q6PJG2	Q8N3R9
Q05195	Q92466
P21283	Q14050
Q8TAG9	Q92830
O00267	Q15904
P07355	Q5VTU8
O60216	Q659A1
O14521	O76031
P13612	Q9HAJ7
Q9H5P4	Q9UGM1
Q9H3K6	Q9UJW3
Q8NB49	Q9BT78
Q04637	Q9NUT2
P49069	Q96RY7
P02452	Q8TEW0
P78396	Q9BVI0
O60684	P61009
O94777	Q13505
O75419	Q9BRB3
P42285	Q9UPT5
Q96Q15	Q9NWV8
Q9BUE6	Q9HB65
P68871	Q8WX92
P40939	Q9H900
Q16695	Q587J8
P16220	Q5PSV4
P00740	P06730
P07766	Q16787
Q86TJ2	Q9P241
P20701	Q96LU5
O43633	Q9UHD2
Q08209	Q9H270
O00329	Q4LE39
[truncated: 629,465+ more rows]

## Sheet: train_ppis
P48201	Q96IX5
Q13330	Q9BTC8
Q06609	Q9NXR7
Q8NEZ3	Q96RY7
Q15904	Q93050
Q8N3U4	Q9UQE7
Q96G25	Q9P086
Q9BSI4	Q9NUX5
Q75QN2	Q9NVH2
P00734	P07204
Q8WW01	Q9BSV6
P04141	P32927
Q96HW7	Q96SY0
P24539	P56134
K9M1U5	Q8IU57
Q9NPJ6	Q9ULK4
Q99871	Q9H6D7
Q9NV56	Q9Y4A5
O43513	Q9BUE0
O95876	Q9BT04
Q13503	Q9P086
Q68E01	Q9NRY2
P25705	P48201
P19838	Q01201
P29466	Q96P20
P29374	Q16576
P35249	P35250
P29374	Q9H0E3
Q8TAD8	Q9BWJ5
Q75QN2	Q8N201
P56134	P56385
P60842	Q04637
Q15393	Q7L014
Q8NB91	Q9NW38
Q15904	Q9Y487
A0M8Q6	P01880
P33991	Q9BRX5
P36543	Q9Y5K8
Q9HAF1	Q9Y4A5
O94927	Q99871
Q96A72	Q9Y5S9
Q4LE39	Q9HAJ7
O15265	Q8NEM7
Q09028	Q13330
O60645	Q96KP1
P01860	P0CF74
Q13435	Q9Y388
Q13435	Q9Y3B4
Q52LR7	Q9Y4A5
Q16864	Q9Y5K8
Q99437	Q9UI12
Q13098	Q7L5N1
Q8TAM2	Q9BXC9
Q15459	Q8TAD8
P62318	Q9BRD0
Q96CS2	Q9BT25
A0JLT2	Q13503
O75964	Q7Z4Y8
Q8NI27	Q96QD9
Q8NHE4	Q99437
P14678	Q9Y3B4
P0C1Z6	Q9H9F9
P56378	Q7Z4Y8
O43504	Q6IAA8
O43513	Q9NX70
O75586	Q9H944
P56134	P56381
Q6I9Y2	Q8NI27
O43513	Q96G25
P21283	Q6P5S7
P11473	P28702
P01127	P04085
Q6UWZ7	Q96RL1
P00846	P36542
O75152	Q9BY77
Q9UBU8	Q9Y265
Q3SYG4	Q8IWZ6
O43913	Q9UBD5
Q96EZ8	Q9H7Z6
P62318	Q15427
Q8N3P4	Q9P253
Q9GZY0	Q9UKK6
Q9H2F5	Q9NV56
P36542	P56134
Q9NXR8	Q9Y265
P00846	Q96IX5
O94864	Q86TJ2
P36897	P37173
Q9H0H0	Q9NVR2
Q6PJG2	Q9H147
P41238	Q99729
Q15648	Q96HR3
P35249	P40938
P25705	Q7Z4Y8
P02745	P02747
P01127	P16234
P38398	Q9NXR7
Q9H0R1	Q9NUS5
Q8TDH9	Q9NUP1
O00148	Q13769
O60293	Q86U42
O95402	Q96HR3
P36542	Q7Z4Y8
P25205	Q14691
Q96FV9	Q9Y3Y2
P57054	Q14442
Q6I9Y2	Q86V81
O75586	Q9Y3C7
P18859	P56378
P21281	Q8N8Y2
P61964	Q9NS73
O75964	P00846
Q6P1M3	Q8TDM6
Q96MF7	Q9NXX6
P59780	Q13367
Q15648	Q9BUE0
O94927	Q9H6D7
Q09028	Q9UK53
P08579	P62318
Q96BN2	Q9Y6J9
Q86SZ2	Q9UL33
A5PLN9	Q9UL33
Q9H1B4	Q9UKK6
Q13547	Q96ST3
Q15427	Q15428
Q86TJ2	Q9UPT9
P04844	Q9H0U3
Q9H0E3	Q9H160
O75964	P56134
P20849	Q14055
Q9NV88	Q9UL03
Q15007	Q5T200
Q96RN5	Q9H944
O00330	P09622
P18859	P48047
Q5T8P6	Q8IXZ2
Q99437	Q9Y487
Q05BQ5	Q15014
P49736	Q9BRT9
P38606	Q9Y487
Q92905	Q9UNS2
P48047	Q5VTU8
Q14CW9	Q15393
Q8WUX9	Q96CF2
O75934	Q8WYA6
Q13485	Q15797
Q96CB8	Q96HW7
Q15014	Q9Y4A5
P60709	Q96L91
Q96EZ8	Q9ULG1
P25490	Q9H9F9
Q9BTT4	Q9ULK4
P27449	Q15904
O75787	P36543
Q8NEY4	Q9Y487
Q6I9Y2	Q96FV9
P54727	Q01831
A0JLT2	Q9P086
P62314	Q7RTV0
Q9NV96	Q9P241
Q7Z6J9	Q9BSV6
Q96F86	Q9NPI6
P60709	Q92993
O60934	Q99728
Q9H269	Q9H270
O00258	O43681
Q15393	Q16514
O75533	Q8TAD8
O94805	Q92922
Q96QD9	Q9P127
O00273	O76075
Q8WXG9	Q9H5P4
O75947	P48047
P26010	P38570
Q15906	Q52LR7
Q9BUE0	Q9NPJ6
P05556	P08648
P11230	Q07001
Q9NRG0	Q9NRL2
Q86V81	Q96QD9
Q8WYA6	Q99459
P48047	P56385
P11142	Q8WYA6
Q9BY77	Q9Y3Y2
Q96RY7	Q9HBG6
P36543	P38606
P49754	Q96JC1
Q9NVC6	Q9NX70
P29374	Q13547
P40763	P51692
O94776	Q86YP4
Q14566	Q14691
Q96ST3	Q9H0E3
Q9H2F5	Q9UBU8
P25205	Q9BRX5
Q9BPZ7	Q9BVC4
Q8NBZ0	Q9Y230
O95985	Q9H7E2
Q13435	Q15428
Q9BY43	Q9NZZ3
Q09028	Q9H160
Q6P5S7	Q9Y487
Q86YV9	Q969F9
Q08945	Q9Y5B9
P08579	P62306
Q5T200	Q69YN4
O15553	Q9ULZ3
P21281	P61421
Q9BY43	Q9Y3E7
P25490	Q9C086
O94927	Q96CS2
Q9H2F5	Q9Y265
O60244	Q9BTT4
P06493	P78396
Q9H944	Q9NWA0
O75586	Q9NPJ6
O60244	Q9NX70
P27449	Q93050
O43719	P62314
O43719	Q9BRD0
Q9H160	Q9H7L9
Q9NPJ6	Q9P086
O43159	O43463
Q13415	Q13416
Q6STE5	Q92925
O95619	P60709
O95619	Q9NPF5
Q3MIR4	Q8TF62
P61964	Q8IYH5
Q69YN4	Q86U44
Q8IWZ6	Q9BXC9
O43513	Q96HR3
Q5PSV4	Q9UK53
Q05513	Q8TEW0
O75152	Q96QD9
P15336	Q9NR55
P38398	Q9NWV8
P07942	P11047
O43513	O95402
P29374	Q9H160
Q9ULG1	Q9Y230
A8MTZ0	Q3SYG4
O75348	P21283
Q8N201	Q9NVR2
O94927	Q9NVX0
P08579	P09661
O60645	Q8IYI6
P51532	Q92922
P62314	Q15459
Q8NFJ9	Q9BXC9
O75448	Q9Y3C7
Q9H204	Q9P086
P21281	Q99437
Q6P5S7	Q8N8Y2
Q15014	Q9NXR8
O60293	P42285
Q16514	Q9Y6J9
P21283	Q99437
Q96FZ7	Q9Y3E7
Q05BQ5	Q9HAF1
O75533	P62314
P18859	Q96IX5
O15360	Q0VG06
Q3MIR4	Q9Y2Q0
Q8N8Y2	Q99437
Q15554	Q9NYB0
P0C1Z6	Q6PI98
O75486	Q96ES7
Q96L91	Q9H0E9
Q68E01	Q9NV88
O00189	Q9Y6B7
O75446	Q9H160
Q8IYI6	Q9NV70
Q68E01	Q96AH0
P17275	Q9NR55
Q8N5P1	Q9Y2F5
P06756	P18564
A0JLT2	Q9H204
A0JLT2	Q9ULK4
Q9NXR8	Q9Y230
O60934	P38398
O96019	Q15014
Q0VGL1	Q6IAA8
O43633	Q8WUX9
Q9H944	Q9NPJ6
Q6I9Y2	Q9Y3Y2
Q12962	Q96ES7
P62304	Q8TAD8
Q9BUE0	Q9ULK4
O15342	O95670
P61964	Q9H9L4
P36543	Q9UI12
P35251	P40937
Q14566	Q9Y248
Q9H7L9	Q9HCU9
Q01658	Q92831
O75586	Q9BUE0
Q9NVH2	Q9NVR2
Q6P2E9	Q96F86
P61421	Q15904
Q13503	Q96G25
Q3SYG4	Q9BXC9
Q13769	Q53F19
Q96SB8	Q9BQI6
P21281	P21283
P78560	Q9HB75
Q7Z3B3	Q9H9L4
Q86W42	Q8NI27
P09661	Q15427
Q9Y265	Q9Y4A5
Q15904	Q96A05
O75448	Q96G25
O43719	Q12874
Q15428	Q9Y3B4
P14598	P19878
P36543	Q96LB4
O75448	Q9BUE0
P78352	Q14160
O94927	Q7Z4H7
P61964	Q9ULM3
P03928	P06576
Q8N201	Q96CB8
P01848	P20963
Q6P5S7	Q9Y5K8
P01137	P37173
Q16514	Q9BWJ5
Q9BY43	Q9UQN3
Q6P5S7	Q96LB4
O00148	Q86W42
O15294	Q7Z3B3
Q2VPB7	Q9NUS5
Q92922	Q92925
O60244	Q9NPJ6
Q15528	Q9NVC6
P56378	P56385
Q93050	Q9UI12
P37287	Q3MUY2
A8MT69	Q8IYD8
Q15528	Q9NWA0
P0DI81	Q8IUR0
O60244	Q96HR3
Q8NI27	Q96J01
P00846	P56385
P11047	Q16787
P36543	Q8NEY4
Q92769	Q9BTC8
O43521	Q07817
Q96ST3	Q9HAJ7
O60264	Q9NRG0
Q16576	Q9H7L9
Q96SB8	Q9NXX6
O60583	P50750
O43719	P62306
Q12873	Q16576
P11047	P25391
Q15528	Q96G25
O75787	P27449
P36543	Q15904
Q14165	Q8TCJ2
Q5PSV4	Q9H0E3
P28340	Q15054
O75152	Q6I9Y2
Q8TAG9	Q96A65
P08709	P13726
O95670	P38606
Q9NV56	Q9NXR8
Q14839	Q86YP4
A5PLN9	O43617
O75528	Q96BN2
P38606	Q8NHE4
Q75N03	Q86U44
P48454	P63098
Q96L91	Q9Y230
P03928	P56378
Q96HW7	Q9H0H0
P02708	Q07001
P03986	P09693
Q92925	Q969G3
Q15427	Q9BRD0
Q13547	Q14839
Q15393	Q9Y388
Q96G25	Q96HR3
Q9H944	Q9ULK4
Q8WUH2	Q9P253
P06400	Q9Y468
O15265	Q86TJ2
Q16594	Q8NEM7
O94864	Q96BN2
Q96CF2	Q9Y3E7
P14678	Q8TAD8
Q13435	Q15459
P61964	Q92831
P82279	Q8NI35
Q6UWZ7	Q9NXR7
Q3SYG4	Q96RK4
Q92878	Q99708
Q92905	Q99627
P33993	Q9Y248
Q96RN5	Q9P086
P08579	Q7RTV0
Q16514	Q86TJ2
Q15393	Q8TAD8
O95670	Q8NHE4
P46098	Q8WXA8
P56381	Q96IX5
Q15393	Q86TJ2
O15360	Q6NZ36
O95402	Q9Y3C7
P06899	Q16695
Q96HR3	Q9Y2X0
P62314	Q13435
Q9H0E9	Q9UBU8
P62318	Q7L014
Q13769	Q6I9Y2
P01877	P0CG05
O75348	Q15904
Q12874	Q15393
Q13503	Q15648
O43929	Q13416
O60244	O75586
A0JLT2	Q15648
P59047	Q587J8
P61421	Q8NHE4
O75448	Q9BTT4
P38398	P51587
P49736	Q9BRX5
O60244	Q6P2C8
O00522	Q9BSQ5
P18846	Q16649
P39656	Q14165
Q9H0E9	Q9Y265
O95670	Q9UI12
Q8NHE4	Q9Y5K8
Q15014	Q52LR7
O94864	Q14CW9
P52292	Q14974
Q12874	Q9BWJ5
P21283	Q16864
Q96CB8	Q9H0H0
P53567	Q8N1L9
A5PLN9	Q8IUR0
P03928	P56381
P61421	Q96A05
P01215	P01225
Q6NZ36	Q8NB91
Q07326	Q5H8A4
Q15906	Q9Y4A5
P62308	Q8TAD8
O96019	Q9C086
Q9H7L9	Q9UK53
Q05BQ5	Q52LR7
O14867	P16220
O95402	Q71SY5
P38606	Q16864
Q05BQ5	Q9Y265
B7Z8K6	P20963
Q6P2C8	Q96HR3
Q8WUX9	Q9Y3E7
P21281	Q96A05
P62304	Q7L014
O43264	P50748
P62306	Q969L4
O60216	Q8N3U4
O60894	Q16602
Q15528	Q9NX70
Q13503	Q96RN5
P82979	Q9P127
P28340	Q9HCU8
Q9H944	Q9Y2X0
P27449	Q8NEY4
Q9H944	Q9NVC6
P0DI81	P48553
P62308	P83369
Q16864	Q8NHE4
Q05BQ5	Q9UBU8
Q9NRF9	Q9NRL2
Q07444	Q13241
O75469	P19793
P04908	Q16695
Q6PI98	Q96EZ8
O43521	P10415
Q86V81	Q96FV9
Q6P2C8	Q9Y2X0
P01876	P0CG05
Q2VPB7	Q9H0R1
P60709	Q05BQ5
P20042	P41091
Q96L91	Q9Y265
P15382	P51787
O75152	P82979
O15287	O15360
A0JLT2	O95402
O43513	Q6P2C8
Q96AX1	Q96JC1
Q6P2C8	Q9Y3C7
P48201	Q06055
P08151	Q9UMX1
Q15459	Q7RTV0
P01137	P36897
P48454	Q96LZ3
Q16864	Q8N8Y2
Q52LR7	Q9H0E9
Q13257	Q9Y6D9
O00148	Q96J01
P56385	Q7Z4Y8
Q6P5S7	Q8NEY4
P62304	Q7RTV0
Q96J01	Q9P127
P06576	P24539
Q8WUX9	Q9H444
Q13547	Q6PJG2
P24539	P56385
Q6P9B9	Q96CB8
Q52LR7	Q9H2F5
O75947	P48201
Q7Z4H7	Q9NVX0
O75449	Q9H079
O75533	Q15459
Q13416	Q9Y5N6
Q16514	Q8NEM7
Q15554	Q8IY92
P26196	Q6P2E9
P18859	P25705
O60220	Q9Y5L4
Q8IY18	Q9BQI6
P25490	Q9Y265
O96019	Q6P4R8
Q9H7Z6	Q9H9L4
P50748	Q9H900
O15342	P61421
P01850	P09693
O75528	Q92831
Q6QNY1	Q9NUP1
O95670	Q8NEY4
O95251	Q8WYH8
O75478	Q01658
Q53TQ3	Q9C086
Q75QN2	Q9UL03
Q5TA45	Q96SY0
P14598	P60763
O75964	P03928
P14678	Q15427
Q9BTT4	Q9H204
Q8IX90	Q96BD8
P62316	Q12874
Q9BRD0	Q9BWJ5
O15342	Q9Y5K8
Q9H7P6	Q9UK41
Q8N5P1	Q9HB65
P38398	Q92878
O94864	Q12962
P03928	P30049
O94776	O95983
Q15014	Q9H0E9
P56385	Q5VTU8
Q8IWZ6	Q8NFJ9
O94864	Q9BWJ5
P06576	Q06055
P38919	Q9Y5S9
P84022	Q13485
Q14839	Q16576
P00846	P48201
Q9NVM9	Q9UL03
Q15007	Q75N03
Q14050	Q14055
Q15459	Q9BWJ5
A8MTZ0	Q96RK4
P28370	Q16576
Q6P4R8	Q9ULG1
O14744	P54105
P48047	P56381
Q96ES7	Q9UPT9
P38398	Q06609
P09661	P62306
P02008	P02100
Q12873	Q86YP4
O00471	Q9UPT5
O15265	O94864
Q16594	Q96ES7
Q8IY18	Q9NXX6
P62306	Q15427
Q6P2C8	Q9BTT4
A0JLT2	Q9Y2X0
O75964	P24539
Q15648	Q9NWA0
P05106	P06756
O43513	Q9H204
P28370	Q9BXF3
O96019	Q9H981
Q13416	Q9UBD5
Q15393	Q9Y4A5
P18615	Q8WX92
Q96BN2	Q9Y4A5
O75496	P31274
O60244	Q96G25
O43719	Q15393
P03928	P36542
Q6P4R8	Q9H981
Q92831	Q9ULM3
Q75QN2	Q96SY0
Q8TAM2	Q96RK4
O75947	P56381
Q93050	Q9Y5K8
Q13435	Q7RTV0
O75533	P62318
O95619	Q52LR7
Q16576	Q9HCU9
Q86VN1	Q9BRG1
O75528	Q86TJ2
P18827	Q8WUM4
P42575	Q9HB75
Q13098	Q9UNS2
Q13769	Q8NI27
O60244	Q9NWA0
Q9BTT4	Q9H944
Q9H444	Q9Y3E7
O96019	Q92993
P12109	P12111
O60674	P32927
Q5VTU8	Q96IX5
Q96SY0	Q9UL03
Q92769	Q9H7L9
Q13185	Q9Y468
P14678	Q9BRD0
P84090	Q53F19
Q8NEZ3	Q9P2L0
P62318	Q9Y3B4
P08579	Q9BRD0
Q13114	Q86WV6
Q13435	Q9BWJ5
P00846	Q5VTU8
Q8IXH7	Q8WX92
P48047	Q96IX5
Q7Z6J9	Q8NCE0
Q6I9Y2	Q9BY77
P08579	Q15459
P51610	Q9UMN6
Q96A05	Q9Y5K8
P07942	Q16363
Q8N201	Q9NV88
P82979	Q96QD9
Q8NEZ3	Q9HBG6
Q15528	Q6P2C8
Q14137	Q9GZL7
Q71SY5	Q9BTT4
P05496	Q5VTU8
P0DI81	Q9Y5R8
O75448	Q6P2C8
Q9C086	Q9ULG1
O00330	P11177
P58400	Q8N2Q7
P17275	Q16520
P21281	P27449
O95619	Q05BQ5
O14764	P28472
Q99729	Q9NQ94
O00148	Q96QD9
O75152	Q86W42
P54725	Q01831
P62306	Q15459
O00148	Q6I9Y2
P54646	Q9UGI9
P84090	Q96FV9
P61964	Q9C005
P38606	Q6P5S7
P29374	Q9HCU9
P61421	Q99437
P54289	Q08289
Q71SY5	Q9ULK4
Q92993	Q9Y230
Q8NFD5	Q92925
Q16576	Q9UK53
O75419	Q9Y248
O75586	Q6P2C8
Q969F9	Q9UPZ3
O15342	P27449
P03928	P24539
Q04637	Q14240
P41208	P54725
P49959	Q99708
A0M8Q6	P01854
P05165	P05166
Q99728	Q9NXR7
Q9H5X1	Q9H6Q4
P01860	P0DOY3
O95983	Q13547
O94776	Q92769
Q6P2E9	Q8IZH2
Q9HAF1	Q9NV56
O75446	Q96ST3
P51610	Q9H9L4
Q8NCE0	Q8WW01
A6NGQ2	Q587J8
Q9HCU9	Q9UK53
Q14186	Q14209
Q96RN5	Q9BTT4
Q9NV88	Q9NVH2
O43513	O60244
O43299	Q2VPB7
Q15428	Q15459
Q05BQ5	Q9H2F5
Q96J01	Q9BY77
P03928	P25705
Q15014	Q96L91
Q86V81	Q96J01
O95670	Q96LB4
Q86VN1	Q96H20
Q96Q15	Q9H0W8
P53355	P62158
Q9BWJ5	Q9Y388
Q9H0E9	Q9NXR8
Q9HB96	Q9NW38
P21281	Q8NHE4
Q13547	Q9H0E3
Q96HR3	Q9NVC6
Q13547	Q16576
Q9NXR8	Q9UBU8
Q8IY18	Q8WV22
P84090	Q96QD9
Q8WV22	Q96SB8
Q96EZ8	Q9H9F9
P16220	P18846
Q92993	Q9UBU8
P29374	Q96ST3
O00148	Q96FV9
Q9NPA8	Q9Y6J9
O60244	Q9NVC6
P05496	P56134
Q8N8Y2	Q8NEY4
Q8NCE0	Q9BSV6
Q8TAD8	Q9Y388
O43913	Q13416
Q86TJ2	Q9BWJ5
Q9H2F5	Q9NPF5
P14678	Q15393
Q52LR7	Q9NV56
Q68E01	Q9NVM9
P62306	Q9BWJ5
O43633	Q7LBR1
P82979	Q96FV9
P03928	Q5VTU8
Q9Y388	Q9Y3B4
O43633	Q9NZZ3
P04234	P07766
Q14CW9	Q96ES7
O75586	Q96HR3
O14744	Q9BQA1
Q00597	Q9NPI8
O75964	P36542
P62318	Q13435
P00846	P30049
P01100	P05412
P04844	P39656
A0JLT2	O43513
P12110	P12111
Q9NR55	Q9ULX9
Q96L91	Q9NPF5
Q15904	Q8NHE4
Q5PSV4	Q96ST3
Q9BSQ5	Q9BUL8
P04844	Q14165
Q8NEM7	Q92830
Q8NBZ0	Q9C086
Q6P9B9	Q9NVM9
O75348	Q6P5S7
P61165	Q14165
O75448	Q9Y2X0
Q15427	Q7L014
Q13769	Q9P127
P49959	Q99728
Q9C0K7	Q9H9S4
P30049	P36542
Q68CZ6	Q9H6D7
P00751	P27918
O75478	Q9H8E8
P25490	Q9ULG1
O75586	Q15528
Q15007	Q9HCE5
O95402	Q9BUE0
P61421	Q8N8Y2
Q96LB4	Q9UI12
Q68CZ6	Q96CS2
P11142	Q9UMS4
P03928	P48201
Q86TJ2	Q96ES7
O75486	Q8NEM7
P62304	Q15428
O60832	Q9NX24
Q69YN4	Q9HCE5
P60763	Q15080
P09661	Q7RTV0
Q96A65	Q9NV70
Q9ULK4	Q9Y2X0
O94777	Q92535
P23921	Q7LG56
Q96FV9	Q9P127
Q9HB65	Q9Y2F5
A6NGQ2	P59047
Q96MF7	Q9BQI6
P60709	Q9HAF1
Q9BVA0	Q9BW62
P15407	P18848
P51587	Q06609
O96019	P0C1Z6
O76031	Q16740
Q9BUE0	Q9NWA0
P62308	Q7L014
P57054	Q92535
P35251	P40938
P28370	Q12830
Q15014	Q9H2F5
P48553	Q9UL33
Q9C086	Q9Y230
O95670	Q16864
Q15904	Q99437
P48047	Q06055
P30049	P56385
Q92878	Q99728
Q6NZ36	Q9NW38
Q71SY5	Q9NWA0
O75787	Q8N8Y2
O95670	P36543
Q5T011	Q9Y664
O75445	Q9P202
Q96FX7	Q9UJA5
P09661	P62308
Q09028	Q14839
Q9H9L4	Q9P2N6
P48454	P62158
Q8N3C0	Q8N9N2
O15265	Q9BWJ5
Q53HL2	Q96GD4
O43513	Q9NVC6
Q8TEW0	Q9BYG5
Q96RK4	Q9BXC9
P29466	Q9C000
Q9BW62	Q9H079
Q15904	Q96LB4
Q92769	Q9HCU9
Q07617	Q9NVR5
O95670	Q6P5S7
Q68CZ6	Q99871
Q15459	Q9BRD0
Q15648	Q96RN5
Q9NPF5	Q9NXR8
P12109	P12110
P28472	Q16445
Q8IYH5	Q9NS73
Q96A05	Q9UI12
Q13505	Q9Y512
Q96G25	Q9BTT4
P0C1Z6	Q53TQ3
Q15427	Q9Y388
Q96CB8	Q9UL03
Q9BUE0	Q9Y2X0
Q92535	Q9BRB3
Q96EP0	Q9BYM8
Q15459	Q9Y3B4
O15287	Q8NB91
O75787	P61421
P10515	P11177
Q8N3R9	Q8NI35
Q68E01	Q96CB8
O75348	Q8NEY4
P27449	Q96LB4
O75947	P56378
O75533	P62306
P60709	Q9Y265
Q8IYI6	Q9UPT5
Q13111	Q13112
Q8IYI6	Q96A65
Q53F19	Q9Y3Y2
P14678	Q13435
P27449	Q9UI12
P39656	Q9H0U3
O75529	Q86TJ2
O43513	Q9P086
P28702	P55055
Q13415	Q9UBD5
P62316	Q15428
O43633	Q9H444
P29374	Q9H7L9
O75478	Q8IYH5
P56378	Q06055
Q12873	Q14839
Q8N122	Q9BVC4
O15265	Q15393
Q96RN5	Q9Y3C7
O75448	Q15648
Q8IYD8	Q9BTP7
Q13547	Q86YP4
O43719	Q9Y388
Q9NVH2	Q9NVM9
O75448	Q9H204
O75486	O94864
Q86TJ2	Q96BN2
P62308	Q969L4
P23511	P25208
K9M1U5	Q08334
O75446	Q92769
Q92830	Q9BWJ5
P85299	Q6R327
Q8IYI6	Q8TAG9
P30049	Q5VTU8
O14746	Q9NX24
P08579	Q12874
P05107	P11215
Q5TA45	Q9NVM9
Q15648	Q9NX70
P14678	Q15428
P24539	P36542
P15382	Q12809
Q8NHE4	Q9UI12
Q16864	Q93050
O76071	Q9H5X1
P62316	Q9Y3B4
O43681	P49069
Q96HR3	Q96RN5
O94776	Q9BTC8
P61421	Q9Y487
O96019	Q9NXR8
Q9BVI0	Q9H9L4
O75348	P27449
P00846	P06576
Q13503	Q96HR3
O94864	Q16594
P62304	Q15427
O75528	P61964
Q12874	Q15459
O60671	Q99638
O75586	Q13503
P28340	P49005
Q96G25	Q9BUE0
Q12874	Q15427
Q9NX24	Q9NY12
O75152	Q13769
P06576	P56385
Q09028	Q12873
P05556	P53708
Q8IYD8	Q8N2Z9
A0JLT2	O75586
P24539	P30049
Q86TJ2	Q9Y6J9
P62316	Q9BWJ5
Q6R327	Q9BPZ7
P09661	P62314
O60563	P50750
P21281	Q6P5S7
P05556	P26006
Q15014	Q9HAF1
O75533	Q13435
O15234	P38919
P25705	P56134
Q5PSV4	Q9H160
O75448	Q9NPJ6
P61964	Q7Z3B3
P15336	P17544
O43504	Q0VGL1
Q13503	Q15528
O75486	Q86TJ2
Q8NEM7	Q96ES7
Q9NVR2	Q9UL03
Q9NX70	Q9P086
Q15393	Q15428
Q96G25	Q9NPJ6
P24539	P25705
Q0VG06	Q8NB91
Q71SY5	Q96G25
O95983	Q14839
O75586	Q71SY5
O15294	Q9BVI0
Q9BWJ5	Q9Y6J9
Q8N8Y2	Q9UI12
P56381	Q7Z4Y8
O95619	Q9H0E9
O15342	Q9UI12
A0JLT2	Q15528
P56134	P56378
P03928	P05496
Q8WUH2	Q96AX1
P00751	P01024
P14678	Q9BWJ5
P36542	Q96IX5
O75529	O94864
P27449	P38606
O15294	P61964
P06576	Q7Z4Y8
P28472	P47869
P48553	Q9Y5R8
Q9P086	Q9ULK4
P61165	P61803
P39656	P61165
P30049	Q96IX5
P25490	Q53TQ3
Q15393	Q9BWJ5
P61201	Q9H9Q2
P25490	Q8NBZ0
O15553	P29466
Q9H8E8	Q9NS73
Q2NKJ3	Q9H668
P05496	P48047
Q9BUE0	Q9NX70
Q8IU60	Q8IZH2
P13498	P60763
A8MT69	Q9BTP7
P18847	Q16520
Q9C005	Q9UMN6
P46098	Q70Z44
Q96SY0	Q9NVR2
Q8WV22	Q9NXX6
P15313	P36543
Q96EV8	Q9UL45
Q9UMN6	Q9Y5Z7
P14678	Q9Y388
Q12962	Q9BWJ5
Q16576	Q5PSV4
O75964	Q06055
P27449	P61421
P49754	Q9P253
Q52LR7	Q9NXR8
Q9BUE0	Q9H204
Q15648	Q96G25
P35250	P40938
Q15393	Q9Y3B4
O75947	Q96IX5
O75348	Q8N8Y2
O60895	P30988
P78537	Q9NUP1
P02008	P69892
Q96Q05	Q9Y296
Q8IX21	Q96MF7
Q86YP4	Q92769
Q12873	Q9BTC8
P78537	Q9UL45
Q96JC1	Q9P253
O60921	Q99638
Q8N3I7	Q8NFJ9
P62316	Q7L014
Q96FT9	Q9P2L0
O75934	Q9UMS4
Q06055	Q96IX5
Q15648	Q9ULK4
P01834	P01861
Q96EZ8	Q9P2N6
P38606	Q99437
Q96HR3	Q9H204
Q13547	Q5PSV4
O94805	Q12824
Q96G25	Q9H944
O95229	Q8NG31
A0JLT2	Q9NVC6
O95670	P21283
O94776	Q16576
O75528	Q01658
O60506	P41238
Q8N201	Q9NVM9
O14497	P60709
Q8IWZ6	Q8TAM2
Q96A05	Q96LB4
P09693	P20963
Q7LBR1	Q9UQN3
P15313	P61421
Q96EZ8	Q9Y265
Q96G25	Q9NWA0
P24864	P24941
Q15906	Q9NXR8
Q92769	Q9UK53
P11177	P29803
Q6QNY0	Q8TDH9
O75787	Q8NHE4
Q9H160	Q9UK53
O00255	Q9UBL3
O94776	Q14839
P21283	P38606
O95670	Q9Y5K8
P01880	P0CG05
Q9H6D7	Q9NVX0
O95251	Q9HAF1
O00560	Q8WUM4
Q8NEM7	Q9NPA8
Q92769	Q9H147
Q8NEY4	Q96LB4
O75533	Q7RTV0
O95295	Q9UL45
Q659A1	Q8N5P1
Q15393	Q96ES7
P04234	P09693
Q96BN2	Q96ES7
P04141	P15509
P24941	Q8WWL7
Q96CS2	Q9NVX0
Q05BQ5	Q9NV56
Q6PJG2	Q92769
Q13769	Q86V81
Q09028	Q9BTC8
O95402	Q9H204
Q8N3Z6	Q8NDF8
P62308	Q15393
P38606	Q9Y5K8
P61964	Q9H8E8
Q6UWZ7	Q99728
Q587J8	Q9H808
P82979	Q6I9Y2
Q96L91	Q9UBU8
P04843	Q14165
Q96QD9	Q9BY77
Q9H204	Q9H944
Q53TQ3	Q9Y5K5
Q6NZ36	Q9NPI8
Q52LR7	Q96L91
P07992	Q92889
O43719	Q9Y3B4
O75947	P56385
Q9H944	Q9Y3C7
O15534	Q16526
P15313	P21283
Q75QN2	Q9H0H0
P42345	P85299
Q9NRF9	Q9NRG0
Q8WX92	Q9H3P2
Q15554	Q96AP0
Q96EZ8	Q9H9L4
O14521	P31040
P27449	Q9Y5K8
P54274	Q15554
Q3T906	Q9UJJ9
P19878	P60763
O43719	O75533
P38919	P61326
P25054	Q9Y2T1
Q9NWV8	Q9NXR7
Q15393	Q15427
P0C6T2	Q8TCJ2
P30926	P43681
Q7L0Y3	Q99714
Q96ES7	Q9BWJ5
O95295	Q96EV8
O96019	Q9H2F5
Q9H981	Q9H9F9
Q99871	Q9NVX0
O75147	Q9H0W5
Q3SY84	Q7Z3Z0
P0C1Z6	Q8NBZ0
O75787	Q96LB4
O95563	Q9Y5U8
O75586	Q9NWA0
O75439	Q10713
O43719	Q13435
O75586	Q9NVC6
P54274	Q9NYB0
Q9BRX5	Q9Y248
O60244	Q9H204
O43299	Q9H0R1
P60709	Q9H2F5
P21283	Q8NHE4
Q7Z4L5	Q9P2L0
O75787	Q99437
P42285	Q8N3Z6
O75787	P38606
P82979	Q96J01
Q8NEY4	Q8NHE4
P51610	Q9H7Z6
O00329	P27986
O75533	P08579
P27449	Q16864
P14678	Q7L014
P19878	Q15080
P09622	P29803
O75947	P56134
P61964	Q9H7Z6
Q8IYI6	Q96KP1
O15342	Q16864
O75446	Q9H7L9
P18847	P35638
P78537	Q6QNY0
P38606	Q8N8Y2
P15313	Q99437
A0JLT2	Q96HR3
Q15014	Q15906
O14497	P51532
Q86WV5	Q9H668
Q12873	Q92769
Q6IAA8	Q9Y2Q5
Q92830	Q96ES7
O60264	Q9NRL2
P21283	Q9UI12
Q96MF7	Q96MG7
Q12824	Q92925
Q6P9B9	Q9NV88
P21283	P61421
Q86W42	Q9BY77
Q6I9Y2	Q96QD9
P36542	P56378
Q6P9B9	Q96HW7
Q9H2G9	Q9H8Y8
P13498	P19878
O43929	Q9UBD5
O96019	Q9HAF1
P08559	P11177
O75787	Q9UI12
Q15428	Q9Y388
Q96ES7	Q9H8E8
Q8NCE0	Q92989
Q16594	Q86TJ2
O43913	O43929
P60709	Q92925
Q9C086	Q9H981
Q9BVI0	Q9H7Z6
Q15393	Q9NPA8
P11047	Q16363
P61421	Q6P5S7
O43719	Q8TAD8
P48553	Q8IUR0
P17861	P18850
P46736	Q6UWZ7
Q00597	Q6NZ36
O94864	Q9Y6J9
A5PLN9	Q9Y5R8
P15313	Q9UI12
P62306	Q7RTV0
Q05BQ5	Q9Y4A5
P18859	P56134
O43617	Q96Q05
Q8WYA6	Q9P013
Q2NKJ3	Q86WV5
Q16864	Q96A05
P38398	Q86YC2
P98198	Q9NV96
Q9BPX6	Q9H4I9
O43633	Q96FZ7
P40937	P40938
Q13547	Q9HCU9
Q7LBR1	Q9NZZ3
Q5T200	Q75N03
Q9UBL3	Q9UMN6
Q9H160	Q9HAJ7
Q14566	Q9BRT9
P84090	Q96J01
O15342	P21281
Q96RY7	Q9P2L0
A0JLT2	Q96RN5
P21283	Q96LB4
Q8NBZ0	Q9Y5K5
Q14442	Q9BRB3
O15230	P11047
P21283	P36543
O43513	Q9Y3C7
P62316	Q15427
P51798	Q86WC4
P15313	Q9Y487
O00255	Q9UMN6
Q12874	Q7RTV0
P01834	P01857
Q96HW7	Q9UL03
O75446	Q9UK53
P43246	P52701
Q9HAF1	Q9NPF5
P33993	Q14691
Q9BWJ5	Q9NPA8
Q96HW7	Q9NVH2
Q71SY5	Q96RN5
O75533	Q9Y3B4
O00148	P84090
P10276	Q15596
O43719	Q15428
A0JLT2	Q96G25
P84090	Q9BY77
O75446	Q9HAJ7
P09661	Q9BWJ5
O96019	Q9H9F9
Q9BVI0	Q9P2N6
O75478	Q96ES7
Q8TCJ2	Q9H0U3
O75934	Q9P013
P54098	Q9UHN1
O15294	Q9H9L4
Q13098	Q92905
O60244	Q15528
Q8NI27	Q96FV9
Q9H944	Q9P086
Q9GZZ6	Q9UGM1
O43504	Q9Y2Q5
O75348	O75787
Q86TJ2	Q9NPA8
Q9H0E3	Q9UK53
P38398	Q99708
O00255	Q9C005
A5PLN9	Q9Y296
Q13435	Q9BRD0
P03928	P56385
O94805	Q96GM5
O43719	Q7L014
P29374	Q9HAJ7
Q3SYG4	Q8TAM2
Q13769	Q96QD9
O96019	Q9Y230
Q9Y230	Q9Y4A5
P82979	Q9Y3Y2
Q15744	Q9NR55
O75947	P06576
P25705	Q5VTU8
Q96AX1	Q9H270
Q16576	Q4LE39
Q96SY0	Q9H0H0
P30281	Q00534
Q01658	Q9ULM3
P60709	Q52LR7
Q52LR7	Q9NPF5
Q53F19	Q9BY77
P62314	Q15393
P18859	Q06055
Q53F19	Q86V81
O96019	Q96L91
O75152	Q96J01
P38606	Q9UI12
Q8N8Y2	Q9Y487
Q86SZ2	Q8IUR0
O60603	Q9BXR5
A7MCY6	Q9UHD2
O60896	P30988
P10827	P19793
Q9UJW3	Q9Y6K1
O60244	Q9BUE0
O00541	Q14137
P42345	Q9BVC4
O75528	O94864
O94805	Q8TAQ2
P46736	Q9NXR7
Q96RN5	Q9NWA0
Q9BTT4	Q9P086
O15342	Q96LB4
O60264	Q96T23
Q9H0E9	Q9NPF5
O00471	Q96A65
Q53F19	Q96J01
Q13330	Q16576
P03928	P18859
A5PLN9	Q86SZ2
P09661	Q13435
Q7RTV0	Q9BRD0
P25705	P30049
Q15648	Q71SY5
Q68CZ6	Q7Z4H7
Q15393	Q96BN2
Q16576	Q9HAJ7
Q96ST3	Q9H7L9
P82979	Q86V81
Q9NV96	Q9Y2G3
P02745	P02746
Q9C086	Q9H9F9
P01848	P09693
Q9BT25	Q9NVX0
P62314	Q9Y3B4
Q96AX1	Q9H269
Q8TAG9	Q9NV70
P10415	Q92934
P67809	Q00839
Q52LR7	Q9Y230
P55072	Q8TAT6
O15169	P49841
O96019	Q52LR7
Q09028	Q13112
O14617	P59780
Q14CW9	Q9BWJ5
B7Z8K6	P03986
O95402	Q15528
Q96G25	Q9NVC6
Q86U28	Q9BUE6
P04839	P19878
P09622	P10515
O43513	Q96RN5
O94864	Q96ES7
P15313	Q96LB4
Q16864	Q8NEY4
Q15906	Q9Y265
P62308	Q9Y388
Q12874	Q13435
O95295	Q6QNY0
P48201	Q5VTU8
P62877	Q13620
Q13114	Q9UHD2
P27449	P36543
Q00653	Q04206
O75533	Q7L014
O00255	Q9Y5Z7
P01857	P0CF74
Q07817	Q16611
P36542	P56385
Q53TQ3	Q96EZ8
Q8N1L9	Q9ULX9
P61009	Q15005
P15313	Q96A05
P62306	Q12874
P14598	Q15080
P36543	Q96A05
P21283	Q15904
Q9NX70	Q9ULK4
Q15648	Q9NPJ6
Q9NWA0	Q9NX70
Q15648	Q9Y3C7
Q08334	Q8IU57
Q8WYB5	Q8WYH8
Q9UBL3	Q9Y5Z7
Q09028	Q86YP4
P05496	P30049
Q8N8Y2	Q96LB4
Q7LBR1	Q9Y3E7
P17787	P43681
O75787	P21281
Q6P4R8	Q96EZ8
O60293	Q8IXZ2
Q96FZ7	Q9HD42
P05109	P06702
O00329	Q92569
P05106	P08514
P62308	Q9BWJ5
O75348	Q16864
Q9UBU8	Q9Y4A5
P62306	Q13435
Q96RL1	Q9NWV8
Q6TGC4	Q9H808
P08579	Q7L014
Q9NPF5	Q9Y4A5
Q9ULG1	Q9Y5K5
P48201	Q7Z4Y8
O75586	Q9H204
P01850	P04234
P62316	Q7RTV0
Q6P4R8	Q9Y265
Q96Q05	Q9UL33
P62304	Q13435
Q9H444	Q9NZZ3
P06681	P0C0L4
Q9NX70	Q9Y3C7
P06576	P48201
P42345	Q9BPZ7
O60264	Q9NRF9
Q96HW7	Q9NVM9
Q13547	Q9H7L9
Q8NI27	Q9Y3Y2
Q6PI98	Q9ULG1
Q12962	Q8NEM7
O75348	Q96A05
O60244	Q96RN5
Q9BRT9	Q9Y248
Q9NPJ6	Q9Y2X0
O96019	Q9NV56
P25490	Q6PI98
Q15648	Q9NVC6
P05496	P36542
Q8IZH2	Q9NPI6
P62304	Q12874
P09661	Q9Y388
P62318	Q15393
Q96HR3	Q9BUE0
P11047	P55268
O15169	O95996
Q96L91	Q9HAF1
P15313	Q8NHE4
Q7L014	Q8TAD8
O15342	Q15904
O15392	Q53HL2
Q8NBZ0	Q9ULG1
P25705	Q06055
P00451	P00740
P54274	Q9NUX5
O15230	P07942
Q9HBG6	Q9P2L0
Q7LBR1	Q96FZ7
O75348	O95670
Q96SY0	Q9NVM9
P03928	Q06055
O43633	Q9BY43
P42285	Q86U42
O95983	Q9BTC8
O43719	Q15427
Q9BQI6	Q9NXX6
Q96ER9	Q9NUT2
P03928	Q96IX5
P07766	P09693
P00846	P48047
Q6P2C8	Q9BUE0
P48047	P56134
Q96FZ7	Q9UQN3
Q8NI27	Q9P127
P84090	Q9P127
Q9UPT9	Q9Y6J9
O75533	P62308
P21281	Q15904
P04839	P13498
Q15007	Q86U44
P06576	Q96IX5
O75964	P25705
Q96HR3	Q9H944
P49354	P53609
P35250	P40937
Q75QN2	Q96CB8
Q13547	Q92769
Q3SYG4	Q8N3I7
Q01658	Q8IYH5
O75448	Q13503
Q15459	Q7L014
A5PLN9	P0DI81
O75152	P84090
Q7L014	Q7RTV0
Q9NXR8	Q9Y4A5
P01215	P0DN86
P46736	P51587
O94864	Q9NPA8
P21283	Q9Y5K8
P42285	Q8IXZ2
Q7Z4L5	Q8NEZ3
P62318	Q9BWJ5
Q96EZ8	Q9Y230
P06493	P14635
P21283	Q8NEY4
Q9H5P4	Q9P202
Q9NUX5	Q9NYB0
P06576	P56381
O15342	Q9Y487
O95983	Q92769
P62314	Q9BRD0
P08579	P62316
Q96HR3	Q9BTT4
P56378	Q5VTU8
P06576	P25705
P56134	Q5VTU8
P61964	Q96ES7
P13984	P35269
Q9HAF1	Q9Y265
O75947	O75964
P25490	Q9Y230
Q14566	Q9BRX5
O60506	P67809
P21281	P38606
A0JLT2	Q9H944
Q9H0E9	Q9NV56
O75533	P09661
P62308	Q9BRD0
P01100	P18848
Q8N201	Q9H0H0
O75964	P18859
Q05329	Q99259
Q9BWJ5	Q9Y4A5
P17676	P35638
Q9HD42	Q9UQN3
Q96CF2	Q9HD42
Q92769	Q96ST3
P62308	Q15428
P42285	Q5T8P6
P78537	Q8TDH9
Q8TAD8	Q9BRD0
P38606	Q15904
O75448	Q9NWA0
Q9HAF1	Q9NXR8
O75448	O95402
Q13503	Q9NWA0
P11142	Q9P013
Q13503	Q9ULK4
P25490	Q6P4R8
P05496	Q7Z4Y8
Q16594	Q96BN2
O15342	P38606
O95983	Q8WXI9
P62314	Q15428
Q15334	Q15700
Q8WW01	Q92989
Q7LBR1	Q9HD42
O43617	P48553
Q6QNY0	Q6QNY1
Q9H981	Q9Y5K5
Q15831	Q9C0K7
P08579	Q9Y388
P03928	P56134
Q96ST3	Q9HCU9
P30049	P48201
Q06609	Q99728
P61421	Q9Y5K8
Q13330	Q86YP4
P48201	P56378
Q7Z4L5	Q9HBG6
P60709	Q9Y230
P48553	Q86SZ2
Q08209	Q96LZ3
O95402	Q96G25
P46736	Q9NWV8
O75448	Q9ULK4
P0C6T2	Q14165
P01834	P01860
Q0VG06	Q9HB96
Q8ND04	Q9H0W8
Q8IZH2	Q96F86
Q9H204	Q9NWA0
P62304	Q9BWJ5
Q8WUX9	Q9BY43
Q0VG06	Q9NPI8
Q9BSI4	Q9NYB0
Q9P127	Q9Y3Y2
Q6PI98	Q9C086
Q8NBZ0	Q9H981
P09661	Q15393
O43633	Q9Y3E7
O95996	P48729
P00338	P07195
Q15528	Q9BUE0
Q6QNY0	Q9UL45
Q13503	Q9NPJ6
P62314	Q9Y388
Q00597	Q8NB91
Q9UI12	Q9Y5K8
Q15291	Q9UBL3
O95251	Q9NQC1
Q99941	Q9NS37
Q96BN2	Q9BWJ5
Q96A05	Q9Y487
Q00597	Q9NW38
Q9H9Q2	Q9UNS2
Q13547	Q4LE39
O75787	O95670
P36543	Q8N8Y2
Q15528	Q9ULK4
Q7Z6J9	Q92989
Q15528	Q71SY5
P33993	Q9BRX5
P62314	Q8TAD8
Q96G25	Q96RN5
O60244	Q71SY5
Q9BUE0	Q9Y3C7
P00846	P05496
Q16576	Q96ST3
Q9H7L9	Q9HAJ7
P62308	Q12874
O75529	Q9BWJ5
P27694	P35244
P05496	P48201
O60645	Q96A65
P60510	Q6NUP7
O43159	Q96EB6
O60506	Q00839
O75348	P21281
P46736	Q99728
P62304	Q15393
Q9NVC6	Q9P086
Q52LR7	Q9Y265
Q9H204	Q9Y2X0
Q9NV56	Q9Y265
P62314	Q9BWJ5
Q92831	Q96ES7
P06865	P07686
Q13620	Q16531
Q86SZ2	Q9Y5R8
Q8TAD8	Q9Y3B4
P38606	Q8NEY4
P08579	P62304
O75528	Q15393
P25490	Q96EZ8
O60674	P15509
P67870	P68400
O15234	P61326
Q13435	Q15427
Q12874	Q9Y3B4
P46736	Q96RL1
Q8IU60	Q96F86
Q00839	Q08211
Q14442	Q92535
O00629	Q14974
O43889	Q9NR55
P18847	P18848
Q5TA45	Q8N201
P24539	P48047
Q96A65	Q96KP1
O60934	Q99708
Q9Y2X0	Q9Y3C7
Q6P2C8	Q9NPJ6
P0DI81	Q96Q05
O00255	P51610
P33992	Q9BRT9
P67812	Q9Y6A9
Q6P2C8	Q9NWA0
Q14999	Q9H0W5
Q7Z3B3	Q9BVI0
P00846	P56134
O14617	Q13367
Q68CZ6	Q9BT25
P15170	P62495
Q6PI98	Q8NBZ0
Q09028	Q8WXI9
O60645	Q9UPT5
Q15648	Q9Y2X0
P33991	Q9Y248
P30926	P32297
Q9NZZ3	Q9UQN3
O75446	Q5PSV4
O60706	Q14654
Q86W42	Q9P127
P15313	P21281
Q6R327	Q9BVC4
Q8IX21	Q8WV22
P21283	Q9Y487
P33240	Q92797
Q96G25	Q9ULK4
Q15904	Q9UI12
P55072	Q9UNZ2
O94805	Q8NFD5
O75140	Q12980
O15342	Q96A05
Q5TA45	Q6P9B9
O75934	P11142
O00522	Q9BUL8
P17275	P18847
Q96BN2	Q9UPT9
O75444	P18848
P35250	P35251
P0C1Z6	Q9Y230
P24539	Q5VTU8
P04844	Q8TCJ2
Q96CF2	Q9H444
Q9H0E9	Q9Y4A5
O75533	P62316
P51532	Q96GM5
O43513	Q9BTT4
O14867	P15336
Q8WXI9	Q92769
O95876	Q9ULD6
P04004	P05121
O00148	O75152
Q92993	Q9NV56
P29597	Q08334
O15342	Q6P5S7
O75586	Q9NX70
P56134	Q7Z4Y8
Q15428	Q7RTV0
O15169	P48729
Q8ND04	Q96Q15
P08579	Q13435
Q96G25	Q9Y2X0
Q96GD4	Q9NQS7
Q96AX1	Q9P253
Q13131	Q9UGI9
P04843	P04844
Q96G25	Q9H204
Q09028	Q9HAJ7
O75533	P14678
P09661	P62304
Q8IX90	Q8WVK7
P25705	P56381
Q96HR3	Q9NWA0
P11473	P19793
O95402	Q6P2C8
Q9NWA0	Q9P086
Q96CB8	Q9NVR2
O95402	Q9Y2X0
O15342	P36543
Q6P5S7	Q99437
Q9BRD0	Q9Y3B4
Q8N8Y2	Q9Y5K8
P31040	Q99643
O15287	Q00597
P55072	Q92890
Q9ULK4	Q9Y3C7
P27449	Q99437
P84090	Q86W42
Q7Z4G4	Q9UI30
Q16864	Q9UI12
Q5TA45	Q9UL03
P35249	P35251
P61421	Q96LB4
O60244	Q9H944
Q6PI98	Q9H981
O94805	P60709
O43513	Q9H944
P0C1Z6	Q9Y5K5
O60506	Q9NQ94
P09661	P14678
P18859	P56381
O96019	Q9ULG1
O75348	P15313
A8MTZ0	Q8TAM2
Q96LB4	Q9Y5K8
Q06055	Q5VTU8
O43719	P62318
Q9BUE0	Q9NVC6
O43719	Q9BWJ5
P04632	P17655
Q53TQ3	Q6PI98
Q15393	Q8NEM7
P37287	P57054
P09661	Q15428
P56381	Q5VTU8
P14867	P47870
Q15906	Q9NPF5
P09661	Q12874
P62316	Q8TAD8
Q8IY18	Q96SB8
O75964	P06576
Q96ES7	Q9ULM3
O15525	Q9NR55
Q9H0E3	Q9H7L9
P30049	P56378
Q6P5S7	Q9UI12
Q15393	Q7RTV0
Q14839	Q9BTC8
Q15393	Q15459
Q96CF2	Q96FZ7
O75947	P00846
O75446	P29374
Q5PSV4	Q92769
Q86YP4	Q9BTC8
P27694	Q13156
O95670	Q99437
P04843	P39656
Q86V81	Q9Y3Y2
Q53TQ3	Q8NBZ0
O75445	Q8WXG9
Q8NB49	Q9NV96
Q96AH0	Q9NRY2
P61964	Q96EZ8
O14617	P53677
Q96RQ1	Q9Y282
Q92769	Q9HAJ7
P38606	Q96A05
Q16864	Q96LB4
Q86U44	Q9HCE5
P41238	Q9NQ94
P21281	Q9Y5K8
P05198	P41091
Q5T200	Q9HCE5
Q9NXL9	Q9UJA3
Q96RN5	Q9NPJ6
Q96CS2	Q9H6D7
O00330	P29803
P33991	Q9BRT9
Q96QD9	Q9Y3Y2
P51532	P60709
O75446	Q09028
Q06055	Q7Z4Y8
P48201	P56381
P25705	Q96IX5
P06576	P36542
O75140	Q8WTW4
Q0VGL1	Q9UHA4
A0JLT2	Q9NX70
P02008	P68871
P82979	Q9BY77
P84090	Q8NI27
Q16576	Q9H0E3
Q86V81	Q9BY77
Q6P9B9	Q9NVH2
O95295	Q8TDH9
P29374	Q09028
P03986	P20963
Q86SZ2	Q9Y296
P18859	P30049
O43913	Q13415
P62316	Q15459
O14497	Q8TAQ2
Q6P2C8	Q9ULK4
O94777	Q9BRB3
O75348	Q9UI12
Q75QN2	Q9NV88
Q9HAJ7	Q9HCU9
Q5T011	Q969R8
Q05BQ5	Q92993
O75947	P25705
O75586	Q9P086
Q8NEY4	Q9Y5K8
P51168	P51170
P23458	Q08334
Q8IYB8	Q8TCS8
P36542	P48047
O60244	Q15648
Q7LBR1	Q9BY43
Q09028	Q9H7L9
O14746	Q9NPE3
O60216	Q14683
P25054	P49841
Q7Z4H7	Q9H6D7
Q13503	Q9H204
Q96P20	Q9ULZ3
Q15393	Q16594
P08579	Q15393
P62316	Q9BRD0
P26196	Q96F86
O15342	Q99437
Q52LR7	Q9UBU8
P62318	Q9Y388
Q96MG7	Q96SB8
P24385	Q00534
Q8WUX9	Q9NZZ3
B7Z8K6	P07766
P62304	Q9Y3B4
Q8NEM7	Q9Y6J9
P36543	Q16864
Q99708	Q99728
Q68E01	Q6P9B9
P36897	P61812
O75474	P49841
P09661	Q9BRD0
O75478	Q9NS73
Q92830	Q96BN2
Q15528	Q9NPJ6
P05496	P56378
O15342	Q8NEY4
Q09028	Q5PSV4
O75152	Q96FV9
P00846	P25705
P78352	Q6P1M3
Q96RN5	Q9NVC6
Q0VG06	Q9NW38
P09661	P62318
O75448	Q71SY5
P48736	Q8WYR1
Q8TAQ2	Q92925
Q4LE39	Q96ST3
Q8NBZ0	Q9H9F9
Q6P2C8	Q96G25
Q75QN2	Q96HW7
Q9H0H0	Q9NVH2
P62308	Q15427
O75533	Q15393
Q8WXI9	Q9BTC8
Q09028	Q92769
Q9NS61	Q9NZV8
O95402	Q9NX70
Q7Z4Y8	Q96IX5
Q96SY0	Q9NV88
P02452	P08123
Q96HW7	Q9NV88
Q16531	Q96SW2
Q15528	Q9H944
Q9H2F5	Q9HAF1
P33993	Q9BRT9
O43156	Q6NXR4
P62308	Q7RTV0
Q96HR3	Q9NX70
Q9H2F5	Q9NXR8
O95402	Q15648
P57054	Q9BRB3
P11802	P24385
O76003	Q9H3K6
O96019	Q53TQ3
Q15904	Q9Y5K8
O95670	P61421
P28370	Q09028
Q15054	Q9HCU8
O75419	P33992
O43513	Q71SY5
A5PLN9	P48553
P49754	Q9H269
P62306	Q9BRD0
Q86W42	Q9Y3Y2
Q96AP0	Q9BSI4
Q86W42	Q96J01
Q4LE39	Q9H0E3
Q9HAF1	Q9NQC1
Q6QNY0	Q9NUP1
Q15648	Q9P086
A9QM74	Q14974
A8MTZ0	Q9BXC9
Q8IUR0	Q96Q05
O75152	Q53F19
O60506	Q08211
Q15014	Q9Y230
Q8IXH7	Q9H3P2
Q13415	Q9Y5N6
P60709	Q15014
P18507	Q16445
Q53F19	Q86W42
O60244	O75448
O75528	Q9BWJ5
Q96HR3	Q9ULK4
Q9BTT4	Q9Y2X0
Q96EP0	Q9H0F6
O75529	Q8NEM7
O95402	Q9ULK4
P33240	Q9UKF6
Q5VTU8	Q7Z4Y8
Q15554	Q9BSI4
Q15427	Q7RTV0
Q9NZZ3	Q9Y3E7
O14497	Q969G3
O95996	P49841
P37231	Q15788
O75586	O95402
P61964	Q01658
Q8NEY4	Q99437
P61964	Q9Y5Z7
P02462	P08572
Q71SY5	Q9BUE0
O75448	Q96RN5
O60244	Q9P086
P33992	Q9BRX5
Q9H204	Q9NVC6
O43156	Q9Y4R8
O94864	Q16514
O43719	P08579
Q8NB91	Q9HB96
O00189	Q9UPM8
O75469	Q15788
O60244	Q13503
[truncated: 1,314 more rows]

## Sheet: complexes.train
Q00534	P30281
P49354	P53609
Q16602	O60895
P0DN86	P01215
Q7L0Y3	Q99714
Q9NV96	Q9P241
P49715	P17676
Q9GZY0	Q9UKK6
Q3MIR4	Q8TF62
Q96A72	Q9Y5S9
P18850	Q99941
Q8NI35	P82279	Q8N3R9
Q9BTF0	Q9UI30
Q14160	Q15334	P78352
O00273	O76075
Q9Y6Y9	O00206
P20701	P05107
P19838	Q04206
Q0VGL1	Q9Y2Q5	Q9UHA4 Q6IAA8 O43504
Q01094	Q14186
P06756	P26012
Q8NG31	O95229
Q92466	Q16531
Q9ULX9	Q8N1L9
O60566	Q13257	O43684 Q12834
Q9BYG5	Q05513	Q8TEW0
O94927	Q9BT25	Q99871 Q68CZ6 Q7Z4H7 Q9NVX0 Q96CS2 Q9H6D7
Q16531	P62877	Q13620 Q96SW2
P11215	P05107
P18846	Q16649
P14867	P47870	P18507
P27986	O00329
P29803	P09622	P10515 O00330 P11177
P01106	O43524
P05109	P06702
O43681	P49069	O00258
P29460	P29459
P40763	P51692
Q07817	Q16611
Q15788	O75469
P35251	P35250	P40938 P40937 P35249
P32297	P30926
Q9NRY2	Q96AH0	Q68E01
P61812	P36897	P37173
P18847	P17275
P67812	Q15005	P61009 Q9Y6A9
Q3MIR4	Q9Y2Q0
P35269	P13984
Q92989	O94913
Q04637	P06730	Q14240
Q9ULD6	O95876	Q9BT04
P12111	P12110	P12109
P28702	P55055
Q14697	P14314
P53355	P62158
P01876	P0CG05
O75439	Q10713
P15336	P05412
Q9NV88	Q9UL03	Q9NVM9 Q96HW7 Q96CB8 Q68E01 Q9H0H0 Q8N201 Q9NVR2 Q6P9B9 Q75QN2 Q5TA45 Q9NVH2 Q96SY0
P67870	P68400
Q96A65	Q9UPT5	Q8TAG9 O00471 Q96KP1 Q8IYI6 O60645 Q9NV70
P01127	P16234
P19838	Q01201
Q04637	P06730	P60842
Q9NZI2	Q9UK17
Q9NR55	O15525
P20849	Q14050	Q14055
Q86WV6	Q9UHD2	Q13114
Q96LU5	Q96T52
Q9P2R7	P53597
Q05586	Q14957
Q13485	P84022
O60603	Q9BXR5
Q14974	A9QM74
Q9Y4A8	P18848
Q9BW62	Q9H079
Q96RL1	Q6UWZ7	P38398 Q9NWV8 P46736 Q99728 Q9NXR7
P01860	P01834
P10242	P17676
P19793	P11473
P49715	Q16520
Q9UQE7	Q14683	O60216 Q8N3U4
P25054	Q9Y2T1	P49841 P48729
P20963	P01848	P04234 P01850 P07766 P09693
P62158	P48454	Q96LZ3
Q8N2Q7	P58400
Q70Z44	P46098
Q99437	Q15904	Q93050 P38606 O75787 Q6P5S7 Q16864 Q9UI12 P27449 Q9Y5K8
P05556	P13612
Q14974	O60684
P0CG04	P01871
Q12873	Q09028	Q8WXI9 Q13547 Q92769 Q13330 Q14839 Q86YP4 Q9BTC8 Q16576 O95983 O94776
P01861	A0M8Q6
P26006	P05556
P17787	P43681
O14782	Q9Y496
Q9NPJ8	Q9H4D5
P49715	P35638
Q7Z434	Q13114
P41238	Q99729	Q9NQ94 O60506
Q9NR55	P17535
P04004	P05121
Q09428	Q14654
P39656	P61165	Q9H0U3 Q8TCJ2 P0C6T2 P04844 Q14165 P61803 P04843
P05556	Q13797
P05556	P53708
Q6TGC4	A6NGQ2	Q9H808 Q587J8 P59047
P41208	P54725	Q01831
P23458	Q08334	P29597 K9M1U5 Q8IU57
P12259	P00742
P18848	P17275
P51170	P51168	P37088
Q00526	P24863
Q8WYR1	P48736
P15927	P27694	P35244
P11441	Q7L5D6	P46379
Q9NR55	O43889
P43681	P30926
P28702	P11473
P37287	Q14442	Q92535 Q9BRB3 P57054 Q3MUY2 O94777
O43709	Q9UI30
P11226	O00187
P26368	Q01081
P61964	P51610	Q9UMN6 O00255 Q9UBL3 Q9Y5Z7 Q9C005 Q15291
P11230	Q07001	P07510 P02708
Q09161	Q53F19
P0CG04	P01880
Q8WYA6	O43660	O75934 Q9UMS4 Q9P013 P11142 Q99459
P15336	Q16520
Q07444	Q13241
P06493	P14635
Q9Y5B9	Q08945
Q9BXH1	Q07817
P19793	P10828
P24941	P24864
P18848	P15407
Q9H079	O75449
Q16520	P18847
P27694	P35244	Q13156
P27918	P00751
Q9UHD2	A7MCY6	Q14164
Q8IXH7	Q8WX92	Q9H3P2 P18615
Q8N3Z6	Q8NDF8	P42285
P0CF74	P01871
O60563	P50750
P15408	P18847
P69891	P69905
P01225	P01215
P08559	P11177
Q09028	Q13112	Q13111
Q9Y6K1	Q9UJW3
O75446	P29374	Q9H7L9 Q09028 Q5PSV4 Q96ST3 Q9H0E3 Q13547 Q9HAJ7 Q92769 Q4LE39 Q16576 Q9UK53 Q9H160 Q9HCU9
P07900	Q16543
P10276	Q15596
Q9NV96	P98196
Q96RQ3	Q9HCC0
O15553	Q9ULZ3	P29466
Q13416	Q13415	Q9UBD5 Q9Y5N6 O43913 O43929
P11802	P24385
P61964	Q9P2N6	Q9H9L4 Q7Z3B3 P51610 O15294 Q96EZ8 Q9BVI0 Q9H7Z6
O60706	Q14654
Q9NRA1	P16234
P01854	A0M8Q6
P15336	P17544
Q9BW62	Q9BVA0
P54727	P41208	Q01831
P01859	A0M8Q6
Q9NRA1	P09619
Q6R327	Q9BPZ7	Q9BVC4 P42345 P85299
P09619	Q9GZP0
Q00987	P04637
O75477	O94905
P35638	P17544
Q8N1L9	Q10586
O00522	Q9BUL8	Q9BSQ5
Q9Y478	P54619	Q13131
P35638	P17676
P51798	Q86WC4
Q96RQ1	Q9Y282
Q13936	P54289	Q08289
P01024	P00751
Q99638	O60921	O60671
Q8WWL7	P24941
Q96ER9	Q9NUT2
P16220	P18846
Q9BY77	Q96QD9	Q96J01 Q8NI27 Q13769 O00148 P84090 Q9P127 P82979 Q53F19 O75152 Q86W42 Q86V81 Q9Y3Y2 Q96FV9 Q6I9Y2
Q3SYG4	Q8N3I7	Q9BXC9 Q96RK4 Q8TAM2 Q8IWZ6 A8MTZ0 Q8NFJ9
O43432	P06730	P60842
Q9H2G9	Q9H8Y8
P15336	P17275
Q14160	Q6P1M3	P78352
Q92889	P07992
O43521	Q07817
P17676	P18848
P01834	P01857
Q00653	Q04206
Q9NXL9	Q9UJA3
Q15744	Q9NR55
Q9BYM8	Q9H0F6	Q96EP0
Q9UJA5	Q96FX7
P01857	P0DOY3
Q9UK41	Q8NEZ2	Q99816 Q9H7P6
O00267	P63272
P55957	Q07817
Q15554	Q9NUX5	Q9BSI4 Q96AP0 P54274 Q9NYB0
P05412	P01100
P10600	P36897	P37173
P02008	P69892
Q86YC2	P38398	P51587
Q86U42	Q5T8P6	P42285 Q8IXZ2 O60293
Q13952	P23511	P25208
P69892	P69905
P52655	P52657
Q92890	Q8TAT6	P55072
P53567	Q8N1L9
P40763	P42229
P01876	P01834
P13612	P26010
Q8TCS8	Q8IYB8
O14713	O00522
P56378	Q06055	P03928 Q7Z4Y8 P30049 Q96IX5 P00846 P05496 P48201 P25705 P56134 P48047 P56385 P06576 P56381 Q5VTU8 P36542 P24539 P18859 O75964 O75947
Q9P253	Q9H270	Q8WUH2 Q8N3P4 Q9H269 Q96AX1
P00750	P05121
Q15637	P26368
O60895	P30988
Q92569	P42338
P51787	P15382
P01861	P01834
P18848	P53567
P10276	P19793
P18847	P15407
Q8IX21	Q9BQI6	Q8IY18 Q9NXX6 Q96SB8 Q96MG7 Q96MF7 Q8WV22
P13804	P38117
O95563	Q9Y5U8
O43521	P10415
P28370	Q9BXF3
O14867	P18846
Q9Y376	Q9C0K7	Q15831
Q6PJG2	Q9H147	Q13547
Q15007	Q9HCE5	Q5T200 Q75N03 Q86U44 Q69YN4
P00451	P00740
P06681	P0C0L4
Q13485	Q15797
P02452	P08123
Q7Z4G4	Q9UI30
Q8IU60	Q96F86	Q6P2E9 Q9NPI6 P26196 Q8IZH2
Q9UGM1	Q9GZZ6
Q9NSB4	Q6KB66
Q9BRT9	Q14691	Q9BRX5 Q9Y248
O60894	Q16602
Q3T906	Q9UJJ9
P62158	Q08209	Q96LZ3
P23229	P05556
P15509	O60674	P04141 P32927
Q5T011	Q9Y664	Q96MD2 Q969R8
P00338	P07195
P67809	Q00839	Q9NZI8 O60506 Q08211
Q9H0W5	Q14999	O75147
P01859	P0CG05
Q14974	O00629
Q15631	Q99598
P06756	P05106
O60832	O14746	Q9NX24 Q9NPE3 Q9NY12
Q8WXA8	P46098
Q16520	Q10586
P36897	P01137	P37173
P60510	Q6NUP7
O60220	Q9Y5L4
P17535	P17544
P01112	Q07889
O75474	P49841
P31274	O75496
P05166	P05165
Q8N122	P42345	Q9BVC4
O60264	Q96T23
Q12996	Q05048	P33240
P05556	P08648
O43299	Q9H0R1	Q2VPB7 Q9NUS5
P08709	P13726
O15360	Q9NPI8	Q0VG06 Q8NB91 Q9NW38 O15287 Q6NZ36 Q00597 Q9HB96
P01876	P0CF74
Q9H1B4	Q9UKK6
O43463	O43159	Q96EB6
O15534	Q16526
P20042	P41091	P05198
P16220	O14867
P38570	P26010
P11802	P30279
P02008	P02100
Q13505	O75431	Q9Y512
Q8NE86	Q9BPX6	Q9H4I9
P15336	Q9NR55
Q05586	Q13224
P17861	P18850
Q9P253	Q9H270	P49754 Q96JC1 Q9H269 Q96AX1
O00541	Q9GZL7	Q14137
Q09028	Q16576	P28370 Q12830
P0CG05	P01854
Q9HB65	Q9Y2F5	Q659A1 Q8N5P1
O60264	Q9NRL2	Q9NRG0 Q9NRF9
Q9NR55	Q9ULX9
Q14209	Q14186
Q8ND76	O94921
Q15554	Q8IY92
P15336	P18847
Q12809	P15382
P21281	Q15904	O75348 P21283 O75787 P61421 Q16864 Q9Y487 Q99437 Q96A05 Q8N8Y2 O95670 Q8NEY4 Q96LB4 Q8NHE4 P38606 Q9UI12 Q6P5S7 P36543 P15313 O15342 P27449 Q9Y5K8
Q3SY84	Q7Z3Z0
P18848	Q14494
P11047	P07942	O15230
Q86U28	Q9BUE6
Q9NR55	P17275
P18848	P01100
O75444	P18848
Q92796	Q15334	Q14160
Q9NS37	Q99941
P01860	P0DOY3
P18827	O00560	Q8WUM4
P51168	P51170	P51172
O95402	O43513	Q71SY5 Q9BTT4 O75448 Q9P086 Q9NVC6 Q6P2C8 Q9NPJ6 Q9ULK4 Q9NX70 Q15528 Q96G25 Q13503 Q9Y3C7 Q96RN5 Q9BUE0 O60244 Q9NWA0 O75586 Q9H204 A0JLT2 Q9Y2X0 Q96HR3 Q9H944 Q15648
P49841	O95996	P48729 O15169
P06493	P78396
P00734	P07204
O60583	P50750
Q13241	P26715
P10827	P19793
P40939	P55084
Q15788	P37231
P54646	O43741	Q9UGJ0
Q00653	P19838
Q9UKF6	Q92797	Q9P2I0 P33240
P55268	P11047	Q16787
P01880	P0CG05
Q5XG87	Q8N3Z6	P42285
Q6PJG2	Q92769	Q9H147
Q16520	O14867
Q9NV96	Q8NB49
P62495	P15170
Q05195	P61244
Q9HD42	Q96FZ7	Q8WUX9 Q7LBR1 Q9BY43 O43633 Q9UQN3 Q9H444 Q96CF2 Q9Y3E7 Q9NZZ3
Q96S94	P21127
O15534	Q49AN0
P0CF74	P01857
Q8NEZ3	Q96RY7	Q9HBG6 Q7Z4L5 Q9P2L0 Q96FT9
P35638	P18847
P10415	Q92934
Q00534	P24385
O75140	Q12980	Q8WTW4
P18848	P18847
Q9HB75	P42575	P78560
Q9Y6B7	Q9Y587	O00189 Q9UPM8
Q96S94	Q9UQ88
P02747	P02746	P02745
P54098	Q9UHN1
Q00535	Q15078
Q99627	Q13098	Q7L5N1 Q92905 Q9UNS2 P61201 Q9H9Q2 Q9BT78
Q9UMX1	P08151
Q6N069	Q9BSU3
Q9H3K6	O76003
O43156	Q6NXR4	Q9Y4R8
Q9Y3E2	Q86SX6
P02100	P69905
P19793	O75469
O14521	P31040	P21912 Q99643
A5X5Y0	P46098
P55268	P25391	P11047
O60896	P30988
Q5H8A4	Q07326
P01127	P04085
Q9Y6D9	Q13257
O95985	Q9H7E2
Q96H20	Q9BRG1	Q86VN1
Q9P2W1	Q9BWT6
Q9P202	O75445	Q8WXG9 Q9H5P4
P69905	P02042
P01880	A0M8Q6
O94986	O00444
Q9NYV4	O75909
Q8WZ42	O15273
Q15393	Q7RTV0	Q13435 O75533 Q9BWJ5 Q9Y3B4 Q15427
Q15596	P03372
Q05329	Q99259
Q8NBP7	P07355
P17655	P04632
Q9BSV6	Q8WW01	Q8NCE0 Q7Z6J9 Q92989
Q9NXR8	Q9H2F5	Q92993
P01859	P0CG04
Q16520	P17676
Q16740	O76031
P06400	Q9Y468	Q13185
P13498	P04839	P14598 P19878 P60763 Q15080
O14744	P54105	Q9BQA1
Q96BD8	Q8WVK7	Q8IX90
O14617	P53677	P59780 Q13367
Q92569	O00329
Q8TEQ8	Q07326
P15408	P17544
P61964	Q92831	O75528 Q9ULM3 Q9NS73 Q8IYH5 Q01658 O75478 Q96ES7 Q9H8E8
Q16520	P17275
Q14974	P52292
Q9UNZ2	P55072
P08514	P05106
Q9ULZ3	O14862	P29466
P0CF74	P01854
Q969F9	Q86YV9	Q9UPZ3
P06865	P07686
Q9UQ88	Q9UK58
Q16520	P17535
Q7LG56	P23921
P37231	Q15596
Q9H668	Q86WV5	Q2NKJ3
P43246	P52701
P08572	P02462
P18564	P06756
Q9NV96	P98198
O00255	P17535
P50748	O43264	Q9H900
Q8ND04	Q96Q15	Q9H0W8
Q9NS61	Q9NZV8
P84022	P43699
P03986	P07766	P20963 B7Z8K6 P09693
Q16526	O15055
P15336	O14867
P11802	P30281
P05997	P12107
Q9NQS7	Q96GD4	Q53HL2 O15392
P30101	O15533
P04632	P07384
Q9NV96	Q9Y2G3
P02008	P68871
Q9NR55	P17676
P01860	P0CF74
Q92843	Q13323
P01877	P0CG05

## Sheet: neg_test_ppis
Q05901	Q9UP83
P56377	Q15825
P07359	Q6PGP7
O00206	Q9NPA0
P62877	Q13765
P42285	Q9BUR5
Q9NWZ8	Q9Y296
P13010	Q14031
O75478	P09619
P10071	Q5VIR6
Q13765	Q5UE93
P38646	Q9NSD9
O14957	P17987
P42226	Q9BQD3
P11940	Q9Y2C9
Q15485	Q9BPX3
P50613	Q8WYA1
O14777	P82912
P02008	Q9UIF9
P28702	Q8WWY3
O00483	Q8TEV9
Q15046	Q9BXJ9
P10643	P61964
O75879	P01876
P49848	Q92831
Q8TDM6	Q96BT7
Q9BW83	Q9P0I2
Q13404	Q9H267
Q92552	Q9P2H3
P62306	Q96H22
P16298	P49815
P20702	Q969G3
O76013	O94906
O60673	Q13349
Q9BQ15	Q9BXJ9
Q15021	Q9Y5M8
P09622	Q9Y6N6
P78371	Q15046
O60312	P02748
Q9BSU3	Q9HBM1
O95163	P0C0S5
P48506	Q96I99
P01877	Q969J3
O43716	P10071
P53611	Q9Y284
P60228	Q9H0L4
P63010	Q16649
Q6P2Q9	Q92844
O15151	P83876
P18848	Q96LD1
Q86U28	Q9BQ15
Q13133	Q13485
Q96BI3	Q9BSU3
P50213	Q9H1Y0
Q9NTJ3	Q9UKK6
P47870	Q9UI95
O43292	P14678
Q16621	Q9H9E3
P12074	Q9H840
P31930	Q9BUR5
O96020	P38484
P27658	Q9H6T3
Q05048	Q14031
O00499	Q96B49
Q10586	Q9HAF1
Q92902	Q9UBT2
P49736	P51164
P07814	Q9H9S4
P05160	Q96E22
Q13349	Q9Y5J7
P49356	Q12824
O15131	Q6P1X5
P82933	Q96LB3
Q9BQ95	Q9H490
P47985	Q10567
P61966	Q14160
O15212	Q9NZJ6
P19784	P51946
P78346	Q9NQG7
P13010	P17787
O00499	Q10570
P0DOY3	P16220
Q16637	Q6IA86
P04843	P14927
P49354	Q9NV96
Q96H22	Q9H9A7
Q12904	Q9H4D5
A2RRP1	Q9H074
A0AVF1	Q05513
P53384	Q07817
P68871	Q16526
P31350	P78345
Q5TGZ0	Q9NZN8
Q16787	Q9UKX5
O60783	O75818
P17275	Q8TDY2
O75821	P50991
P49768	Q9BXR5
O15066	P48382
Q06432	Q9UI30
A4GXA9	P82675
Q12996	Q9UJX2
P82663	Q9Y5Q3
O15550	Q15054
P07355	Q16586
O14686	O15269
Q15545	Q9UBL3
Q8N0S6	Q9UHI6
C4AMC7	Q13698
O15230	O43324
P61599	Q96AJ1
O15047	Q9NS37
O60673	Q14031
P60006	Q9Y2R5
O00203	P13010
P82664	Q9NSN8
P51787	Q9UN37
P06756	P11498
Q16534	Q9NWS0
P13073	Q9NTI2
Q9BXJ7	Q9Y2Q9
P01106	Q9P0U1
P15408	Q9Y547
P49715	Q12996
P15408	Q13131
Q14103	Q14494
P12074	P42226
P02533	Q9GZY4
O95163	Q8WVK2
O00287	Q969J3
Q13409	Q6ZW49
O96020	Q8TDM6
A5YKK6	O75449
O43889	O75886
P51610	P52630
O95163	Q8NCA5
O75143	Q9H9A5
Q13158	Q9NPB6
A5YKK6	Q9Y3D7
P19838	P28347
O14777	Q9UK41
Q92830	Q9NZN8
P0C0S5	Q9UG01
Q12768	Q9NR55
Q09161	Q9UI95
P55211	Q14CW9
Q8NBT2	Q9BSF4
O00483	P07814
P48549	Q7L2Z9
Q15477	Q9UK58
Q7Z392	Q9HAD4
P40925	Q01201
P12107	Q6ZNE5
Q9NPA0	Q9Y5R8
P06730	Q14181
P55055	Q8NBP7
P62316	Q15006
P55884	Q99816
O75886	Q9UBL3
P29460	Q16543
O43324	Q9H8M2
P01732	P14867
P63010	Q9BQG0
P07360	Q13347
Q13546	Q8N1B4
P46098	Q9P1Q0
Q8NG31	Q9BUR5
A0M8Q6	O75486
Q0PNE2	Q5TBB1
P49715	Q15003
Q13753	Q52LJ0
O15151	Q96BT7
Q9BUL9	Q9Y2T2
Q15029	Q8WTX7
P05023	Q16363
P38398	Q96H22
O96020	P82914
Q9H074	Q9NTI2
P62308	Q13765
P24941	P42226
P82921	Q9Y4A5
P09884	Q9UJX4
O00444	Q9NQG7
O75351	P0CG05
Q13751	Q9Y296
P34903	Q99816
Q13326	Q9Y262
O15111	Q9NQT4
P06493	P28472
P26717	Q15825
O43172	P23458
Q14181	Q14790
P23229	Q9UL33
Q16543	Q92844
Q5UE93	Q9UKK6
O95264	Q9UN37
P23229	Q92572
O60312	P82912
P35232	Q9UI95
Q8WVK2	Q9HAD4
O14893	Q9NTJ3
Q15819	Q6ZW49
Q9UDW1	Q9UP83
Q96BT3	Q9UDW1
P42285	Q8TF46
P82650	Q15131
Q12809	Q9H267
O15232	P14868
P61758	P62158
Q8WW43	Q9H974
P11182	P12107
O75578	P01127
P52298	Q14103
P62318	Q9NRL2
P82650	Q9UP83
O00602	O75385
O75821	Q99623
O14949	Q9Y5Y2
Q969W0	Q9Y3D0
Q9BVV7	Q9Y265
P40197	Q9Y265
Q14CW9	Q92560
O00159	Q9UK58
Q9Y284	Q9Y3A0
P49642	Q16630
Q92560	Q9BW61
Q9BUF7	Q9UIV1
Q6P0N0	Q9NPD3
O94777	P12956
P14770	Q9H1A4
P53597	Q53S33
Q13319	Q14204
P01130	Q9BV44
Q9BXH1	Q9Y4Z0
P67870	Q6UXN9
O43716	Q9BV81
Q13698	Q9Y3A0
O75385	P19838
P29400	Q15024
Q92837	Q9BXJ9
P21675	P55201
O75792	P14406
Q8N4P2	Q9Y5R8
Q99613	Q9NPF7
Q68DK7	Q969H6
P50613	Q13683
P24941	Q8NDV3
Q96GS4	Q9UL33
O60312	Q9NVI1
Q6P1K2	Q8WYA0
Q9UP83	Q9Y285
Q9BRQ6	Q9NPF7
P01222	P55055
O15550	P49716
P19784	Q9UQE7
P07357	Q7Z392
P13645	P17544
P10415	Q13884
P46098	Q92783
O00329	Q9NRP0
P53420	Q92674
Q6ZRS2	Q92574
P01579	Q9HCI7
Q9NPJ8	Q9Y366
O75496	Q9Y284
P49815	Q6P1X5
O60896	Q2M389
Q92552	Q9BUL9
P62318	Q13868
Q8TBF5	Q9NUV7
Q14493	Q9UQE7
Q9BSB4	Q9H3S5
P17987	Q96DI7
O43264	Q9H081
Q8IYI0	Q9H490
O95707	P46977
P35222	Q9P0J1
Q6UXV4	Q9UN37
P98161	Q9ULZ3
Q8TF46	Q9BYG4
Q9UJX6	Q9Y265
Q8IYT4	Q9NV96
O75818	P14678
Q96DA6	Q9NV31
P01031	Q9BUQ8
Q9H5Q4	Q9Y6Z7
P10070	P21675
P48163	P83436
O14686	Q15131
P42701	Q9BQQ3
O94817	P42229
P11498	P82663
P00395	Q07820
P49715	Q5T440
P42336	Q9UHV9
O76071	Q9H410
O95264	Q14240
P30260	Q15468
O15230	Q9UG01
P48643	Q9H1I8
O60934	P36544
Q969N2	Q9NRL2
Q09161	Q96H22
P82921	Q9UBS5
P23458	P54136
P40925	Q9Y3B6
O14964	P13671
P60228	Q15831
P82650	Q9UKF6
P0C0S5	P14868
P78345	Q8WWY3
Q15428	Q9Y2D1
O95163	Q96E22
O95628	Q15650
O15516	P60510
P46098	Q9Y2Z9
P49815	Q13319
O43524	Q8TBF5
P49768	Q8NFD5
Q05513	Q53S33
Q13472	Q6P1X5
P62310	Q99665
Q16637	Q9NV31
Q92674	Q9NZ42
Q92783	Q9H9T3
O75208	Q14493
P54646	Q6P2Q9
Q8TDR0	Q9H1B4
P24941	Q9UGI9
Q6P2Q9	Q9C0C2
Q10570	Q6P1M3
P78345	Q14566
P05787	Q6ZNE5
Q8N1L9	Q9Y284
P40197	Q9Y2T2
O14593	Q15131
P07357	P51946
P05412	Q8N0S6
A0M8Q6	P05023
P53597	Q9UJU2
Q07817	Q15006
Q00535	Q9NRN9
P00414	P54136
Q9UM13	Q9UPY3
Q05513	Q9H081
P30988	Q7RTN6
O15230	Q15596
Q16534	Q96CW1
Q16637	Q9C0C2
Q9Y3F4	Q9Y6Z7
Q96LB3	Q9Y3B6
A5YKK6	P60709
O14920	Q6PF06
O15235	P40763
Q53S33	Q6NZY4
P60006	Q9H9A7
Q8N4V1	Q9UPT9
O75351	P45379
Q9H6Q4	Q9NZ42
O14957	Q9BXR5
P01876	P33402
P82675	Q8N1L9
O95229	P61088
P05107	P60903
P40197	Q9Y3D5
P31350	Q8TBF5
P01130	Q9UHV9
Q9H490	Q9Y6N6
P17987	Q96GS4
P10276	Q00536
P17275	Q9H081
Q8NHZ8	Q92831
A6NHX0	P21127
P49354	Q9H3R5
P62306	Q13326
P38398	Q9Y5N5
Q00535	Q9Y676
Q10567	Q9C0J8
P49336	Q9BV81
P35222	Q86XT2
O43324	Q15459
Q6UN15	Q9NWT8
P51164	Q8NBP7
O60675	P56282
Q9NQT4	Q9NUG6
Q92547	Q9GZY0
O14957	P49810
P62316	Q9H9T3
P02675	P24863
Q03405	Q92569
O43324	P13942
Q00535	Q9P0N9
O00444	Q13409
Q99613	Q9H0L4
O75569	Q9UBC3
Q03468	Q8WXD5
Q96EY7	Q9Y4A5
O75886	P0C0S5
P62072	P63167
P38646	Q14790
P20648	Q9BUQ8
Q9NX63	Q9Y2L5
P67870	Q9P2I0
P78345	Q14457
Q9NWB7	Q9Y296
P26717	Q15388
P11047	P98161
P56377	Q14494
Q8WUZ0	Q8WYQ5
P78346	Q9BVV7
Q92934	Q9BUR5
Q96EL2	Q9P0U1
Q05513	Q9Y5Y2
O15516	P63172
O95707	Q9Y4Z0
Q13472	Q9UBC3
O75865	Q6IA86
O00566	P99999
P78371	Q9Y285
P05014	P33993
Q9BQD3	Q9H1A4
Q4VC05	Q9Y2Q0
Q14CX7	Q96B49
P06858	P40763
P61758	Q9HBM1
O15270	Q8TF46
P11182	Q9UL33
P00488	Q9UL33
P31350	Q9NZM4
O94763	P36544
Q9UKX5	Q9Y5L4
Q9BXR5	Q9Y6K9
Q8TF05	Q9NRF9
P48544	Q99816
P41227	P56377
P56282	Q15544
O15372	Q92569
O00327	P04844
Q5VWK5	Q9Y4Y9
P29466	Q07817
P31930	Q9BUF7
O75818	P51948
P05026	Q96BP2
Q15633	Q9C0J8
P51948	Q8TDP1
O15232	Q9Y5J7
Q14686	Q68DK7
P01859	Q4VC05
Q5T440	Q9Y2Q0
P02533	Q9NYP9
P20290	Q9BXJ7
A2RRP1	Q13619
Q8IY31	Q8IYT4
Q9BUF7	Q9H9A5
P28472	Q9UL33
O15151	Q9P2I0
P00156	Q9NSP4
P49005	Q9Y6K9
O75385	P56192
Q12809	Q9BUF7
O60494	P55769
P51531	Q9BZD4
Q14004	Q9Y4Y9
Q96BT3	Q9Y6J9
Q7RTN6	Q9BW83
Q6UXN9	Q9BXJ7
Q16891	Q9BWP8
Q7L2H7	Q9BQE9
O60934	P55055
O95149	P16298
O75821	Q92934
O95229	Q8IWT0
O15066	O96019
P48740	Q16514
Q99728	Q9NPD3
O95149	Q13409
P06730	P38484
P02533	Q969N2
P01229	Q9Y3D7
Q9BRQ6	Q9BSF4
P40227	Q6UN15
Q13352	Q15819
P19784	P47897
P49005	Q92499
P10276	P35232
O15047	Q5VWK5
Q13326	Q9BUF7
O14867	Q9Y284
P05107	P51164
P01579	P07858
Q14686	Q9Y3A0
P29459	Q5IJ48
P49642	Q8TDY2
P04844	Q16531
Q16236	Q9UPY3
Q04864	Q8TDM6
P51553	Q9H1B4
P0CG05	Q0PNE2
Q9UHD2	Q9UM13
Q9GZN1	Q9Y285
P46098	P60903
Q15388	Q9NQT5
O43257	Q05586
O43889	Q15543
O14964	Q9Y2V7
P50991	Q9NUV7
O43837	P11498
O43172	Q9UBK9
Q8NBP7	Q96EL2
P69891	Q9BYN8
A5YKK6	P50213
P21941	Q96GS4
Q5TGZ0	Q969J3
Q13794	Q5J8M3
P14854	Q86SQ9
Q9P0I2	Q9Y490
P01834	P52294
A0M8Q6	P20226
O75533	P08574
P99999	Q92665
P13645	Q9BXS5
P54646	Q9NQT4
O60894	Q14686
Q12874	Q7L2Z9
P01859	Q9BYV9
O96019	P63167
P48643	Q9Y333
Q03405	Q13158
P07919	Q13349
P23229	Q6STE5
P46977	Q99665
Q147X3	Q92600
Q8NCA5	Q8WYK2
O95347	Q9GZY4
O00566	Q13131
O96033	Q9H081
O14617	Q15468
Q96BP2	Q9BQE9
O43521	P82664
O43521	Q92643
Q14204	Q9GZN1
P63098	Q9BTD8
O75529	P49643
A6NHX0	Q9NPF7
A5YKK6	P62316
Q92560	Q9H8M2
P27986	Q9NZN8
P35638	Q14181
P20226	Q13563
P35232	Q9H1B4
Q15650	Q8TEV9
P63098	Q9UI95
P25205	Q9HAF1
P48163	Q99816
Q13326	Q9UJU2
O15550	Q14181
O00203	P49848
P17275	Q5TGZ0
Q96BT7	Q9NZL9
Q13099	Q9NTI2
P22059	Q00536
O00499	Q92830
P56199	P63104
Q9UQE7	Q9Y676
Q13133	Q9P0J1
P49643	Q9H7X7
P35222	Q5T440
O60894	Q9HCI7
P48551	Q15825
O00159	Q9NQT4
Q8TEQ6	Q9BXJ9
P0C0S5	Q02108
A8MT69	Q9Y224
Q8NDV3	Q96I99
Q8WTW3	Q92934
P68431	Q9BXJ7
P01877	P13073
Q13683	Q8N0S6
O60925	Q15544
P13010	P82933
P60006	Q9NRL2
O15235	Q9NPP4
P15336	Q06265
Q9BS16	Q9UDW1
O14686	Q96BT3
P82664	Q2M389
O43292	Q96NY9
O75909	Q14118
P23458	Q9Y285
P13647	P16298
Q96T76	Q9Y285
A4GXA9	Q9GZY4
P56377	Q9P2H3
P02458	P18846
C4AMC7	P69905
P01834	Q96AY2
P48551	Q96GS4
O43482	Q9NWT8
P05783	P48382
O60312	O94763
O15265	Q13884
P82921	Q9Y366
Q13131	Q9Y2R5
P48163	Q12879
Q9BVA0	Q9HBM1
O75444	Q6IA86
P49354	Q8WVT3
Q13424	Q9UPY3
O75478	Q9Y2L5
P07358	Q9Y230
O43432	Q12879
P56282	Q6IPU0
P00395	Q6IBW4
Q92796	Q99613
P04844	Q9BUQ8
O75444	Q13485
Q5TGZ0	Q9Y4Y9
P14406	Q0PNE2
O15055	Q9Y2Q9
Q6IBW4	Q6P1K2
P82663	Q9BSF4
Q02108	Q9GZN1
Q13698	Q9GZS3
Q9Y3I0	Q9Y5J9
P10070	P31350
Q92934	Q9UBU9
O14727	Q8N4H5
O95295	Q8WYA0
Q8IXJ9	Q9BXJ9
Q9BVV7	Q9Y296
O75486	Q96G21
P83436	Q9BVA0
Q5XKP0	Q969W0
O43290	Q92696
P06730	Q8NFR3
P0DI82	Q92794
O94906	Q9UHI6
Q96EY5	Q9BQ15
P54136	Q9H1B4
O14893	Q96B45
Q14790	Q49AN0
Q6IBW4	Q96B26
P01861	Q9BTK6
A5YKK6	P31644
Q96EY5	Q9Y4J8
P54619	Q9UBL3
Q6UXN9	Q9Y4E1
P01106	Q08379
Q02108	Q9NQT5
Q13751	Q8TE02
Q969J3	Q96B26
Q6IPU0	Q6UXN9
Q9H074	Q9UID3
Q86SX6	Q9C0J8
Q02108	Q9Y2Z9
Q8WUB8	Q9NR33
P01229	Q9UGI9
Q6IBW4	Q99623
P63167	Q8IUR0
P12956	P49715
P50990	Q0PNE2
P0DOY3	P50613
O14867	P82650
O76013	Q969G3
O15516	Q9P1Q0
O43837	Q9H079
Q13424	Q13698
P82932	Q92797
Q13751	Q8IV16
O94817	Q9NPF7
P02679	Q9UHV9
O75385	Q15650
O96033	Q8WXE1
Q8IXJ9	Q9UHV9
O75444	O95149
Q16543	Q92922
P07360	Q96B45
O00566	O95067
O94906	P01877
Q9BS18	Q9Y399
P08238	Q9Y2V7
A0AVF1	P63172
Q15650	Q8TBF5
P61964	Q15822
Q16649	Q92600
O00602	P32297
O14893	Q9UM13
Q16594	Q8NHZ8
O75486	Q6IBW4
P49336	Q96EY5
P11047	Q9Y2C9
P33991	Q9UBU9
Q13698	Q5HYK3
O15269	Q5UE93
O15047	Q6NZY4
P07355	Q5J8M3
Q6ZNX1	Q9BVV7
P18848	Q15796
O43716	Q9H9A5
P62306	Q9NX63
P01579	Q8N3C0
P46937	Q99832
P48643	Q9NZN8
P35232	Q9P0J1
P12074	P60602
Q5VWK5	Q8TE02
Q96EY7	Q9BXW9
Q6P0N0	Q9UJX2
P62314	P78345
O94826	P48736
P63316	Q9Y3D5
P82932	Q14746
O60603	Q9H845
Q14240	Q92547
O75821	Q9H490
O43264	Q9H1A4
Q13683	Q9HAF1
Q4VC05	Q92750
O94906	Q9UGI9
P56282	P62308
P49642	Q8N5Y2
O75899	P10176
P49841	Q8TDR0
P01877	P18084
O95628	Q13133
P60903	Q13241
P25205	P46939
Q03468	Q92674
Q99623	Q9BV81
Q9Y2Z9	Q9Y5J9
P48740	Q99613
P12956	P78537
Q96A33	Q9H845
Q9BXR5	Q9P0L0
Q16526	Q96DA6
P05026	Q96T76
P05023	P50213
Q96DA6	Q9BXR5
P29597	Q9Y3F4
P14770	Q15542
Q10586	Q9BQG0
Q13409	Q99623
P07919	Q9HC77
A8MT69	Q13133
Q12959	Q8NBT2
O75143	P01857
P19838	Q9NR30
P15408	Q13546
P49716	Q9ULZ3
P49642	Q96LB3
Q86V20	Q8NBT2
Q92696	Q96B26
O43790	O94763
Q16520	Q9UGI9
P10071	Q6P1M3
Q14494	Q9UIV1
P09012	Q9GZY0
P11226	Q9Y4Z0
P51553	Q9UIF9
P17861	P27658
P49959	Q9Y3B2
P01130	P18846
O15235	Q15399
P10415	Q9NX63
O43809	Q9Y2R9
Q96MX6	Q99941
Q12824	Q9NP97
Q8N4H5	Q8TAA5
P05556	P61599
Q8NBT2	Q9H4D5
O76071	Q9BWP8
P21675	Q92665
P25205	P51553
O96019	Q9HAV7
O00287	Q13133
O14957	P49642
P19429	Q8WUZ0
O75792	Q15906
P48169	Q6ZW49
P32297	Q96I99
O43257	P01229
Q12768	Q9NR33
P05160	Q8WW43
Q5VZE5	Q92934
O95619	P13224
O96033	P41252
P28358	Q9Y399
Q9BXS5	Q9Y5S9
O14925	P16234
O00187	P29466
Q8TBF5	Q9UJU2
P02008	Q15428
Q9Y3D5	Q9Y3D7
Q15428	Q9GZS3
O76071	P54646
P61758	Q6UVJ0
O75385	Q14790
Q13075	Q5HYK3
Q8TF46	Q96DE5
O14925	Q8N4V1
P15336	Q96S52
O60675	P62158
Q15468	Q9UHV9
O00444	Q03405
P01130	Q14204
O43237	Q9NTI2
Q14204	Q96A33
P48549	Q9NRR4
P16298	Q9H490
P52630	Q9Y3F4
Q13753	Q92542
P24311	Q4VC05
Q13563	Q4VC05
Q13352	Q9NYG5
O75886	P49368
Q6P1K2	Q9H9A5
Q8N684	Q9Y284
Q15744	Q9NQG7
O43172	Q9UBE0
Q00978	Q16586
P49736	Q9NPF7
P52294	Q16586
Q00978	Q9BXJ9
P48643	P49643
P49356	P82914
Q8TEQ6	Q8WTX7
P11532	Q15006
P31930	Q9NZ42
P21127	Q9BSU3
P07360	Q9Y2C9
Q15532	Q96IY1
O43809	P48549
P31153	Q9UJU2
Q14457	Q15819
Q92797	Q9NX63
O60312	Q9H0L4
P31930	P43246
P42336	Q9NRR4
O96019	P82664
Q8WYQ5	Q92696
Q07864	Q8NBT2
Q92629	Q9Y5Z7
P21127	Q9BUQ8
Q14746	Q9Y496
P27986	Q12874
P82675	Q8N684
O75529	Q14181
P01222	Q9H6S1
P42701	P61803
P56377	Q5VWG9
Q7L2Z9	Q9P0L0
P62312	Q9BXJ7
O15550	P82921
D6RGH6	Q01201
P52294	P62306
P12956	Q8NBT2
O60423	Q9UI30
O43432	Q9BYN8
O15265	P08238
O15111	Q16514
P61964	Q9BXR5
O76071	Q9H9A7
P13073	Q8N4V1
P02671	P04844
O00499	O95777
Q9NX63	Q9Y4E1
P0DI82	P45379
O75496	Q9UBU9
P49356	Q9BWP8
P05160	Q9NWT8
P01031	Q96EY5
P42229	P49716
P05160	P13224
P29466	P30260
O95264	P01880
P49643	Q96B49
O15212	Q9Y6J9
C4AMC7	Q9BTD8
O75175	P08603
A0AVF1	P14927
P51787	P82930
Q92783	Q9UJW3
P01861	Q10567
O00459	O75899
O00411	Q96I99
P22695	Q00536
P62306	Q6STE5
P01031	Q8WW43
Q8TE02	Q8WXE1
O60925	Q8IUX1
P27986	P49368
P07814	Q14CX7
P21127	Q9H6T3
P55201	Q2M389
Q9BU64	Q9NRF9
Q06265	Q6P1K2
Q99832	Q9Y285
O75478	P35222
Q14765	Q9UDW1
Q15542	Q9UK45
P13224	Q13683
Q8N766	Q9BVV7
P40763	Q8IUR0
O43264	Q9Y284
Q86XI2	Q9H5Q4
P05121	Q9H0L4
O96033	Q9Y4J8
P16234	Q96AY2
O60673	Q96EL2
O43432	Q9UK41
O43617	Q96BP2
P01854	P62308
P01859	P05014
O15525	Q15543
Q8WUZ0	Q9BQQ3
P83876	Q13535
Q14790	Q9UJX4
Q7L2H7	Q8TDY2
P30260	P98161
P48549	Q9BXH1
L0R819	P22415
P11182	P52630
P07357	Q9UBC3
O15372	P49768
O75208	Q9H9A5
O60934	Q86SX6
Q15796	Q9GZS3
P38398	P55769
Q8WW43	Q9BXW9
P07814	Q6ZW49
Q13884	Q9BQG0
O95163	Q9NYG5
Q13409	Q9NPF7
Q12809	Q8N5Y2
P35222	Q8N3C0
O00329	Q15477
Q9BXR5	Q9UN37
Q9Y265	Q9Y4Y9
O43809	Q04206
Q8N4P2	Q9UBC3
O15111	P13010
Q8TF05	Q96LB3
Q00059	Q8NFR3
Q9H3R5	Q9NWS0
O60675	P05026
P55957	Q9Y5T4
O43290	Q86SX6
O43617	P01857
P00403	P04843
P17676	Q9Y2Z9
Q9UHI6	Q9Y285
Q08379	Q9Y2C9
P17676	Q92837
Q13075	Q9Y6Z7
O95777	Q92922
O95229	Q9Y296
O75534	Q15399
O75792	Q92934
P29400	Q12874
P17301	Q9NPA8
Q14240	Q96T76
Q03188	Q03405
Q8TDP1	Q9UJX6
P07355	Q8TAA5
Q8NDV3	Q96MW5
O00159	Q9Y5T4
P27658	Q92796
O95619	P42229
P48506	Q8WTW3
P01857	Q9NSP4
P11532	Q00059
P82664	Q02153
Q7L2Z9	Q9UGJ0
P35232	Q15046
P33992	P61326
P04085	Q15021
P51531	Q96AY2
P13671	Q6P1K2
P60903	Q9UK41
P0DI82	Q9UJ98
P01222	Q9UK58
Q8WYA0	Q8WYH8
Q92643	Q9Y3D5
P01106	Q9UKX5
P15954	Q0PNE2
P01100	P35638
P17544	P40227
P60510	Q9P0I2
A5YKK6	O00602
P18848	Q9Y230
P15260	P16144
O75817	P49642
O14617	Q16594
P0CF74	Q8TF05
P07359	Q16586
L0R819	Q9H079
O60896	P01222
P00414	Q9UJU2
Q13349	Q15819
Q96AJ1	Q9Y2T2
P42695	Q01201
O14777	Q8IWT0
P82675	Q9NQG7
Q9H1A4	Q9H5Q4
Q5RKV6	Q9UG01
Q15029	Q9BRA0
Q8WUZ0	Q9P0U1
P01880	Q14160
O75636	Q9NRR4
P50991	Q9Y3D9
P52298	Q96NY9
Q05901	Q13751
P49642	P60709
O75879	P62314
Q14790	Q9Y2Q0
Q6PGP7	Q9NWB7
Q13133	Q9NZ42
Q96DI7	Q9Y2T2
P51692	Q92830
P02679	P61803
O75385	P33991
P67870	Q8TEQ6
Q16637	Q9NZM4
Q96GS4	Q9H267
P01031	Q9Y3D5
Q14493	Q9BQE9
P25205	Q9H490
P18847	P55211
P16298	P24863
Q9NS69	Q9UJU2
P07360	Q9BXS5
Q0PNE2	Q8WYK2
O94973	P00156
P11226	Q9UBU9
P60006	Q9UQE7
P49848	Q9BXR0
Q13683	Q92844
O43615	Q9H9A7
Q16363	Q9BU64
P13647	Q9NPJ8
P01860	Q10567
Q8WUZ0	Q9NZ42
O95067	P08574
Q15853	Q16514
Q6IBW4	Q9Y496
P60903	Q9UIF9
P62310	Q9C0C2
P47985	Q9H1Y0
P14927	Q9C0J8
P40197	P49810
P41227	Q13698
P13942	Q8IUR0
Q9NZN8	Q9Y2L5
P05023	P14854
P05026	Q9P2H3
O15055	O60894
O75818	Q96BP2
Q9BSB4	Q9H4D5
Q92696	Q9NR30
O43432	Q99575
O75899	Q92844
P02458	P02675
P61964	Q9BTD8
Q5UE93	Q9NQP4
O60762	O60941
Q9H1B4	Q9NZ42
P51553	Q16602
P09884	Q9Y676
O75909	Q8TE02
Q9BVA0	Q9Y262
P01732	P09884
P01854	Q9H8M2
P25067	Q96E22
P04264	P63104
O75175	P01880
P30260	P61326
Q15046	Q9Y3C0
Q92542	Q9UHD2
P12694	P62304
P48544	Q9Y3F4
P01860	Q9P2J5
Q02641	Q99623
P45379	Q8WW43
P69905	Q9UBL3
P01130	Q9UG01
P69905	Q12879
P40227	P42285
P0CG05	P62310
P24863	Q9NWB7
P11532	P53384
Q15046	Q9Y2C9
Q14746	Q9NRP0
P16298	Q12996
P04637	Q15485
P30260	Q9GZY0
P51398	Q6STE5
A0M8Q6	Q9Y6J6
P05412	Q9NSD9
P00395	P17301
P18084	Q15819
P00403	Q0PNE2
O60762	Q9NQT5
Q9NY27	Q9UJU2
O14593	Q92547
A0AVF1	Q9NSN8
O14920	Q9UP83
O15270	Q9Y296
P17861	Q8NI35
Q16363	Q8TDY2
P27986	Q9Y3B2
Q8NBP7	Q9UM13
P28702	Q9H490
O15516	Q96LD1
P51164	Q8TDR0
P61088	Q02641
P11498	Q92542
Q14004	Q9UJX2
P45379	Q15853
Q8WYA1	Q96JB2
P01834	Q9Y6K9
Q15596	Q92547
Q92542	Q92572
Q14790	Q99575
P10966	Q8IV16
P07919	P0DOY3
P18206	Q9Y2V7
Q5UE93	Q6P1M3
P07355	Q9Y5J9
O15550	Q9BPX3
O15525	Q9NYG5
Q13794	Q8WWY3
P14406	Q9BUR5
Q15650	Q9NZL9
Q13099	Q9NZJ6
P30988	Q16586
P13942	Q15024
Q8NDV3	Q99941
P06493	Q9NVI1
P23458	Q8WTW3
Q8TE02	Q9UJX6
P60006	Q147X3
Q9BQE9	Q9P2H3
Q96MW5	Q9P2X0
P48169	Q16787
P51692	Q96BI3
P83436	Q9BWP8
P01871	P63172
P49356	Q6P1X5
P21127	Q7Z392
Q5TBB1	Q9BSB4
P31930	Q05586
P48507	Q9BQ15
Q8NG31	Q8TDP1
Q06432	Q13868
Q8WTX7	Q9Y265
P26717	Q92797
O75385	Q92600
O75496	Q8N1B4
P17858	Q8TF46
O60603	Q9H267
Q16787	Q6P1K2
P01871	Q8WYH8
P14406	P22415
O75643	P01222
Q92499	Q9Y2V7
O75886	Q8WVK2
Q9UGI9	Q9UN37
P19784	Q9NRN9
O95295	P27658
P29466	Q96IY1
P56377	Q9NP97
P07357	Q9BPX3
Q96EY7	Q9BWP8
P18084	Q9NZM4
P15408	Q14204
P05107	Q00059
P18206	Q9Y262
Q8TEV9	Q9Y3D3
P83436	Q13794
Q15822	Q96CW1
P07814	Q9BRA0
Q14714	Q8WXD5
Q8N4H5	Q9BPX3
Q9UJW3	Q9Y2R9
P15260	P21941
Q01955	Q8NCN5
P82914	Q04864
O00499	Q9UBU9
Q14204	Q9H8M2
O14893	Q9HAF1
Q8WYA0	Q9BQQ3
P60903	Q16594
A0M8Q6	Q9Y3D9
P01860	Q13409
P82650	Q9P0N9
P01876	Q15468
P0C0L5	Q9Y2R5
O15270	Q9BQQ3
P00749	Q9UN37
O43556	Q14103
P46939	Q14686
P51948	Q6P1M3
Q13349	Q9Y3C0
P49768	Q9P0J1
Q15744	Q7L2Z9
Q00535	Q9Y2L5
A6NHX0	P01861
Q96IY1	Q9H1B4
P0DI82	Q9H079
O00505	Q8TEW0
P20702	Q8NHZ8
P54136	Q9BUR5
Q99623	Q9Y676
O95264	P23229
P61088	Q15024
O60506	P21675
O75449	Q5UE93
P0DOY3	Q92600
Q96BP2	Q99832
P05787	Q01201
P60228	Q9UBK9
Q14CW9	Q9BVC5
P07942	Q9NRL2
P15954	Q9UP83
P35232	Q8WWY3
Q9BRA0	Q9Y4Z0
P45379	Q00653
P24311	Q9Y284
Q96AJ1	Q9NQG7
P98198	Q9Y5T4
P38484	Q8TF62
A0M8Q6	P62312
O60783	Q9Y580
O00566	Q14031
O95777	Q6NZY4
Q13409	Q9NYP9
Q01201	Q15399
P14678	Q9BU64
P20248	P56377
P49356	Q8NBT2
Q5VZE5	Q9H9A5
Q13753	Q14790
P06899	Q96MX6
O43264	Q9NY27
P62314	Q9H410
P09622	Q9UBK9
P10643	Q9NRY2
P54289	Q147X3
Q15822	Q96E14
P62312	Q9ULX9
A9UHW6	P02533
P01860	Q9NZ42
P45379	Q96B45
P47897	Q8TEV9
P31644	P62304
P49354	Q99471
O75643	Q9UJX2
P05121	P24043
Q12904	Q92750
P17858	Q14160
P82675	Q9UK45
Q9BYN8	Q9Y3B6
P13671	Q05901
A0AVF1	P33991
O75817	Q8TDR0
O15270	P51787
P61803	Q9UKZ1
P21953	Q53S33
Q14714	Q8N2Z9
P02008	Q9UIV1
Q8N4H5	Q9H410
O14764	Q15819
O14920	P99999
Q5TGZ0	Q9UJX3
P60228	Q9UK45
P20248	Q6ZRS2
P49643	Q9H0L4
P16144	Q9ULX9
O15047	Q8TEW0
Q8WYQ5	Q9UGI9
O15066	Q9HCI7
Q8WYA0	Q9UKF6
O43237	Q14714
O43837	P19388
Q8N1B4	Q96EY5
Q13535	Q9Y2R9
O15066	P55055
P30260	Q14031
P35222	Q9NPA0
P01876	Q02641
Q8WXE1	Q96B45
O75449	Q9UHD2
P46098	Q8NCN5
Q9P0U1	Q9P0U4
Q9NYG5	Q9Y2R5
P28358	Q9H7Z6
Q92922	Q9UN37
Q9H9E3	Q9UJX6
C4AMC7	Q16594
Q12809	Q13133
P60510	Q8WYA1
Q16543	Q92837
P48163	Q8WVK2
O60894	P51787
P16298	Q92844
O60941	Q14004
P46937	Q9BSB4
Q15046	Q9Y2R5
O14925	Q16236
P56645	Q14160
Q14103	Q7Z392
O75817	Q9UM13
P09669	Q9Y2R9
Q9H7X7	Q9Y265
Q9NTJ3	Q9ULM6
O95295	P17858
P40763	Q9BQ95
P28347	Q6N069
Q92547	Q9Y496
P05014	P17861
P62805	Q15650
P82675	Q9BZD4
Q8WTW3	Q92922
O14617	O15550
O95264	Q9UQE7
P69891	Q92643
P23458	Q13753
P01876	Q92499
O43716	P60709
O00566	Q13884
Q9Y285	Q9Y3D9
P07858	Q7Z7C8
P12694	Q9Y3C0
P01860	Q9Y4E1
O75821	P01229
Q15796	Q6QNY1
P04085	Q9UJX3
P06858	Q9BTD8
Q9BXS5	Q9Y284
Q01201	Q9H9E3
O43741	P01031
P48549	Q13698
Q96LD1	Q9UBQ5
O14777	O60312
Q16891	Q6IA86
Q9H1A4	Q9HAF1
Q12904	Q92831
O43615	P29400
P09619	Q5UE93
P30926	Q9UJU2
Q9H410	Q9UID3
O43524	Q4VC05
P02748	P10415
Q99832	Q9Y3D3
P07942	Q8WWY3
P14770	Q9H0R6
O15269	Q92878
P10070	Q99575
P0CG04	P36544
P00488	P05026
P22695	Q92783
O95639	Q9NQC8
Q8WYK2	Q9GZY4
Q16649	Q9UKX5
P56377	Q92542
P10070	Q8TDR0
P10606	Q15650
P26717	Q92629
Q96BI3	Q9BXJ7
Q68E01	Q9H9T3
P01876	Q9H9E3
Q16602	Q5UCC4
O75821	P49715
P35232	Q03405
P63172	Q15545
O60925	Q9BQG0
P01040	Q10586
Q5UCC4	Q96EB1
O15399	Q9BW83
P62318	Q9BUL9
P49768	Q9NRR4
P48506	P78371
P02458	P49643
Q8WVT3	Q9Y3D5
P31350	P49715
P29460	Q9BSU3
P23458	Q6P2Q9
P19429	Q92922
Q8IY31	Q9BTD8
P01024	P01130
Q92600	Q9BVA0
P07858	Q9BV44
O15372	P62158
P22059	Q6P1M3
Q9UMX1	Q9UPY3
O15212	Q6P1K2
Q15468	Q9NRR4
P63167	Q9NPJ8
O00187	Q9BUL9
P62310	Q5J8M3
P42224	P51610
Q13868	Q9NWS0
P40227	Q13326
O43747	Q9UBT2
Q9NRL2	Q9P2J5
O75528	P17987
O15372	Q9UI95
P01040	P34903
P54646	Q6P1X5
P07359	Q6ZW49
P10415	Q9GZY4
P78371	Q15006
P82914	Q9UM13
Q6NUQ1	Q8IWT0
Q13099	Q9H4D5
Q14118	Q9Y2R5
Q9BX63	Q9Y584
O00329	Q9UG01
O15230	Q15459
P51553	Q9NRL2
A9UHW6	Q9UJX6
Q9H6T3	Q9H974
Q6P1X5	Q9BQ95
Q8WUB8	Q96B26
O75496	Q86XT2
P12956	Q08379
P01860	Q9NYG5
O60264	P17301
Q8TBF5	Q9NSN8
A5YKK6	Q96CW1
O75643	O94817
O60934	P14854
O95264	P83436
O76013	Q99595
P25205	P82675
P22415	Q15024
P31930	Q6IA86
O15230	P53597
O43556	P28347
Q68DK7	Q9Y6N6
A6NHX0	Q15021
O00483	Q05901
Q8NI35	Q8WWY3
Q8N4P2	Q96DI7
P07357	Q9Y584
P13671	Q9UDW1
O95347	Q8IV16
P48551	Q9BZD4
Q13683	Q86SQ9
Q9BXR5	Q9UJX3
O43172	Q96DE5
Q8WYQ5	Q9NZL9
P10176	Q05048
O00329	P78371
P31644	Q15633
P14854	Q9UJX3
Q9HAV7	Q9UK45
Q13884	Q15596
A6NHX0	Q16787
P30260	Q8TEQ6
P15260	P20702
Q969N2	Q9HC77
O96019	P0CF74
P0C0L5	Q13326
Q14152	Q6P1M3
P98198	Q9BYG4
P32297	Q9NPJ8
P05997	P48544
Q8WXE1	Q96B26
P42701	Q96MX6
Q8TEP8	Q9H6S1
P61244	Q9BQG0
Q14686	Q9H079
P40197	P56645
O43837	Q16363
O94777	Q9H7X7
P61088	Q13884
P08238	Q8NCA5
Q49AN0	Q9BS18
P83876	Q12809
P05783	Q86SQ9
Q68E01	Q96EY7
O43324	Q9BTK6
P01876	Q10567
O75478	Q03188
P01857	Q96DA6
Q9NZJ6	Q9Y3B6
Q8TDR0	Q9Y6J9
P12107	Q92696
L0R819	Q92750
O15212	Q15532
Q8NDV3	Q96BT3
P40197	Q9P2H3
O95149	P82663
P21675	Q9ULX9
Q15334	Q9BRQ6
Q9BYN8	Q9Y4A8
O43172	Q15744
Q15853	Q9Y676
Q8TAA5	Q9GZY4
P49356	Q9NP97
Q13563	Q8WUB8
Q969N2	Q9ULZ3
O60423	P18848
O75569	Q9NR55
P42285	Q9NS69
P0DOY3	Q9BXJ7
P04843	P47897
P38646	Q8N4P2
P60006	Q96GM5
Q9NWS0	Q9UGI9
P26717	Q6N069
Q53H12	Q9Y296
O96007	Q9NPA0
O00187	P13073
P13010	Q96EL2
Q96GM5	Q9BSF4
P06858	Q9H6Q4
P06899	Q9Y2Q9
P24863	P28358
P48544	Q9Y3B2
Q9H9E3	Q9Y2Q9
P08603	Q8NFD5
Q8N3C0	Q9Y3D7
O96020	Q9NSP4
Q9H5Q4	Q9Y6J9
P0C0S5	P78537
P47897	Q14181
Q04206	Q9UHD2
P0CG05	Q13424
P62314	Q9BXW9
O75879	Q96AY2
P28702	Q8TBF5
P51553	Q15532
P49959	P62306
P20248	Q9Y5Y2
P53384	Q9H410
Q96G21	Q9Y3F4
P01222	Q71F23
P01031	Q8TEV9
O15212	Q9Y2R5
Q96DE5	Q9H4D5
P55957	Q9BXW9
Q92794	Q9Y496
A2RRP1	O75821
Q8ND76	Q9Y3D7
O00505	O75208
P13942	Q5VWG9
Q96G21	Q9HBM1
O43741	P24311
Q6NUQ1	Q9Y2V7
P48169	Q9UKX5
O75528	P53680
P17858	Q9H6T3
P04637	P33991
O14593	Q9UBQ5
P54710	Q9UJX3
P15408	Q8NDV3
P17181	Q02108
P40197	Q9NWZ8
A8MT69	O96007
P07919	Q8N3C0
Q12824	Q9NUV7
P36544	Q86SX6
P40227	Q8ND76
P48544	Q15003
P62312	Q9H6T3
P01861	Q9BPX3
P55201	Q9UIG0
P50613	Q96A33
O00411	Q14686
P22415	P41252
P06899	P53567
P02748	Q07864
O96019	Q13535
O15151	P09884
P52630	Q9UPY3
Q15388	Q7Z392
P53420	Q9BV81
A8MT69	Q5RKV6
P02679	P47897
P10643	Q9HC77
Q5T440	Q96AJ1
O94763	Q9UBE0
A2RRP1	Q14CX7
Q96I99	Q9NZJ6
P18848	Q14686
O96019	Q9BXJ7
O60673	P17676
Q92878	Q9BXJ7
O43837	Q15650
O43257	P31153
Q9BQ95	Q9NZJ6
P35232	Q6ZNX1
Q9Y3B2	Q9Y5J7
P62316	Q8WW43
Q15853	Q9NV96
O96020	Q96T76
P06756	P41227
Q9H490	Q9NY27
P01876	P61088
O43324	Q13075
P33993	Q8NI35
P98198	Q3ZCQ8
P52298	Q7L2H7
O60783	Q14974
Q04864	Q8WXD5
P16144	Q92569
Q16585	Q6IA86
P48507	P62310
O15270	Q9BUR5
P17987	Q9Y496
P51787	Q16621
Q8TEV9	Q9NWT8
O15230	O75822
P60709	Q13535
O15151	O75478
O75822	P45379
P19429	P29466
P17676	Q9NVI1
O43524	Q96LD1
Q8TEV9	Q9BQE9
O60896	Q9H3S5
Q00978	Q969J3
P47897	Q6UXV4
Q16236	Q9Y3B2
O95067	P49005
Q9BW61	Q9P2J5
O43520	P19388
Q5IJ48	Q9Y5J9
O43432	Q53S33
P48169	Q9Y5T4
O15131	Q6PF06
Q14152	Q9H079
P47897	Q15825
P50613	P53597
O96020	P11940
O43172	P01871
Q6QNY1	Q9NTI2
Q14457	Q99832
P01857	Q53S33
P46939	P78371
P49841	P56192
Q15542	Q99595
O75529	O95707
O14957	Q9H1I8
Q9BQ15	Q9UIG0
O14920	Q9H5Q4
Q9UKF6	Q9Y547
P68871	Q92750
P09884	Q9Y5J9
Q15544	Q9BSB4
O43432	Q8TF46
Q9BS18	Q9BXH1
O75865	Q15459
O14777	P42229
Q16602	Q96GS4
Q02153	Q15291
P13647	Q9UJX2
O43290	Q9NZL9
Q8WW43	Q9BX63
P08237	Q92574
P30260	P99999
P06681	P17987
P21953	P48549
Q14790	Q6UXV4
P25205	P54710
O00327	Q9BSB4
P17535	Q96DE5
Q14493	Q6UN15
O60264	P17987
Q16586	Q9Y5J7
O15047	Q15825
P01859	P14770
O75351	P32297
P14854	Q9Y3D0
Q9Y4Y9	Q9Y5N5
P47897	Q9UJX2
Q8NFR3	Q9UN37
O75886	P43246
Q12809	Q9Y3I0
Q86V20	Q8WXE1
P53680	Q9UK45
P55055	Q99728
Q96BT7	Q9NZJ6
P41227	Q15477
P33402	Q01955
O60675	P15408
O75444	Q9H1I8
P54710	Q5VWK5
O60494	Q10570
Q16787	Q9H9A7
P05997	Q9Y4E1
Q06432	Q5VZE5
O00287	P10966
P08237	Q9Y3I0
P53567	Q9BUF7
P31153	Q9NR55
P48169	P62072
Q9BXJ7	Q9Y284
P54710	Q9BTD8
P01732	Q9NS37
P17544	Q15650
O43889	Q5XKP0
P51398	Q15024
Q5RKV6	Q9BXR0
Q15853	Q9BW83
P02458	P0DI82
P68871	Q9BRA0
P18206	Q8NFD5
Q9H7Z6	Q9NWB7
O75879	Q9H9C1
P12956	Q8N4H5
Q14004	Q15796
P34903	Q8N4H5
O14867	Q96E14
O43237	Q9Y366
P82933	Q53H12
P17181	Q9NPA8
O00505	O43520
Q8N0S6	Q9NSN8
P38484	Q9UPY3
P55884	Q9Y5Y2
P02671	P0DI82
O43809	Q9UHD2
O75529	Q15544
O75143	Q92797
P02458	Q9Y265
Q13319	Q9Y5T4
Q12874	Q96DA6
Q8N766	Q9UBK9
A0A024RAD5	P13645
Q03468	Q96B45
O15232	Q9NPD3
P98161	Q9UMX1
Q15029	Q15046
P63167	Q13485
O60674	P01024
P02675	Q15399
O15269	Q9P0I2
P01130	Q96EL2
O00159	Q03405
P01732	P51948
P31930	Q9H1B4
O75822	O95777
P40763	Q4VC05
Q15633	Q9UKX5
P01876	P05026
O75486	Q96H22
P24311	Q8NBP7
P13671	Q15003
P82673	Q13563
Q16363	Q96G21
P27986	Q08379
P56192	Q92572
O95229	Q9UIG0
P13224	P55201
P09619	Q9UJX6
Q6UXV4	Q9BXR5
Q8N4H5	Q9Y2R9
A0M8Q6	P29597
P82650	Q99471
Q6ZNX1	Q9UIV1
P47870	Q9UDW1
Q16514	Q96DA6
O43237	P14867
P11940	Q15700
P19784	Q12809
P00488	P17275
Q8N4P2	Q9UGJ0
P24941	P48507
P14406	P30988
O75817	Q8NFD5
P63167	Q9Y6K9
P01880	Q9UKV8
O15399	P07359
O60896	Q9UDW1
O75175	Q99816
P21953	P30926
P20248	Q9UIV1
P00156	Q9NPP4
O15235	P13073
O94763	P61803
P15260	Q9BV44
P43246	P63316
A8MT69	Q6P1X5
P13645	P47870
Q8N3R9	Q96EY7
Q14457	Q9BV81
P28347	Q86U28
Q13535	Q14004
O75909	P55211
O00411	O00459
Q14204	Q9H410
Q8N1B3	Q9NPF5
P53420	P69905
P13671	Q96FH0
P05412	Q6IA86
P01579	Q96B77
P16234	P49005
O15111	Q12879
Q9NUV7	Q9Y2R9
P00156	Q15596
P40763	Q9UGJ0
P33991	Q9H7X7
P49643	Q96B26
Q13042	Q9BXW9
O75534	Q68DK7
P78345	Q8TBF5
O14893	P05023
Q8N4V1	Q9NV31
Q6IA86	Q9UGI9
P19784	Q16514
P13073	Q9NPB6
Q96BP2	Q9Y4A5
P46977	P62314
O43716	P41227
P62314	Q8TF46
O60673	Q9UIF9
P54136	P62306
P14867	Q9NV96
P14678	Q9Y4J8
Q5TGZ0	Q9UJ98
O14777	Q9GZY4
P28702	P49810
O94823	Q86V20
O14925	O75208
A0AVF1	P02675
Q16594	Q92902
P38646	Q9H1I8
O14957	Q5VZE5
P09669	Q9UIG0
P01732	Q9H6Q4
P62312	Q15006
P21941	Q9ULZ3
Q9BUL9	Q9H9T3
P49841	Q8IUX1
Q92844	Q9H074
O14867	P10606
Q8WTW3	Q9BX63
O60762	O95295
P29400	Q15831
P21127	Q01955
P02748	Q8WTX7
P78371	Q6IPU0
P52294	Q9P0J1
P18507	P49848
O00268	Q8IV16
Q8IWT0	Q8N766
Q969N2	Q9H7Z6
O00268	P29597
P09012	Q9UJX4
Q15029	Q9UI30
P46937	Q16520
P47897	Q9UBK9
O95295	Q9H3R5
Q8N766	Q9BUL9
O95619	P24311
P47870	Q68DK7
O15269	Q9HC77
Q9NQT4	Q9Y3A0
Q8WXE1	Q96GS4
Q96IY1	Q9H845
P06899	P53384
P08574	Q96DI7
Q9C0C2	Q9UBS5
P61758	Q99728
Q15029	Q16787
P51787	Q92499
O75496	Q8IUX1
P10071	P16234
O60941	P61758
P07919	Q06432
P61326	Q5VZE5
P13647	P48382
P55268	P56377
Q5J8M3	Q8N5Y2
P08237	Q66K64
O00483	P30926
P08237	Q9Y496
Q02641	Q8IUX1
P19838	Q68DK7
P18847	Q96LT7
P06730	P10176
O60762	Q9BRA0
O15230	Q9GZN1
P61964	P82914
P12074	Q13535
Q13472	Q8ND76
P46939	Q9NR33
O75822	Q92830
P82664	Q9UBS5
P05997	P46531
P40197	P48740
A2RRP1	Q14790
Q14181	Q7L2H7
O75534	P10070
P13942	P24043
Q15459	Q96E14
P09619	P14868
Q96LT7	Q9Y2R5
O75534	Q14181
P18084	P56377
O60264	P83436
O60506	P10176
O95628	Q9BYG4
A9UHW6	P16298
Q01201	Q9HCI7
O14777	Q9Y4A8
O75533	Q9UK45
P46098	Q9P0I2
O75879	Q9H1B4
P42226	Q13472
P08238	Q92585
P13647	P49736
A0A024RAD5	A2RRP1
Q13131	Q99613
O14893	Q06330
P01834	Q9H840
P12107	Q92794
Q8WWY3	Q9H4D5
Q06265	Q9NPP4
P14770	Q9BU64
Q9GZS3	Q9UKX5
P83436	Q9BVV7
P06730	P25067
D6RGH6	Q14031
P98198	Q9BQ95
O75496	Q13319
Q9NPP4	Q9P0N9
O43617	P62310
Q16445	Q9BUQ8
O75817	Q9BW61
P49815	Q8TBF5
P32297	Q14686
P78371	Q9Y4A8
P0DI82	Q9NTJ3
P48169	P54132
O15131	P02533
P02675	P78371
O00327	Q6ZW49
P31930	Q03468
O75143	P05783
P13647	Q9UBE0
A9UHW6	P23921
P24941	Q9Y2D1
O15066	Q9H7X7
P62318	Q9GZY4
Q9P0N9	Q9ULM6
Q99570	Q9H9A5
Q9NV31	Q9NWB7
Q6N069	Q92499
Q9Y376	Q9Y6Z7
P0CG04	Q13158
P15260	Q16594
P41252	Q9UMX1
P45379	Q5VWK5
A0M8Q6	O14949
P05787	Q7L2Z9
P50613	Q15006
Q99665	Q9UI30
A0A024RAD5	O60675
P42336	Q9H9C1
O00459	P46098
P00156	Q9NV96
Q96BT7	Q9H9A7
Q00536	Q9H840
O75822	Q9UBS5
P22695	Q9UBL3
P14406	P20585
C4AMC7	Q49AN0
O15399	Q5VIR6
Q15054	Q9P0L0
P02671	P17544
O75533	Q7RTN6
A4GXA9	Q13349
O95149	Q8TBF5
P18846	P62072
P51164	Q9NWS0
Q13698	Q9BUR5
O15066	O15399
P07814	Q86SX6
P48382	P98161
P0CG05	Q9NPD3
O43172	P50613
P0DOY3	Q8TF62
O75569	Q6P2Q9
O60423	Q13349
O15047	Q52LJ0
Q92844	Q99570
P63167	Q9UJ98
Q02153	Q8TAA5
Q6NUQ1	Q96E14
Q969J3	Q96JB2
P27986	Q9NPA8
Q06330	Q0PNE2
O00483	P61966
P55884	P69891
O75534	P40925
O15055	Q9UBS5
[truncated: 595,426+ more rows]

## Sheet: test_ppis
P62310	P62316
P54646	Q9Y478
Q96DE5	Q9UJX4
Q15543	Q15545
P82933	Q92552
P62310	Q8WVK2
O75865	Q8IUR0
O15235	P82912
P61803	Q9NRP0
Q13099	Q9Y366
O15371	Q9Y262
P07919	P31930
P62072	Q9Y584
O95149	Q14974
O94826	Q96B49
P09669	P10606
O15212	O94763
O60675	Q9BYV9
P13073	P24311
Q8N2Z9	Q9NSP4
A0AVF1	Q9NQC8
O15372	P60228
P82921	Q9Y291
Q96B26	Q9NQT5
P82912	Q92552
Q03188	Q6IPU0
P82664	Q96BP2
P62310	Q9BTD8
Q15029	Q96DI7
P01876	P0CG04
Q16891	Q9BUR5
P51398	Q9Y3D9
O75643	Q8WWY3
O00602	P48740
P01876	P0DOY3
P62314	Q9BTD8
Q96EY7	Q9Y399
A0M8Q6	P01857
P09012	Q15029
O75643	O94906
Q9Y3D5	Q9Y3D9
O94906	P14678
O14867	O60675
P00414	P09669
Q9BYV9	Q9Y4A8
Q8TEQ6	Q8WXD5
Q6IPU0	Q9BS16
O43747	P56377
Q5UCC4	Q9BV81
P17275	Q8N1L9
Q96EL2	Q9Y2R5
P00156	P31930
P00749	Q03405
Q71F23	Q8N0S6
P49841	Q92837
Q9UK45	Q9Y333
A8MT69	Q92674
O00483	P14406
Q13326	Q13884
Q53GS9	Q9Y4Y9
Q96FH0	Q9BQD3
P51398	P82921
O94906	Q9Y333
P62306	Q6P2Q9
Q7L2H7	Q99613
Q06330	Q92585
P22695	P31930
P00156	P47985
Q9UIV1	Q9ULM6
O60941	P11532
P82650	P82930
Q13326	Q14118
Q15543	Q15544
P82933	Q96EL2
Q6IPU0	Q7L2Z9
Q8N4V1	Q9BV81
P82912	Q9Y2R9
P82914	Q9Y2R5
P51398	Q9Y3D5
P20226	Q16514
Q13409	Q14204
O43172	Q8WVK2
O95628	Q9UKZ1
P54136	Q12904
Q9Y3D3	Q9Y3D5
Q13042	Q9H1A4
Q8IY31	Q9NQC8
Q9NQT4	Q9Y3B2
P83876	Q9Y4Z0
P78537	Q9BQD3
P00403	P15954
P11532	Q96LD1
P40227	P48643
O00459	P42338
P82914	P82921
P00395	P12074
O60674	P23458
Q8N4P2	Q8WYA0
Q13352	Q9H3R5
Q14CW9	Q15542
Q14686	Q6ZW49
P31930	P47985
P82673	Q96BP2
O95347	Q15021
O43292	Q969N2
Q9H6T3	Q9UBK9
O95777	Q6P2Q9
Q15906	Q9GZN1
O75175	Q9UKZ1
P46939	Q16585
P01031	P10643
P61758	Q99471
O43290	O75643
Q6P1M3	Q92796
O75821	P55884
Q9Y399	Q9Y3D3
O43172	O95777
Q96B45	Q9BQD3
Q13075	Q9ULZ3
P82663	Q9Y676
P82675	Q9BYN8
P51398	Q9BYN8
Q92922	Q969G3
O95777	P62308
Q15542	Q7Z7C8
P51531	Q8WUZ0
O95777	P62306
Q8N0S6	Q9BU64
Q96B77	Q9Y375
P55769	Q15029
O00303	O15371
P12074	P13073
P82650	P82912
Q9BUQ8	Q9Y333
P01877	P0CG04
P11940	Q9H074
Q96B45	Q96FH0
P49848	Q7Z7C8
P78346	Q969H6
Q13868	Q8TF46
Q96EL2	Q9Y3D5
O95639	Q9C0J8
Q9NZJ6	Q9Y3A0
Q6PF06	Q9Y584
Q96BI3	Q9NZ42
Q96DI7	Q9Y333
O43432	Q14240
Q15532	Q8WUZ0
Q92542	Q9NZ42
Q8WVK2	Q9Y4Z0
P62310	Q8WWY3
O43292	Q96S52
P05014	P29597
P09669	P24311
Q6STE5	Q8WUB8
P62314	Q8WWY3
Q9NR30	Q9UIG0
Q96EY7	Q9Y3D3
P82675	Q96EY7
O75444	Q9BYV9
Q96JB2	Q9Y2V7
P62306	Q9Y4Y9
Q8WTW3	Q9UP83
Q6IBW4	Q86XI2
P82930	Q9Y2R5
O43172	P62306
O96019	Q9BQE9
O75792	Q8TDP1
P51398	Q96EL2
Q71F23	Q9BS16
Q53H12	Q9Y5J7
Q5RKV6	Q9Y3B2
Q8WXD5	Q9NWZ8
Q96LB3	Q9Y366
P17181	P23458
P18848	Q9Y5Q3
Q96H22	Q9BU64
O00268	O75486
P07919	P22695
Q8TAA5	Q9Y5T4
Q15532	Q4VC05
P53680	Q96CW1
Q8TEQ6	Q9H840
P09012	P83876
Q6P2Q9	Q9Y4Y9
P14678	P62316
Q8TEQ6	Q9NWZ8
Q9Y3D3	Q9Y676
Q4VC05	Q9NZM4
P61326	Q9Y5S9
Q9NYG5	Q9UJX6
O14957	P22695
P21675	P49848
Q96MX6	Q9Y230
P62877	Q9BW61
A8MT69	Q9H3R5
P82932	Q9Y399
P40227	P50991
O75534	P11940
P30260	Q9UM13
O96019	Q4VC05
P51610	Q6UXN9
Q96EL2	Q9Y291
O95707	Q9BUL9
P35638	Q16520
P62072	Q9BSF4
O75496	P28358
O15372	P55884
Q13099	Q9Y547
P10176	P14406
Q92552	Q9NWT8
P62304	Q6P2Q9
Q8N4P2	Q9BW83
O14925	O43615
P04843	Q9NRP0
O94973	P53680
Q9Y291	Q9Y399
O43172	P62318
Q9Y3D5	Q9Y676
P09012	Q8WWY3
P14678	P62312
P0DI82	Q7Z392
Q13155	Q15046
Q96T76	Q9Y3D0
O75533	P35659
P20226	Q15542
O15372	O75822
P83876	Q15029
Q96AJ1	Q9P2H3
P82664	P82933
P01215	P01229
Q15024	Q9NPD3
O43747	Q10567
Q9Y2R9	Q9Y3D9
Q15544	Q7Z7C8
P42229	P51692
P41227	Q9BXJ9
Q13868	Q9NQT4
Q9NPF5	Q9Y265
Q9Y2Q9	Q9Y3D9
P82914	Q92552
Q9UJX3	Q9UJX6
Q86XT2	Q96EY5
O14925	Q9Y5T4
O60674	P15260
Q8TAQ2	Q969G3
O14777	O95229
O95229	Q9HBM1
P55884	Q99613
P52298	Q09161
O43172	Q96DI7
P11532	Q13424
Q68DK7	Q8N5Y2
Q5RKV6	Q9NPD3
O14893	Q9NWZ8
Q6IPU0	Q71F23
Q8WYA0	Q9H7X7
Q15468	Q9HC77
P60228	Q9Y262
P41252	Q12904
P82673	P82914
P20226	Q5VWG9
P00403	P10176
P19429	P45379
P07360	P13671
Q969N2	Q96S52
P82912	Q9Y3D5
Q7L2H7	Q9Y262
Q8N4P2	Q9Y366
P06899	P68431
P09012	P62308
Q8NHZ8	Q9UM13
P20226	P21675
P01861	P0CF74
Q6UN15	Q9P2I0
P78346	Q9BUL9
P51398	P82912
Q9Y2R9	Q9Y3D5
P82921	Q96BP2
P62312	Q8WVK2
O00159	P35659
P82663	Q9Y3D3
P17181	P29597
P62310	Q15029
Q96DI7	Q9Y4Z0
P07814	Q15046
O15235	P82664
P62306	Q9UK45
P47897	Q9P2J5
Q96GS4	Q9BQD3
Q5EE01	Q92674
O94906	P62306
Q3ZCQ8	Q9Y3D7
P01100	P15336
Q6IA86	Q9H9T3
O15372	Q99613
P55268	Q16363
P35638	Q9NR55
Q14164	Q9H6S1
P49005	Q9UI95
O14686	Q15291
P82650	P82663
O75821	Q99613
P08574	P14927
O60783	Q9Y399
Q6PF06	Q9BSF4
O00303	P60228
Q5RKV6	Q9NQT5
P62306	Q53GS9
P01834	P01854
Q9Y296	Q9Y5R8
Q9Y291	Q9Y2R5
Q8NG31	Q9BZD4
P62316	Q8WVK2
O43290	P62314
O94826	Q9P0U1
P10643	P13671
Q96B26	Q9NQT4
P62304	P83876
Q6PGP7	Q9GZS3
Q12962	Q92831
O94906	Q6P2Q9
P11498	P40925
Q969W0	Q9NUV7
A8MT69	Q8N0S6
P51610	Q9P0U4
O75865	Q9Y5R8
P60006	Q8NHZ8
P20226	Q15543
O15235	Q9NWT8
P82663	P82675
Q53GS9	Q9Y4Z0
P48740	Q15485
Q8N4V1	Q8N766
P07357	P07360
Q96AJ1	Q9H7X7
Q9BYN8	Q9Y3D3
P38646	Q9HAV7
P49848	Q15545
O00268	Q9UPT9
P62308	Q15029
O43257	Q9NPF5
Q96MX6	Q9UHV9
Q9Y291	Q9Y3D9
Q8N766	Q9Y3B6
Q5XKP0	Q9BRQ6
Q96DA6	Q99595
O15371	Q7L2H7
P62312	P62318
Q10567	Q9Y6Q5
O00268	Q6P1X5
O43556	Q13424
O60783	Q9Y2Q9
O95777	P62314
P82664	Q92665
P14678	Q9Y4Z0
Q96DA6	Q9BVV7
O75822	Q14152
O95777	P62316
Q03188	Q7L2Z9
A8MT69	Q6IPU0
P19793	Q15596
Q6IA86	Q96EB1
Q10567	Q9BXS5
A0AVF1	Q9H7X7
Q96AJ1	Q9NQC8
Q8IWT0	Q8NCA5
O75817	P78345
Q8WUZ0	Q96GM5
Q8TAA5	Q96DA6
Q8IWT0	Q9Y224
P32297	Q05901
Q8N4P2	Q8TDR0
Q96EY7	Q9NWT8
Q6UN15	Q9C0J8
O14686	O15550
P19793	P55055
Q92572	Q9Y2T2
Q96DE5	Q9UJX5
P55884	Q7L2H7
P45379	P63316
P82675	P82921
P55884	Q14152
O43290	P62312
Q96B45	Q96GS4
Q96EL2	Q9Y2R9
O94763	Q9NWS0
P82675	Q92665
O14867	P35638
Q9Y333	Q9Y4Z0
O43324	Q12904
P62306	P83876
P62316	Q9Y4Z0
Q05048	Q9H0L4
Q8TDR0	Q96AJ1
Q5UCC4	Q9Y3B6
Q9UHV9	Q9Y230
O43482	Q6P0N0
P30260	Q9UJX5
O43615	P38646
O75792	Q5TBB1
Q5EE01	Q71F23
P13224	P14770
O60783	Q9Y676
Q9H1A4	Q9UM13
P19793	Q13133
O75818	Q99575
P82664	P82930
Q14746	Q96MW5
P01861	P0CG04
O95229	Q9H410
O43556	Q9NSN8
Q99613	Q9UBQ5
Q15544	Q5VWG9
P16220	P18848
P82930	Q9Y291
Q9NUG6	Q9Y230
P10176	P13073
P51398	Q9Y676
P00414	P24311
P83876	Q6P2Q9
P55769	P62312
P53567	Q9Y2D1
O15047	P61964
P50613	P51948
Q12962	Q9NPA8
O95347	Q86XI2
O15235	Q9Y3D3
Q03468	Q9BQG0
P14678	Q8WVK2
Q16531	Q66K64
P17544	Q14494
Q16520	Q9NR55
P09012	P62304
O95163	Q9H9T3
O43747	P61966
Q9NQC8	Q9P2H3
O43292	Q92643
Q9H7X7	Q9UG01
A5YKK6	Q92600
P49368	P50991
Q13158	Q13546
Q6ZNX1	Q9UI95
O15372	Q9UBQ5
Q16594	Q9NPA8
O75528	Q9Y6J9
Q5J8M3	Q9NPA0
P82675	Q9Y2R5
Q86V20	Q9UI95
Q8IY31	Q8WYA0
Q9BQ95	Q9Y375
P55769	Q9Y4Y9
O75529	Q9Y6J9
Q86XT2	Q9UK41
A8MT69	Q7L2Z9
O75643	Q9Y333
Q15543	Q6P1X5
P82650	Q9Y2R9
P83436	Q9Y2V7
P01127	P09619
O00483	P10176
Q9NWT8	Q9Y3D3
A5YKK6	O95628
P01834	P01871
O95229	Q96IY1
Q96GM5	Q9H8M2
Q8WVK2	Q9Y333
P62314	Q53GS9
P0DI82	Q9Y5R8
Q9Y2R5	Q9Y3D3
P62304	Q9Y4Z0
Q12962	Q5VWG9
P82675	P82932
Q6ZRS2	Q9NPF5
O43172	P83876
P15336	P35638
A6NHX0	Q8WTX7
O43172	Q9Y4Z0
Q5TGZ0	Q9NX63
A8MT69	Q5EE01
Q66K64	Q9BW61
P82675	Q9Y3D5
Q9GZN1	Q9NPF5
O75817	O75818
P62304	Q15029
P47897	P54136
P29597	Q5VWK5
Q16891	Q5TGZ0
Q15291	Q9BTK6
Q06265	Q9NQT5
Q06265	Q96B26
O15235	Q9BYN8
Q8WVK2	Q9UK45
Q6IPU0	Q9NSP4
P55769	Q9Y333
Q8TBF5	Q9H3S5
Q16637	Q8TEQ6
P12074	P15954
Q6STE5	Q92922
P21127	Q9UK58
P16144	P23229
P82933	Q9Y3D9
Q15006	Q5J8M3
Q96EY7	Q9Y3D9
Q99807	Q9Y3A0
P62312	P62314
P62304	P62310
O43520	Q9NV96
P82930	Q9NWT8
Q7L2Z9	Q9NSP4
Q2M389	Q9Y3C0
Q5EE01	Q8N0S6
Q15029	Q9BTD8
O14777	Q9HBM1
P20290	Q13765
P02748	P13671
P62158	P63098
O75478	Q16514
Q9H6T3	Q9UHV9
Q9NRN9	Q9UI30
P00403	P24311
Q13424	Q9Y4J8
P29459	P29597
Q5RKV6	Q8TF46
P05412	P17544
Q9H6Q4	Q9Y3D0
P30260	Q9H1A4
O14925	P60602
Q14714	Q16585
P01024	P06681
P49848	Q15542
P14927	Q9UDW1
P17787	Q15822
O75643	P62306
O15270	Q8NFR3
P35222	Q9UJU2
Q8NHZ8	Q9BS18
Q9BW83	Q9Y366
P51787	P62158
P00749	P05121
P82664	P82675
Q8NBT2	Q9HBM1
Q92600	Q9C0C2
Q8N0S6	Q96H22
Q92600	Q9H9A5
P78371	Q99832
Q12962	Q16514
P62316	Q53GS9
Q16891	Q9NX63
Q15532	Q9BQE9
Q9BSF4	Q9Y5J7
P17181	P48551
Q96BP2	Q9Y2R5
O15235	P82932
P10176	P10606
Q16594	Q6P1X5
P48643	Q99832
Q53H12	Q6PF06
P46939	Q14714
Q9H840	Q9UHI6
O43172	Q8WWY3
P62310	P62314
Q96BT3	Q96H22
O43524	P63104
O95777	Q9Y4Y9
Q96EB1	Q9H9T3
Q9BXR0	Q9H974
Q5VIR6	Q9P1Q0
P62312	Q9Y333
Q6STE5	Q8TAQ2
Q15024	Q8TF46
Q13042	Q8NHZ8
P82912	P82930
Q15006	Q9P0I2
Q8N4P2	Q96AJ1
Q9NV96	Q9Y2Q0
P09669	P15954
Q92665	Q9Y2Q9
O43264	Q6NUQ1
O43617	Q7Z392
O14920	O15111
Q9BXW9	Q9NVI1
O75533	Q9BQG0
O95163	Q0PNE2
Q9BYV9	Q9Y5Q3
O00483	P00403
Q13352	Q9BS16
O15235	Q96BP2
P82673	Q9Y3D3
O43237	Q9NP97
P08238	Q16543
Q9GZY0	Q9NPJ8
O14777	Q8NG31
P17787	Q15825
P41743	Q9NPB6
P83876	Q9Y333
O43237	P63167
Q6P1X5	Q7Z7C8
P41252	P54136
P42695	Q86XI2
O14949	P08574
P60602	Q8TAA5
O75865	Q9UL33
Q8WUB8	Q96GM5
O43257	Q9Y230
Q8WVK2	Q9Y4Y9
Q8NHZ8	Q9H1A4
O14893	Q16637
Q96BP2	Q9Y3D3
P18846	P18848
P12074	P20674
Q9NWZ8	Q9UHI6
O94906	Q9BUQ8
O43172	O75643
Q9H410	Q9HBM1
Q8WTW3	Q96MW5
O60941	Q13424
Q9H4D5	Q9UKK6
P82664	P82673
Q8WUZ0	Q9BQE9
Q07820	Q13794
P18848	Q16621
P82912	Q9Y676
O00483	P12074
Q9BW83	Q9NQC8
P01834	P01880
O14686	P61964
P15954	P24311
P19388	Q9Y265
Q8TEV9	Q96LT7
Q8NBT2	Q9H410
Q8N4P2	Q9NWB7
Q8TDR0	Q9BW83
P18848	P49716
O15066	Q9Y496
O43237	P63172
Q13868	Q9NPD3
Q71F23	Q96H22
O15235	Q92665
Q9BQE9	Q9NZM4
Q96DI7	Q9UK45
C4AMC7	Q9Y4E1
P18848	Q15744
Q14152	Q9Y262
P51398	P82932
Q92552	Q9BYN8
P62306	Q8WWY3
P49848	Q16514
O96019	Q15532
Q52LJ0	Q8IWT0
P49848	Q6P1X5
O75818	P78346
O15212	Q99471
O00483	P15954
Q96DI7	Q9BTD8
Q8NBT2	Q96IY1
P61758	Q9NQP4
Q0PNE2	Q8TE02
Q6P2Q9	Q9Y4Z0
O15265	P49848
Q9H840	Q9Y3F4
Q96MW5	Q9H9E3
P82650	P82921
Q969J3	Q9BQD3
L0R819	Q96MX6
P82914	Q92665
Q8TEV9	Q9HAD4
Q15024	Q96B26
Q92665	Q9NWT8
O15212	Q9Y265
O96019	P60709
P62312	P62316
P02675	P02679
O60494	Q9BXJ7
Q92552	Q9Y291
P82673	Q96EY7
Q8NHZ8	Q96DE5
Q9BQG0	Q9NR30
Q7Z7C8	Q92750
P28702	Q13133
Q2M389	Q9Y4E1
O60674	Q99665
Q53GS9	Q9UK45
Q13099	Q9H7X7
Q9Y4Y9	Q9Y4Z0
Q8IUX1	Q9H845
Q9BYN8	Q9NWT8
O96019	Q92922
Q12824	Q8NFD5
P82663	Q9Y399
O14686	Q9UBL3
Q8IUR0	Q9UL33
Q8N4H5	Q9P0U1
O94763	Q9NUG6
P28472	P34903
P49768	Q9NZ42
Q0PNE2	Q96EB1
Q9H6T3	Q9Y230
P82914	Q9NWT8
Q8WYA0	Q9BW83
Q9C0C2	Q9UKZ1
P20226	Q12962
Q8IWT0	Q92499
P28472	P48169
Q15006	Q8N766
P21675	Q6P1X5
Q71F23	Q8N2Z9
P51531	Q9H8M2
O75818	Q969H6
Q92552	Q9Y3D9
O43615	Q9Y3D7
Q00653	Q01201
Q9UKZ1	Q9ULM6
P82663	P82912
A0A024RAD5	P04844
O75143	O75385
Q13751	Q16787
Q9NYG5	Q9UJX3
Q16594	Q92831
P60006	Q9UJX3
Q6UN15	Q92797
O15269	Q8NFR3
P25205	Q14566
P62308	Q6P2Q9
Q8NHZ8	Q9UJX4
P11226	P48740
P62072	Q9Y5J7
O15235	P82914
P63167	Q13409
Q96EL2	Q96EY7
P15336	P15408
P60006	Q9UJX5
Q8TDR0	Q9UG01
P09669	P10176
O43290	Q8WWY3
Q9H840	Q9NWZ8
O15235	Q9Y2R5
Q8TF46	Q9NPD3
P62316	Q9UK45
O60896	Q16602
P51398	P82675
Q9BSF4	Q9Y584
P63172	Q9NP97
Q15006	Q9NPA0
P04844	P46977
Q8TEW0	Q9BYG4
P10606	P12074
P17987	P49368
P01877	P0DOY3
Q96AJ1	Q9NWB7
Q92552	Q9Y2R9
P28347	P46937
P56192	Q12904
P78345	Q99575
Q16514	Q6P1X5
P82912	Q92665
O00303	Q9UBQ5
Q96G21	Q9NV31
O60312	Q9NV96
Q15542	Q15543
P49810	Q96BI3
O60783	Q92552
O14893	Q8WXD5
Q96AY2	Q96NY9
P10070	Q9UMX1
Q6ZRS2	Q9Y265
O00268	O75528
Q13099	Q9NWB7
Q9NZJ6	Q9Y2Z9
O75486	Q16594
O15212	Q9UHV9
Q9NQP4	Q9UHV9
O15111	Q9Y6K9
O00483	P13073
Q9BYN8	Q9Y291
P82914	Q9Y3D5
Q13042	Q9UM13
O15371	Q14152
Q14457	Q99570
O75478	O75486
P82650	Q96BP2
Q8NI35	Q9BUF7
P82650	P82675
O94823	Q9NV96
P82914	Q9Y3D3
Q13535	Q8WXE1
O60673	P49005
Q9Y291	Q9Y676
O15212	Q9NUG6
O60934	P49959
Q9NWT8	Q9Y2Q9
P24941	P78396
Q9BTD8	Q9Y333
Q00059	Q9H5Q4
O60506	P11940
Q15906	Q6ZRS2
P08603	P0C0L5
O14893	Q8TEQ6
Q92665	Q9Y676
O00268	Q12962
Q96BP2	Q9Y676
P17987	Q99832
A0A024RAD5	P46977
O43172	Q6P2Q9
Q8NEB9	Q99570
Q8NBT2	Q9BZD4
P53420	Q01955
O75528	O75529
P29459	Q99665
P82650	P82933
Q13099	Q9UG01
Q9BYN8	Q9Y2R5
P18848	Q16236
C4AMC7	Q2M389
Q6UXN9	Q9C005
P82673	Q9Y291
P13073	P14406
P00395	P09669
O94906	Q53GS9
P18507	P34903
Q13158	Q14790
O75528	P49848
Q96H22	Q9BS16
Q92643	Q9H490
Q8IY31	Q9P2H3
Q8NG31	Q9H410
Q8N2Z9	Q9H3R5
P21675	Q15545
O43290	Q15029
P05997	P20908
O75643	P83876
P35659	Q9BQG0
O75208	Q5HYK3
Q16891	Q5XKP0
P40763	Q14765
P14406	P20674
Q8NFD5	Q92922
Q9BWP8	Q9Y6Z7
Q14118	Q16586
P82921	Q9Y676
Q13424	Q14118
P55769	Q9BUQ8
Q8TDR0	Q9NQC8
P60709	Q9BQE9
Q8WVT3	Q9Y296
Q8N1B4	Q9UID3
O43290	P14678
Q92499	Q9Y224
Q8TAA5	Q9HAV7
O00159	Q9UIG0
Q13326	Q13424
A8MT69	Q9NSP4
P82650	Q9Y3D5
Q6P2Q9	Q96DI7
Q8WXD5	Q9UHI6
O60783	Q9BYN8
Q13884	Q16585
Q96EY5	Q9UK41
O15212	Q9NWS0
P07919	P08574
Q92600	Q9UKZ1
P62306	Q9BTD8
O95639	Q9P2I0
P62312	Q8WWY3
O15372	Q13347
Q8N4P2	Q9H7X7
Q96LD1	Q9NSN8
P05412	Q8N1L9
Q8N2Z9	Q9BS16
P0DI82	Q9Y296
Q9H845	Q9Y375
O75569	Q9UPY3
Q9Y2R5	Q9Y3D9
P55769	P62314
Q15542	Q16594
Q96EY5	Q99816
Q13347	Q99613
P11532	Q9NSN8
Q9NWT8	Q9Y291
P09622	P11182
Q12962	Q15544
Q92797	Q9C0J8
Q9BTD8	Q9Y4Y9
P20226	Q92750
O15399	Q05586
Q7L2Z9	Q9BU64
P82650	Q9Y291
O75822	Q7L2H7
Q8WWY3	Q9Y4Z0
O14957	P08574
Q9H9E3	Q9Y2V7
P21675	Q92750
P82673	Q96EL2
P42336	Q92569
O43290	P62308
O15230	Q13753
P14854	P15954
P78537	Q969J3
O75486	O75528
Q13472	Q96E14
Q03188	Q8N0S6
P82663	Q9BYN8
P51398	P82663
O15235	Q96EL2
P07359	P14770
P02748	P07358
A0AVF1	Q9NWB7
Q96DI7	Q9Y4Y9
A0AVF1	Q9BW83
Q52LJ0	Q9Y224
P82673	Q9Y2Q9
Q7Z392	Q8IUR0
Q15543	Q16594
P51531	Q8WUB8
P63167	Q14204
P62310	Q9BUQ8
P00414	P14406
P01871	P0CG05
Q15542	Q9NPA8
P29460	Q9NPF7
P01877	P0CF74
P82663	P82932
L0R819	Q9Y265
Q9NQT4	Q9NQT5
O75643	Q9UK45
P62314	Q9BUQ8
P49848	Q9UPT9
P82650	Q92665
Q15545	Q9Y4A5
P82650	Q9Y399
Q9Y2Q9	Q9Y399
Q15532	Q92922
Q03188	Q9BU64
O60674	Q9NPF7
P82664	Q9Y676
P62306	Q9Y333
O43617	O75865
Q96BP2	Q9Y3D5
P35659	Q03468
O60783	P51398
O00303	Q14152
O75643	P09012
Q9Y2R9	Q9Y3D3
Q12809	Q9Y6J6
O15550	Q15291
O75478	Q9Y6J9
P09884	Q14181
A9UHW6	Q14493
P49848	Q9Y4A5
P62072	Q6PF06
P09884	P49643
P10606	P14406
O43556	O60941
P82912	Q9Y3D3
P14868	P56192
P60006	Q9UJX2
O43716	Q9H0R6
O15525	Q9BYV9
P62316	P62318
P60602	Q9BVV7
Q9UIV1	Q9UKZ1
P48506	P48507
P14868	P41252
P40763	P42224
Q13352	Q96H22
P18847	Q9NR55
Q6UXV4	Q9BUR5
Q9BRQ6	Q9NX63
Q0PNE2	Q6IA86
O95707	P78345
P82664	Q96EL2
Q15543	Q92750
O75879	Q9H0R6
P07359	P40197
P82933	Q9Y3D3
Q96JB2	Q9H9E3
P83436	Q9H9E3
A8MT69	Q13352
P63167	P63172
Q6P1X5	Q9NPA8
Q15477	Q6PGP7
Q9BYN8	Q9Y3D5
Q9NUG6	Q9NWS0
O75643	Q15029
Q9UJX3	Q9UJX4
Q5J8M3	Q9P0I2
Q8WVT3	Q9UL33
P20226	Q7Z7C8
O75478	O75529
Q15744	Q9Y2D1
Q8WVK2	Q9BTD8
P21675	Q5VWG9
O15550	Q9UBL3
Q9NWT8	Q9Y2R5
Q9BV81	Q9NPA0
O15235	Q9Y3D5
Q68E01	Q9BQ15
P82673	P82912
Q9H9A5	Q9ULM6
O60783	Q96EL2
Q13352	Q92674
P14678	Q8WWY3
O75643	P62310
P51398	Q9Y2R5
Q969J3	Q96B45
Q16531	Q9BW61
P22695	Q9UDW1
Q9C0C2	Q9H9A5
P82663	Q9Y291
Q8IYT4	Q9H079
Q7L2Z9	Q96BT3
Q92674	Q9H3R5
Q9BYV9	Q9NR55
O75175	Q9UIV1
P10606	P15954
Q99807	Q9NZJ6
O75486	Q9Y6J9
O14949	P22695
Q9NQC8	Q9NWB7
P82912	Q96BP2
A0M8Q6	P01860
O94777	Q9P2X0
P14678	Q9Y333
O43324	P54136
P07814	Q9P2J5
Q9GZN1	Q9Y265
P82912	Q96EY7
O94826	Q9NS69
O75636	P48740
P62316	P83876
P31930	Q9UDW1
P82930	Q9Y3D9
O60894	P30988
Q6P0N0	Q9NYP9
Q9NPF5	Q9Y230
P55268	Q13753
P60709	Q8WUB8
Q6P2Q9	Q8WVK2
Q15543	Q16514
P62308	Q53GS9
Q9HAV7	Q9Y3D7
Q8N0S6	Q9NSP4
O95295	Q9BQD3
O95295	Q969J3
P38646	Q3ZCQ8
Q13424	Q16586
Q13326	Q9Y4J8
O94763	Q9Y265
P17861	Q99941
P05556	P06756
P82921	Q9Y3D3
Q9BU64	Q9H3R5
P82933	Q96EY7
O75143	Q8TDY2
P00414	P20674
Q8IUR0	Q9Y2L5
O43290	Q53GS9
P46977	Q9NRP0
O75821	Q14152
P62316	Q9Y333
P46531	Q92585
O43172	P62308
O60783	Q9Y291
P05556	Q13683
P30260	P60006
P83876	Q9UK45
O15550	Q9BTK6
Q00536	Q8ND76
O75643	Q53GS9
O75385	Q8TDY2
P57678	Q9UHI6
P49815	Q9P0N9
O43617	P0DI82
P15260	P23458
O94906	Q15029
P14868	Q9P2J5
Q96DE5	Q9UM13
O00159	Q9NR30
P05412	Q9NR55
Q9UJX3	Q9UM13
Q9P0U4	Q9UBL3
O15047	P51610
P62316	Q9BUQ8
O75175	O95628
O60783	P82650
Q96DE5	Q9NYG5
Q5EE01	Q9BS16
P01857	P0CG05
O14957	P31930
P51398	P82930
P38398	Q92547
O00187	Q9Y6Z7
O75486	Q92831
Q8TDY2	Q9BSB4
Q15006	Q8N4V1
Q9UHV9	Q9Y265
O75818	P78345
O43290	P62306
Q8IUX1	Q9BQ95
P60228	Q9UBQ5
Q9UG01	Q9Y547
Q8NCA5	Q9Y3I0
P0C0S5	P68431
O43615	Q3ZCQ8
P82663	Q9Y2Q9
P51398	Q9NWT8
O14686	Q9BTK6
P32297	Q15825
P82914	Q9BYN8
D6RGH6	O75496
O15235	Q9Y3D9
Q8IY31	Q96LB3
P82664	P82932
P05023	P54710
P51531	Q9BQE9
P10415	P55957
P48643	P50991
Q9NWT8	Q9Y3D5
P55201	Q8WYH8
P48544	P48549
P61966	Q9Y6Q5
P55769	P62316
Q92542	Q96BI3
O75496	Q9H211
P54132	Q96E14
O43290	Q6P2Q9
O96019	Q9H8M2
P62318	Q8WWY3
Q3ZCQ8	Q9HAV7
Q14CW9	Q9Y4A5
P82650	Q9Y3D9
Q15477	Q9GZS3
P20226	Q6P1X5
P0C0S5	P62805
O15372	Q9Y262
O15371	Q9UBQ5
O00268	Q15542
O60783	Q9Y2R9
Q15291	Q9P0U4
O15047	Q9C005
Q15388	Q8N4H5
P51398	Q9Y3D3
Q8IY31	Q8TDR0
Q9H3R5	Q9NSP4
Q13352	Q8N2Z9
O75578	P05556
Q12959	Q6P1M3
O75643	Q6P2Q9
O75528	Q15545
P62312	P83876
P09012	Q6P2Q9
Q6IBW4	Q9NTJ3
Q08379	Q9BQQ3
A0M8Q6	P01871
Q9Y296	Q9Y2L5
Q68DK7	Q9H7Z6
O75643	P62316
Q4VC05	Q9H8M2
Q13099	Q8WYA0
P62877	Q66K64
Q03468	Q9UIG0
Q8NCA5	Q92499
P83436	Q96JB2
O95163	Q6IA86
O14893	Q9Y3F4
Q96DI7	Q9BUQ8
Q9Y2R9	Q9Y399
P51398	P82664
Q13347	Q7L2H7
Q9BW83	Q9Y547
P62316	Q15029
Q92665	Q9Y3D9
O96019	Q8TAQ2
P47897	Q15046
Q96DA6	Q9Y3D7
A8MT69	Q96H22
O75822	Q99613
P82933	Q9Y291
Q147X3	Q5VZE5
Q9BW83	Q9P2H3
P54289	Q13698
P01861	P0DOY3
P42285	Q6NZY4
Q96LB3	Q9BW83
O94906	P62310
P62310	Q6P2Q9
O00411	Q00059
O94906	Q9UK45
P09012	P55769
O94826	O96008
P82663	Q96EY7
Q6ZW49	Q9UBL3
Q8IY31	Q9H7X7
P82930	Q96EY7
O15235	Q9Y2R9
O14925	Q8TAA5
P56645	Q49AN0
Q5TGZ0	Q9BRQ6
P83876	Q53GS9
P20226	P49848
Q8WYA0	Q9UG01
Q13424	Q14714
P82932	P82933
Q15024	Q5RKV6
O43482	Q9NYP9
P42701	Q9NPF7
O75643	Q9Y4Y9
O43172	P55769
Q15029	Q9UK45
O00329	O00459
P82673	P82932
Q96AJ1	Q9BW83
P62310	Q9Y333
P62306	P62310
Q9Y230	Q9Y265
O94906	P62318
Q13619	Q66K64
Q6UXN9	Q9Y5Z7
Q15468	Q6UVJ0
P08574	P22695
Q9Y584	Q9Y5J7
Q8NG31	Q9H081
P19838	Q04864
O95229	Q9H081
Q15024	Q9NQT4
P83876	Q9BUQ8
Q6P1K2	Q9BZD4
P46531	Q06330
Q96EL2	Q9Y399
O00483	P10606
Q8N766	Q9P0I2
P49848	Q14CW9
O15525	P18847
P82663	Q92665
O43837	P51553
Q15542	Q92750
Q8N2Z9	Q96H22
P08574	P31930
O43615	Q9Y5T4
Q8WWY3	Q9BTD8
O94906	Q9BTD8
P53680	P63010
Q15006	Q5UCC4
Q8WVT3	Q9Y5R8
P17787	P32297
Q9Y2R5	Q9Y676
O60783	P82675
P62308	Q9UK45
Q96DE5	Q9UJX3
O95619	Q6ZRS2
P98161	Q13563
Q5RKV6	Q96B26
P82650	Q9NWT8
P14678	P62304
Q9H1A4	Q9UJX4
P82914	Q9Y676
O75208	Q99807
Q969G3	Q96GM5
P07358	P07360
P82650	Q9Y2R5
O00303	O15372
Q03188	Q96H22
P62306	Q9Y4Z0
P00403	P13073
Q6IPU0	Q9H3R5
P49716	Q9NR55
P82932	Q96EL2
P54289	Q06432
O60423	Q9NV96
Q92643	Q969N2
P09012	Q96DI7
P01024	P08603
O75175	Q9NZN8
P62308	P62318
P82921	P82932
P29466	Q9NPP4
Q8IUX1	Q96B77
Q9UBK9	Q9UHV9
P82933	Q9Y2Q9
Q5J8M3	Q8N4V1
Q7L2Z9	Q9H3R5
P40227	P49368
Q96GM5	Q9BQE9
O15230	Q9Y6N6
P82932	Q92552
Q15633	Q9UKV8
P82933	Q9Y2R9
O75143	Q9BSB4
Q52LJ0	Q9Y3I0
Q13884	Q14714
Q9BTK6	Q9UBL3
O15232	P21941
P00403	P10606
Q4VC05	Q9BQE9
P01860	P0CG04
Q13751	Q13753
O15235	P82663
P52294	Q14974
P60602	Q96DA6
Q14CW9	Q6P1X5
O14949	P07919
Q15003	Q15021
Q15029	Q8WWY3
Q15542	Q16514
O15212	O60925
O15371	P60228
Q8IYT4	Q9BVA0
Q8N2Z9	Q96BT3
Q6UXV4	Q9BRQ6
P62310	Q96DI7
Q8WVK2	Q9BUQ8
Q13099	Q96LB3
P82912	Q9NWT8
P17275	P17544
Q99471	Q9NQP4
Q9Y2R5	Q9Y3D5
Q06265	Q9Y3B2
Q13347	Q9Y262
O95295	Q96B45
Q5EE01	Q9BU64
Q15906	Q9Y230
O43257	O95619
Q13131	Q9UGJ0
Q9NWT8	Q9Y2R9
Q9NZN8	Q9UKZ1
P38646	Q96DA6
Q14746	Q9UP83
P61599	Q14CX7
O00187	Q9BWP8
Q5UCC4	Q8N766
P09669	P20674
Q96BP2	Q9Y2R9
P20226	Q15545
P82663	Q9Y2R5
Q9NWT8	Q9Y399
Q12824	Q6STE5
P05783	P05787
P05014	P17181
P01860	P0CG05
Q9NWS0	Q9Y265
Q9P0U4	Q9Y5Z7
Q13884	Q14118
P02008	P69891
Q8NCA5	Q9BVC5
P07359	P13224
P83876	Q9Y4Y9
Q8WUZ0	Q9NZM4
Q8NBT2	Q8NG31
Q9BS16	Q9H3R5
Q15542	Q92830
O75486	Q9NPA8
Q8NFD5	Q8WUB8
Q12962	Q15545
O60762	Q9P2X0
P46977	P61803
Q6QNY1	Q969J3
P82673	P82675
P82930	P82933
Q9P2H3	Q9Y547
Q92552	Q9Y2Q9
O75817	P78346
Q9UJX4	Q9UJX5
O94906	Q8WWY3
P50990	P50991
P55769	P62310
Q03188	Q9NSP4
Q10570	Q9UKF6
P55884	Q9UBQ5
O43556	Q14118
Q15545	Q7Z7C8
O43615	Q99595
Q15291	Q6ZW49
P17544	P18847
O00499	P01106
Q96LB3	Q9P2H3
A8MT69	Q96BT3
P07358	P13671
Q53GS9	Q8WWY3
P82675	Q96EL2
O15047	Q9UBL3
P62312	Q9Y4Y9
O43809	Q8N684
P07358	P10643
P38646	Q8TAA5
O75821	O75822
P01579	P38484
Q07817	Q92934
Q9NUG6	Q9UHV9
Q13347	Q9UBQ5
Q9BTK6	Q9C005
P27986	P42336
Q9BU64	Q9NSP4
Q96DE5	Q9H1A4
P18847	Q15744
P30260	Q96DE5
Q8N4H5	Q9NS69
Q8N4H5	Q96B49
P10276	Q15788
P29597	P48551
O00483	P00395
P49368	Q99832
Q5EE01	Q9H3R5
O43172	P14678
P62304	P62312
P55769	Q9BTD8
O75817	Q9BUL9
Q53GS9	Q96DI7
Q14164	Q92844
Q9BVC5	Q9Y3I0
Q9Y2L5	Q9Y5R8
Q99595	Q9Y5T4
P82933	Q92665
O15235	P51398
Q92665	Q96EY7
P01854	P0CG04
Q9Y2Q9	Q9Y2R9
Q9Y399	Q9Y3D5
P00395	P24311
Q6P1X5	Q9UPT9
Q13352	Q9BU64
O00303	O75822
Q5T440	Q86U28
O43172	Q53GS9
P83436	Q9UP83
P40227	Q99832
P25205	P33993
P51531	Q9NZM4
P82930	Q9Y2Q9
P49810	Q92542
P55268	Q9Y6N6
P46939	Q13884
Q8N2Z9	Q92674
P26717	Q13241
Q6ZNX1	Q86V20
P01861	P0CG05
Q8TDR0	Q9Y547
Q9UBK9	Q9Y230
P82664	Q9Y2Q9
O43172	O94906
P07814	Q13155
Q5VIR6	Q8N1B4
P09012	P62312
Q16594	Q9UPT9
Q8IY31	Q9Y547
Q15544	Q92750
P62314	Q8WVK2
O14957	P00156
Q8TAQ2	Q8WUB8
O15212	Q96MX6
Q14686	Q9BTK6
O00303	Q13347
P27986	P42338
P11182	P21953
Q5HYK3	Q99807
P05026	P54710
O94817	Q9H1Y0
P02458	P12107
P49848	Q15543
O43290	P62304
Q05513	Q9BYG4
O75909	Q14004
P82914	P82932
O43790	O76013
O15371	O75822
P08240	Q9Y5M8
Q96B26	Q9NPD3
P21675	Q12962
P82914	Q9Y2Q9
Q6ZRS2	Q9GZN1
O15235	P82650
P20226	Q15544
P83876	Q8WVK2
P82912	P82921
A0AVF1	Q13099
Q03188	Q8N2Z9
O75818	O95707
P09012	P62314
P63172	Q13409
P13224	P40197
Q96BP2	Q96EL2
O96008	Q15388
Q15544	Q15545
P49848	Q5VWG9
P21675	Q16594
O00505	Q14974
Q9Y2Q9	Q9Y676
O60783	Q9Y3D3
P82914	Q9Y291
P20226	Q16594
Q92552	Q9Y676
O75351	Q9UN37
Q96BT3	Q9NSP4
Q9NWB7	Q9UG01
P82663	Q96EL2
Q5XKP0	Q9NX63
P20674	P24311
P62316	Q9Y4Y9
Q6P2Q9	Q9BTD8
O00268	Q9Y4A5
P07814	Q12904
Q8IUR0	Q8WVT3
Q13884	Q92629
O95777	P09012
P00156	P08574
P01100	P18847
Q96IY1	Q9H081
Q9NPA0	Q9Y3B6
Q9UBQ5	Q9Y262
P62306	Q9BUQ8
P07942	Q9Y6N6
O43324	Q15046
P0DI82	Q8WVT3
Q14746	Q96JB2
Q9H7X7	Q9Y366
A0AVF1	Q8WYA0
P47870	P48169
Q8WXD5	Q9H840
Q06265	Q9NQT4
Q15054	Q9UI95
Q7Z392	Q9Y2L5
P19388	Q96MX6
P07919	Q9UDW1
O95347	Q9BPX3
O60603	Q15399
O43290	P55769
P62310	Q9Y4Z0
O75643	Q9BTD8
Q6IPU0	Q96H22
O94906	P62316
Q9H081	Q9H410
O96020	P24941
O94906	Q9Y4Z0
O75643	Q8WVK2
Q92547	Q99728
Q15542	Q15544
O15550	Q6ZW49
O43615	Q9BVV7
Q9C0C2	Q9UIV1
P00395	P00414
P56192	Q13155
Q53GS9	Q9BTD8
P62318	Q9Y4Z0
Q8NHZ8	Q9NYG5
P82664	Q9Y291
P49642	Q14181
Q12962	Q15543
P60228	Q7L2H7
P62308	Q9Y4Y9
Q9UJX5	Q9UJX6
P42285	Q9Y580
P00414	P10606
Q15700	Q6P1M3
O43172	P62312
P00414	P13073
O60783	Q9Y3D5
P51398	P82650
O00268	P49848
P82663	P82921
P01854	P0DOY3
O75822	Q9Y262
Q15542	Q15545
P55211	P99999
O15151	P04637
O43172	P62304
Q5VWG9	Q6P1X5
Q5EE01	Q96BT3
P51946	P51948
Q13042	Q9UJX2
P62314	Q9Y4Y9
P60510	Q8TF05
Q8WVT3	Q9Y2L5
P30260	Q9UJX2
P01106	P61244
Q8WUZ0	Q92922
O95347	Q9NTJ3
O60783	P82921
P17787	Q05901
Q16514	Q9UPT9
P10176	P24311
P51531	Q8TAQ2
Q9UJX2	Q9UJX3
O75528	Q16594
Q9NWT8	Q9Y3D9
O43324	P56192
Q9BS18	Q9UJX4
P00403	P09669
Q9BS18	Q9UJX6
O15550	P61964
O43172	Q9Y4Y9
Q9P2H3	Q9UG01
P42701	Q99665
Q9UG01	Q9Y366
Q7Z392	Q9Y5R8
Q92665	Q9Y291
Q5XKP0	Q6UXV4
O75529	Q9UPT9
P82930	Q9BYN8
Q13472	Q9H9A7
O14925	Q3ZCQ8
P09012	Q9BUQ8
P82673	Q92665
P62308	Q9Y4Z0
Q7Z392	Q9UL33
L0R819	Q9UHV9
Q92665	Q9BYN8
Q9NYG5	Q9UJX4
Q9NWB7	Q9P2H3
P55769	P83876
P14406	P14854
P46939	Q16586
P29460	P42701
P62312	Q96DI7
Q9H7X7	Q9NWB7
Q06265	Q13868
P52630	Q00978
O15372	Q7L2H7
Q9NWS0	Q9Y230
P0C6T2	Q9NRP0
Q15545	Q16514
Q8IYI0	Q9UI95
P07357	P07358
P00403	P00414
P19388	Q9NWS0
P01732	P10966
Q16637	Q9Y3F4
Q6P1K2	Q9HBM1
Q15029	Q8WVK2
A0AVF1	Q96LB3
P14868	Q15046
O95264	P46098
Q06265	Q15024
P29597	Q9NPF7
P10606	P14854
O00268	Q16594
Q6UXV4	Q9NX63
P14678	P83876
P57678	Q9H840
Q96BP2	Q9BYN8
Q15003	Q9BPX3
P47897	P56192
P82914	Q9Y399
P08574	Q9UDW1
P82664	Q9NWT8
P82663	Q9Y3D9
P55884	P60228
Q5TGZ0	Q9BUR5
P18848	P35638
Q8NHZ8	Q9UJX2
Q86SQ9	Q96E22
Q8TF46	Q9NQT5
Q8N5Y2	Q9H7Z6
Q14457	Q8NEB9
Q92552	Q96EL2
Q92552	Q96EY7
Q92665	Q96EL2
O75529	Q15545
P60510	Q9NY27
P19388	Q9Y230
P82673	Q9BYN8
P00403	P12074
Q5VWG9	Q7Z7C8
P62877	Q13619
P42224	P52630
P55769	P62306
Q13424	Q16585
P14854	P20674
P04085	P16234
Q9BYV9	Q9ULX9
Q14152	Q7L2H7
Q9H7X7	Q9Y547
Q96MX6	Q9UBK9
P05107	Q13349
P62306	Q8WVK2
O14686	Q9C005
P42226	P52630
P82921	Q9Y3D5
O43172	Q9BTD8
Q96AJ1	Q96LB3
Q9UL33	Q9Y2L5
P82914	Q96EL2
P48740	Q9BWP8
A5YKK6	O75175
Q9GZN1	Q9Y230
O96019	Q8WUB8
O60216	Q9UJ98
P13073	P14854
O14686	Q6ZW49
O43615	Q8TAA5
Q96BP2	Q9Y291
Q92547	Q9BX63
O95777	P14678
P55201	Q9HAF1
Q9BW83	Q9H7X7
P82675	Q9NWT8
Q96DA6	Q9Y5T4
Q14494	Q16520
Q12962	Q7Z7C8
P01834	P01877
A5YKK6	Q9ULM6
Q8NG31	Q96IY1
Q14152	Q99613
P62314	Q6P2Q9
O43324	Q9P2J5
P82663	P82664
P62306	Q96DI7
L0R819	Q9H6T3
O43290	O94906
Q6P1K2	Q9H410
P01579	P23458
Q02641	Q06432
O43617	Q8IUR0
O60506	Q14103
P09012	Q9Y4Y9
P60709	Q8NFD5
P60006	Q9H1A4
L0R819	Q9Y230
Q8NFD5	Q96GM5
P41743	Q8TEW0
Q9H1B4	Q9NPJ8
P82675	Q9Y399
Q99807	Q9Y2Z9
Q13352	Q6IPU0
O00483	P09669
P0DI82	Q9Y2L5
Q8N4P2	Q96LB3
P82921	Q9Y2R5
Q6IPU0	Q92674
P20248	P24941
P62314	Q9Y333
P82675	Q9Y3D3
A8MT69	Q8N2Z9
P62304	Q9Y4Y9
Q9C005	Q9P0U4
P62312	Q53GS9
Q9BUQ8	Q9UK45
Q6ZNE5	Q8NEB9
O96019	Q12824
Q15021	Q9BPX3
P07355	P60903
P46939	Q13326
O43741	Q13131
P06899	P0C0S5
Q92552	Q96BP2
Q6ZNE5	Q99570
P62308	Q9Y333
O75449	Q9BVA0
O15235	P82675
Q96H22	Q9NSP4
Q16534	Q9NR55
Q96DE5	Q9BS18
Q8N4P2	Q9NQC8
O75643	P55769
O75899	Q9UBS5
P15336	Q8WYK2
O94906	Q96DI7
O95347	P42695
P82673	P82930
A5YKK6	Q9C0C2
P17987	P78371
P50990	Q99832
P78345	Q9BUL9
Q12959	Q14160
P48643	P49368
O75817	O95707
O00268	Q16514
O15235	P82921
C4AMC7	Q9Y3C0
P82673	Q92552
O60783	Q9Y3D9
P62310	P83876
Q6P2Q9	Q9Y333
O14764	P48169
P17987	P50990
P42695	Q6IBW4
Q12962	Q14CW9
Q8TF46	Q9Y3B2
P82673	P82921
Q9Y224	Q9Y3I0
P62805	P68431
O00303	Q99613
Q13868	Q96B26
O76071	Q9Y3D0
Q5UCC4	Q9P0I2
Q15024	Q9Y3B2
P82675	P82933
O75643	P14678
O60783	Q96BP2
Q15542	Q9UPT9
Q05901	Q15825
O14893	P57678
P82675	Q9Y291
P00156	P07919
P54132	Q13472
P05412	Q16520
Q9H7Z6	Q9HCI7
Q9BVV7	Q9Y3D7
Q86XI2	Q9NTJ3
Q5HYK3	Q9NZJ6
P00395	P00403
O96019	P51531
P51531	Q4VC05
Q13099	Q96AJ1
Q9NYG5	Q9UM13
P83436	Q8WTW3
Q16514	Q92831
P05556	Q9UKX5
P61964	Q9BTK6
O14925	Q9BVV7
O15230	P55268
P82650	P82673
Q8WVK2	Q96DI7
P35638	Q8N1L9
P62308	Q96DI7
P01024	P0C0L5
O94906	O95777
O95777	Q8WWY3
Q9UGJ0	Q9Y478
P07360	P10643
Q53H12	Q9Y584
Q6P1K2	Q8NG31
P10176	P15954
P82675	Q9Y3D9
P18848	Q9NS37
O15235	Q9Y291
P62308	Q8WWY3
Q96LT7	Q9HAD4
P82921	Q92665
O95628	Q9C0C2
O00203	Q9Y2T2
O15371	O15372
O60673	Q15054
Q13352	Q8N0S6
Q03188	Q92674
P29597	Q99665
P21675	Q15542
P61088	Q13404
Q96AJ1	Q9Y366
P49959	Q92878
Q9Y2Q9	Q9Y3D5
O95628	Q9ULM6
O75529	Q15542
P62314	P62318
P09012	Q9UK45
O60925	Q99471
P62304	Q9BUQ8
Q969J3	Q96GS4
Q96BT3	Q9BU64
O94906	P09012
P49715	Q9NR55
P62304	Q8WVK2
Q9UJX4	Q9UM13
P13073	P20674
O14867	Q9Y5Q3
P82912	P82933
P51531	Q15532
O60674	P29597
P51398	Q92552
P82932	Q9BYN8
P02671	P02675
O00159	O60264
Q92600	Q9ULM6
O95707	P78346
O75528	Q9UPT9
O00268	Q92830
O43290	Q9UK45
O00566	Q96G21
P01859	P0CF74
O15265	Q16514
P62316	Q6P2Q9
O43257	Q15906
O60506	Q9H074
P18507	P31644
P82650	P82932
O75821	P60228
O95619	Q9Y230
P62306	Q15029
O60674	P38484
O43617	Q8WVT3
P09012	Q9Y333
O75528	Q15542
O76071	Q96T76
P18848	Q9NR55
O75822	P60228
P29597	P42701
Q5EE01	Q8N2Z9
Q8N0S6	Q9H3R5
Q9Y3D7	Q9Y5T4
P56282	Q9NRF9
Q15633	Q9UPY3
Q15545	Q9NPA8
O96019	Q9GZN1
P82650	Q9BYN8
P49768	Q92542
P82650	Q96EL2
Q92552	Q9Y2R5
P82675	Q9Y2Q9
P62318	Q9UK45
Q96EY7	Q9BYN8
P82664	Q9Y3D5
Q15029	Q6P2Q9
P51531	Q92922
P29460	Q99665
P56192	Q15046
P06899	P62805
Q15543	Q5VWG9
Q5EE01	Q7L2Z9
Q92922	Q9H8M2
P19388	Q9UHV9
Q96EY7	Q9Y676
P10176	P20674
Q96B77	Q9H845
Q9H7X7	Q9NQC8
P82933	Q9Y676
Q8TF62	Q9NV96
O00303	P55884
O75529	Q92830
O75486	Q15542
Q8WWY3	Q9BUQ8
P00414	P12074
O95067	P06493
Q12962	Q6P1X5
P82932	Q92665
Q8TDR0	Q9Y366
P09012	P62306
Q03188	Q9H3R5
Q8TE02	Q96EB1
O60674	P29460
Q8WW43	Q92542
Q6QNY1	Q96FH0
Q96IY1	Q9HBM1
P41252	Q15046
O75486	Q6P1X5
A0M8Q6	P01877
Q8N766	Q9NPA0
Q13884	Q16586
Q06432	Q13698
Q9C0J8	Q9P2I0
Q15545	Q6P1X5
O14957	Q9UDW1
O60264	O75533
O75175	Q9ULM6
O75533	Q03468
P46939	Q13424
O43324	P47897
Q8WYQ5	Q9NRR4
O94906	P62308
P08574	P47985
O60941	Q96LD1
O15550	Q14686
Q9Y291	Q9Y3D5
Q9Y399	Q9Y676
O95777	Q9BTD8
P60006	Q9UJX4
O75175	Q9C0C2
O00206	Q9Y2C9
Q9BQ95	Q9GZY4
O95639	Q9UKF6
P60602	Q9HAV7
Q8NHZ8	Q9UJX3
P12074	P14854
P07814	P14868
Q5VWK5	Q9NPF7
O94973	P63010
O60941	Q9NSN8
P09669	P12074
O96008	Q96B49
O15212	Q9H6T3
Q96E14	Q9H9A7
P35232	Q99623
Q13099	Q8N4P2
O14593	P48382
P00395	P20674
P62310	P62312
P82914	Q96BP2
P62318	Q9BTD8
Q92665	Q9Y2R9
Q96EL2	Q9BYN8
Q03188	Q96BT3
O43556	P11532
Q96B77	Q9BQ95
P48643	P50990
O60925	Q9NQP4
Q96LB3	Q9NQC8
Q0PNE2	Q9H9T3
Q13546	Q14790
Q92844	Q9UHD2
O15235	Q96EY7
Q96MW5	Q9UP83
Q92574	Q9P0N9
O00159	Q9BQG0
P50990	P78371
O43290	O95777
Q96BT7	Q9UI30
O43615	Q96DA6
Q6ZNX1	Q8IYI0
O15269	Q9NUV7
Q9GZY4	Q9Y375
O95229	Q6P1K2
P00414	P10176
Q8WTW3	Q9H9E3
[truncated: 1,312 more rows]

## Sheet: complexes.test
P01127	P09619
P30926	Q15822
Q92794	P55201	Q8WYH8	Q9HAF1
Q00535	Q13319
P42336	O00459
P14678	P62308	P62318	P62316 P62304 P62314 P62306
O75886	O14964
O15269	Q969W0	Q9NUV7
Q16520	Q9NR55
O75143	Q9BSB4	Q8TDY2	O75385
Q9NR55	P18847
Q8N684	O43809
P48549	P48544
P52294	Q14974
Q9Y2Z9	Q99807	O75208	Q5HYK3 Q9NZJ6 Q9Y3A0
P35638	O14867
P13942	P12107	P02458
O75899	Q9UBS5
O15066	Q9Y496
O60896	Q16602
P62072	Q6PF06	Q53H12	Q9Y584 Q9BSF4 Q9Y5J7
P62072	Q9Y5J7
Q9NV96	O94823
Q14457	Q6ZNE5	Q99570	Q8NEB9
Q16520	Q16649
Q9NR55	P49716
P42224	Q00978	P52630
P01860	A0M8Q6
Q8TF05	P60510
P24941	P78396
P17301	P05556
Q9NV96	Q9NTI2
Q9H4D5	Q9UKK6
O15525	P18847
Q9NY27	P60510
Q9NTJ3	P42695	O95347	Q86XI2 Q6IBW4
Q9NR55	P05412
P15336	P15408
Q16520	P49716
Q9H974	Q9BXR0
O14867	O75444
P01834	P01880
P05412	Q8N1L9
P49715	P18847
O00459	P42338
Q96JB2	Q9H9E3	Q8WTW3	Q96MW5 P83436 Q14746 Q9Y2V7 Q9UP83
Q96NY9	A4GXA9
P19793	Q15596
P46937	P28347
P42229	P51692
Q6P1K2	Q9H410	Q9H081	Q96IY1
P47870	O14764	Q16445
C4AMC7	Q12768	Q9Y3C0	Q2M389 Q9Y4E1
P01876	A0M8Q6
P12956	P13010
P49715	Q9Y2D1
Q00653	Q01201
Q9H0R6	O75879	O43716
Q9BZD4	Q9HBM1	Q8NBT2	O14777
O60675	Q9BYV9
Q04864	Q04206
P42336	Q92569
P07858	P01040
P04637	O15151
P67870	P19784
O60603	Q9Y2C9
Q96FH0	Q969J3	Q96GS4	Q9BQD3 O95295 Q6QNY1 Q96B45 P78537
O75636	O00187
Q9P0L0	P22059
Q16621	P17544
O00459	O00329
O75444	Q9BYV9
P01877	P0CG04
P05556	P06756
Q96BI3	Q92542	P49810	Q9NZ42
P07814	P54136	Q13155	Q12904 P56192 Q9P2J5 P47897 Q15046 P41252 O43324 P14868
P35638	Q16520
P05023	P05026	P54710
O43264	Q6NUQ1	A2RRP1
Q14118	Q9NSN8	O43556	O60941 P11532 Q13424 Q96LD1
Q8NCA5	Q92499	Q9Y3I0	Q52LJ0 Q9Y224 Q9BVC5 Q8IWT0
P26717	Q13241
Q16520	P05412
P02008	P69891
P49643	P09884	Q14181	P49642
P49959	O60934	Q92878
P42285	Q6NZY4	Q9Y580
P56645	Q49AN0
P45379	P63316	P19429
Q9GZY0	Q9NPJ8
P18084	P06756
P82921	P82930	Q96EL2	Q92552 P82933 Q9Y2R9 Q9Y2Q9 Q96BP2 P82912 Q9Y291 Q9Y3D3 P51398 P82673 Q9Y3D9 Q9Y399 Q9BYN8 P82932 Q9Y3D5 Q9Y676 Q92665 Q9NWT8 P82650 O15235 P82914 P82664 O60783 Q96EY7 Q9Y2R5 P82675 P82663
Q9NR55	P18848
P02671	P02679	P02675
Q02153	Q02108
P00403	P00395	O00483	P00414 P10606 P12074 P24311 P13073 P20674 P14854 P14406 P09669 P10176 P15954
Q05586	Q12879
Q96LT7	Q9HAD4	Q8TEV9
P18848	Q16621
P24941	O96020
Q9Y230	Q96MX6	Q9NUG6	L0R819 Q9H6T3 O15212 P19388 O94763 Q9UBK9 Q9UHV9 Q9NWS0 Q9Y265
Q9NR55	P53567
P55268	Q16363	Q9Y6N6
O14949	P14927	P22695	O14957 P00156 P07919 P08574 P47985 P31930 Q9UDW1
Q9P0N9	Q92574	P49815
P13645	P04264
Q5TBB1	Q8TDP1	O75792
P31350	P23921
O15232	P21941
Q9NV96	Q9Y2Q0
Q00653	Q04864
Q9Y2D1	P53567
Q96AY2	Q96NY9
P15336	P17535
P53567	P17544
O43790	O76013
P17275	Q8N1L9
P51948	P50613	P51946
O75496	P28358
P63167	Q14204	O43237	P63172 Q9NP97 Q13409
O00499	P01106
P55268	Q13753	O15230
P10415	Q9BXH1
P63104	O43524
P01877	P0CF74
Q14765	P42224
O60264	Q9UIF9
P38646	Q8TAA5	Q9BVV7	Q9HAV7 Q9Y5T4 Q96DA6 Q99595 O43615 Q9Y3D7 P60602 O14925 Q3ZCQ8
Q05586	O15399
P01859	P0DOY3
Q96DE5	P30260	P60006	Q8NHZ8 Q9UM13 Q9NYG5 Q9BS18 Q9UJX2 Q9UJX5 Q9UJX4 Q9H1A4 Q9UJX6 Q9UJX3 Q13042
Q6N069	P41227
P01861	P0CG04
P19793	Q13133
P28702	Q13133
P68431	P06899	P0C0S5	P62805
P01834	P01854
Q9BQE9	Q8WUZ0	Q9NZM4	P51531 O96019 Q15532 Q96GM5 P60709 Q4VC05 Q92922 Q9H8M2
A6NHX0	Q8WTX7
O75528	O75529	Q14CW9	Q92830 Q9Y4A5 O00268 Q9NPA8 Q15545 Q15542 O75486 Q6P1X5 Q16514 Q9UPT9 Q16594 O15265 P49848 Q12962
O95264	P46098
P17861	Q99941
P17858	P08237
Q06265	Q96B26	Q15024	Q9NQT4 Q8TF46 Q5RKV6 Q9NQT5 Q13868 Q9Y3B2 Q9NPD3
P18848	O43889
Q16520	P18848
Q9H9T3	Q6IA86	Q96EB1	Q0PNE2 O95163 Q8TE02
Q9UI30	Q9NRN9
Q5UE93	P48736
P20648	P51164
Q9NVI1	Q9BXW9
Q16520	Q16534
Q9NZL9	P31153
O00411	Q00059	Q9H5Q4
Q99623	P35232
Q96S52	O43292	Q92643	Q969N2 Q9H490
P01871	A0M8Q6
O60423	Q9NV96
Q9BSU3	Q9BXJ9
P01732	P10966
Q9H9C1	Q9H267
Q9Y4A8	Q9BYV9
P01877	P01834
Q9NR55	Q10586
Q53S33	Q86SX6
Q9ULX9	Q9BYV9
P10071	Q9UMX1
P18847	P17544
Q8WW43	Q9NZ42	P49768	Q92542
Q8N2Z9	Q6IPU0	Q92674	Q96H22 Q71F23 Q9NSP4 Q7L2Z9 Q8N0S6 Q03188 Q96BT3 Q13352 Q9BS16 Q5EE01 Q9BU64 Q9H3R5 A8MT69
P49715	P18848
Q9UBC3	Q9UJW3
O75496	D6RGH6
O96033	O96007
O15525	Q9BYV9
Q9BXJ9	P41227
Q9UJU2	P35222
Q15744	Q8N1L9
P01860	P0CG04
Q13698	Q02641	P54289	Q06432
Q8WYQ5	Q9NRR4
Q8N4V1	Q9P0I2	Q5J8M3	Q5UCC4 Q9Y3B6 Q9BV81 Q15006 Q9NPA0 Q8N766
Q14790	Q13158	Q13546
P18847	P01100
Q9Y5J9	Q9Y5L4
Q15819	P61088
P48740	O75636
P05556	Q13683
Q96T76	O76071	Q9Y3D0	Q9H6Q4
P40763	Q14765
Q13794	Q07820
P49354	P49356
P35638	Q9NR55
P01880	P0DOY3
Q15744	Q16520
Q13751	Q13753	Q16787
P18847	P05412
P20702	P05107
P22415	Q15853
O15516	Q8WYA1
O14867	O60675
P61599	Q14CX7
P06493	O95067
O75569	Q9UPY3	Q9UKV8
P18848	P05412
Q14004	O75909
O43521	Q07820
P15336	Q8WYK2
Q9ULX9	P18847
P01876	P0CG04
P01876	P0DOY3
P02533	P13647
P62158	P16298	P63098
Q9BVA0	Q8IYT4
O95628	Q9H9A5	Q92600	O75175 Q9ULM6 Q9NZN8 Q9C0C2 Q9UKZ1 Q9UIV1 A5YKK6
O75496	Q9H211
Q9H074	Q14103	P11940	O60506 O75534
Q09161	P52298
Q9Y5R8	Q8IUR0	Q7Z392	Q8WVT3 O43617 P0DI82 O75865 Q9UL33 Q9Y2L5 Q9Y296
Q16534	Q8N1L9
P01861	P0CF74
P49715	Q9NR55
O14867	P17544
Q9NPJ8	Q9H1B4
P18848	Q16236
O43520	Q9NV96
P18848	Q8N1L9
Q04864	P19838
P29460	Q9NPF7
Q9Y6Z7	O00187	Q9BWP8
Q15788	P19793
O15525	O14867
P62158	P51787
P01859	P0CF74
Q8N1B4	Q9UID3	Q9P1Q0	Q5VIR6
P07359	P40197	P14770	P13224
P56645	Q16526
P35659	O75533	Q9NR30	Q9UIG0 Q9BQG0 O00159 Q03468 O60264
Q9H9S4	Q7RTN6	Q15831
P15336	P18848
P27658	P25067
Q14031	P29400
P61326	Q9Y5S9
P52630	P42226
P48740	P11226
Q9BQ95	Q9Y375	Q8IUX1	Q9GZY4 Q96B77 Q9H845
P18848	Q9Y5Q3
O14867	Q9Y5Q3
P16220	P18848
P05787	P05783
Q96E22	Q86SQ9
P00488	P05160
Q13485	Q15796
P01215	P01222
P24863	P49336
P48382	O00287	O14593
P01871	P0CG05
O15212	Q9NQP4	O60925	Q9UHV9 Q99471 P61758
Q9NR55	Q16534
P07942	Q9Y6N6	P24043
Q15054	Q9UI95	P49005	O60673
Q49AN0	O15055
Q96GM5	Q12824	Q6STE5	Q8WUB8 P51531 O96019 Q8TAQ2 P60709 Q969G3 Q92922 Q8NFD5
Q14714	Q9Y4J8	Q13424	Q13326 Q14118 Q92629 Q13884 Q16585 P46939 Q16586
P01859	P01834
P98161	Q13563
O43482	Q6P0N0	Q9NYP9
P35638	P18848
Q96I99	P53597
Q14494	P17544
Q07817	Q92934
P05556	O75578
P01877	A0M8Q6
O15131	Q14974
P10415	P55957
P10070	Q9UMX1
P19793	P55055
Q9UI30	Q96BT7
Q92902	Q9NQG7
P01579	O60674	P15260	P23458 P38484
P47870	O14764	P48169
O00187	Q15485
Q9Y490	P18206
Q15788	P10276
Q92837	P49841
Q9NSD9	Q9Y285
Q16520	Q14494
Q96A33	Q9Y284
O14964	Q92783
Q8TEP8	O00444
P18848	P18846
P35638	Q8N1L9
O00566	Q9NV31	Q96G21
Q9H1I8	Q8N3C0	Q15650
P20248	P24941
Q147X3	Q5VZE5	Q9BRA0
P49368	P50990	P48643	P40227 P50991 P17987 P78371 Q99832
P08603	P01024	P0C0L5	P06681
P0DOY3	P01854
P01857	A0M8Q6
Q3MIR4	P98198
O60894	P30988
Q8N4P2	Q8IY31	Q9Y547	A0AVF1 Q96AJ1 Q9NQC8 Q13099 Q9H7X7 Q9BW83 Q8WYA0 Q96LB3 Q9UG01 Q9P2H3 Q9NWB7 Q9Y366 Q8TDR0
Q9BXJ7	O60494
Q9NUG6	Q9UBK9	O15212	O94763 Q9UHV9
Q9BYV9	Q9Y5Q3
P01100	P17544
O14867	P01100
Q8IV16	P06858
P48740	Q15485
Q08379	Q9BQQ3
P01861	P0DOY3
O75818	P78346	P78345	O95707 O75817 Q969H6 Q9BUL9 Q99575
Q16520	P53567
O96008	Q96B49	Q9NS69	O94826 Q9P0U1 Q8N4H5 Q15388
P56282	Q9NR33	Q07864	Q9NRF9
Q00536	Q8ND76
Q9BYV9	Q14494
O94817	Q9H1Y0
Q9H079	Q8IYT4
P05556	Q9UKX5
P17676	P18847
P40763	P42224
O00327	O15516
P53420	Q01955	P29400
P08240	Q9Y5M8
Q16630	O43809
Q9HCI7	Q68DK7	Q8N5Y2	Q9H7Z6
P01857	P0CG05
Q8TBF5	Q9H3S5
O43837	P50213	P51553
P15336	P15407
Q8IYI0	Q9UI95	Q6ZNX1	Q86V20
O60603	Q15399
Q9NPJ8	Q9UBU9
P17787	P36544
P01229	P01215
P49715	Q8N1L9
Q13349	P05107
O14893	Q9UHI6	Q8WXD5	Q9Y3F4 Q8TEQ6 Q16637 Q9NWZ8 Q9H840 P57678
P01834	P01871
Q9UN37	O75351
Q15744	Q9Y2D1
Q13404	P61088
P08238	Q16543
Q9ULX9	O14867
P68871	P69905
Q9BV44	Q9UI30
P21127	Q9UK58
P01106	P61244
P41743	Q8TEW0	Q9NPB6
P34903	P18507	P28472
O95149	Q14974
P16234	P04085
Q10567	O43747	P56377	Q9BXS5
Q9BXR5	Q15399
Q14493	A9UHW6
O00505	Q14974
Q86U28	Q5T440
P53384	Q9Y5Y2
P53611	Q92696
Q9Y6J6	Q12809
Q15477	Q6PGP7	Q9GZS3
P0CG04	P01857
P15336	P35638
P55211	P99999	O14727
P01877	P0DOY3
P20248	P06493
Q15131	Q8N1B3
Q10567	O43747	Q9Y6Q5	P61966
O94973	P53680	Q96CW1	P63010
Q9Y6Z7	P48740	Q9BWP8
P17275	P17544
P16144	P23229
P0CG04	P01854
Q9Y2C9	O00206
Q9Y6K9	O15111	O14920
Q15744	P18848
O00187	O00602
O15269	Q9NUV7	Q8NFR3
Q9UBE0	Q9UBT2
P60903	P07355
P46531	Q92585	Q06330
P18848	P49716
Q8IXJ9	Q92560
Q9UPY3	Q9UKV8	Q15633
O14617	Q92572	O00203	Q9Y2T2
P18848	Q9NS37
Q6UVJ0	Q15468	Q9HC77
Q9NV96	O60312
Q9NV96	Q8TF62
P48507	P48506
P01860	P0CG05
P01130	Q8NBP7
P42336	P27986
Q9BPX3	Q9NTJ3	Q15003	O95347 Q15021
Q9P0J1	Q8NCN5
P05997	P20908
Q15825	P32297	P17787	Q05901
Q96E14	Q9H9A7	P54132	Q13472
P01861	P0CG05
P00749	P05121
P27986	P42338
O43520	Q3MIR4
P0CF74	P01880
Q15744	P18847
P01871	P0DOY3
Q9BUR5	Q16891	Q9BRQ6	Q5TGZ0 Q5XKP0 Q6UXV4 Q9NX63
Q13765	P20290
O15372	O15371	Q13347	Q7L2H7 O75821 O75822 O00303 P60228 Q14152 Q9UBQ5 P55884 Q99613 Q9Y262
O60762	Q9P2X0	O94777
P48740	O00602
Q9BVA0	O75449
P17787	Q15822
P12694	P09622	P21953	P11182
P32297	P17787
P05556	P56199
Q03405	P00749
Q9UBU9	Q9UKK6
Q9NR55	Q9BYV9
Q16520	Q9Y2D1
P11498	P40925	P48163
P05412	P17544
Q13535	Q8WXE1
Q02153	P33402
P07358	P07357	P13671	P01031 P07360 P02748 P10643
Q9Y5N5	Q9UI30
P15336	P01100
P25205	P33992	P33991	P33993 P49736 Q14566
P29460	P29597	Q9NPF7	O60674 P42701 Q5VWK5
P55268	Q9Y6N6	O15230
P43246	P20585
