# Supplementary material for: hu.MAP3.0: Atlas of human protein complexes by integration of > 25,000 proteomic experiments
Source: bioRxiv. 2024 Oct 15:2024.10.11.617930. Preprint. [Version 1] doi: 10.1101/2024.10.11.617930 (PMC11507723; doi:10.1101/2024.10.11.617930)
Supplement: Supplement 7 — Table S7: Predicted pairwise probability with associated hu.MAP3.0 complexes [file media-7.xlsx]

## Sheet: humap3_pairs_w_probability_matc
protein1	protein2	probability	associated_huMAP3_complexes
Q9Y2D4	Q8IYI6	0.999988	huMAP3_04054.1,huMAP3_07009.1,huMAP3_09839.1,huMAP3_12587.1
Q9BTE1	Q9UJW0	0.999986	huMAP3_04946.1,huMAP3_09952.1,huMAP3_12900.1
Q15910	O75530	0.999984	huMAP3_04977.1,huMAP3_06942.1,huMAP3_13482.1,huMAP3_15095.1,huMAP3_15128.1
Q9UPT5	Q8IYI6	0.999983	huMAP3_04054.1,huMAP3_07009.1,huMAP3_09839.1,huMAP3_12587.1
Q96FV9	Q86W42	0.999982	huMAP3_04932.1,huMAP3_09101.1,huMAP3_09184.1,huMAP3_09943.1,huMAP3_10299.1,huMAP3_10789.1,huMAP3_12548.1
Q15910	Q15022	0.999982	huMAP3_04977.1,huMAP3_06942.1,huMAP3_13482.1,huMAP3_15095.1,huMAP3_15128.1
Q9Y535	Q9BUI4	0.999978	huMAP3_00807.1,huMAP3_06426.1,huMAP3_08487.1,huMAP3_09057.1,huMAP3_11092.1,huMAP3_14318.1
O75934	Q9UMS4	0.999977	huMAP3_08382.1,huMAP3_09945.1
Q8TAA3	P20618	0.999976	huMAP3_00356.1,huMAP3_09656.1,huMAP3_13725.1
Q9UJX4	Q9UJX5	0.999975	huMAP3_03388.1,huMAP3_12747.1
Q5RKV6	Q13868	0.999975	huMAP3_05382.1,huMAP3_14264.1
P08579	P09661	0.999975	huMAP3_06511.1,huMAP3_08980.1
Q96FV9	Q6I9Y2	0.999974	huMAP3_02553.1,huMAP3_04932.1,huMAP3_07273.1,huMAP3_08111.1,huMAP3_08233.1,huMAP3_09101.1,huMAP3_09184.1,huMAP3_09943.1,huMAP3_10299.1,huMAP3_10789.1,huMAP3_12548.1
Q9UJX4	Q9H1A4	0.999974	huMAP3_03388.1,huMAP3_12747.1
Q13868	Q9NQT4	0.999974	huMAP3_05382.1,huMAP3_14264.1
Q9UJA5	Q96FX7	0.999974	huMAP3_14415.1
Q13042	Q9H1A4	0.999974	huMAP3_03388.1,huMAP3_12747.1
Q13868	Q9Y3B2	0.999973	huMAP3_05382.1,huMAP3_14264.1
Q96MG7	Q96SB8	0.999973	huMAP3_04711.1,huMAP3_12611.1,huMAP3_12650.1,huMAP3_13158.1,huMAP3_13635.1,huMAP3_13746.1,huMAP3_14734.1
Q99459	O43660	0.999971	huMAP3_08382.1,huMAP3_09504.1,huMAP3_09945.1
Q9UI08	Q8N8S7	0.999971	huMAP3_01216.1,huMAP3_06340.1,huMAP3_07276.1,huMAP3_08368.1,huMAP3_10838.1,huMAP3_10893.1
P56282	Q07864	0.999971	huMAP3_04178.1,huMAP3_06746.1,huMAP3_14197.1
P42025	Q9BTE1	0.999971	huMAP3_04946.1,huMAP3_09952.1,huMAP3_12900.1
Q8TAG9	Q8IYI6	0.99997	huMAP3_04054.1,huMAP3_07009.1,huMAP3_09839.1,huMAP3_12587.1
P50552	Q8N8S7	0.99997	huMAP3_00207.1,huMAP3_01216.1,huMAP3_06340.1,huMAP3_07276.1,huMAP3_08368.1,huMAP3_08692.1,huMAP3_09020.1,huMAP3_10838.1,huMAP3_10893.1
Q92759	P19447	0.99997	huMAP3_05174.1,huMAP3_09908.1,huMAP3_12429.1
P42025	Q9UJW0	0.99997	huMAP3_04946.1,huMAP3_09952.1,huMAP3_12900.1
Q9UPT5	Q8TAG9	0.999969	huMAP3_04054.1,huMAP3_07009.1,huMAP3_09839.1,huMAP3_12587.1
O43741	Q13131	0.999969	huMAP3_01652.1,huMAP3_12203.1
Q9NW08	Q9Y535	0.999969	huMAP3_06426.1,huMAP3_08487.1,huMAP3_09057.1,huMAP3_11092.1,huMAP3_14318.1
P29692	P24534	0.999968	huMAP3_00469.1,huMAP3_04189.1,huMAP3_06945.1,huMAP3_12041.1
O60645	Q9NV70	0.999968	huMAP3_04054.1,huMAP3_07009.1,huMAP3_09839.1,huMAP3_12587.1
Q15024	Q01780	0.999967	huMAP3_05382.1
Q9Y333	P62312	0.999967	huMAP3_02465.1,huMAP3_08980.1
Q9UJX5	Q13042	0.999966	huMAP3_03388.1,huMAP3_12747.1
Q9C0J8	Q10570	0.999965	huMAP3_00102.1,huMAP3_09096.1,huMAP3_11757.1
Q9UJX5	Q96DE5	0.999965	huMAP3_03388.1,huMAP3_12747.1
Q9NPD3	Q9Y3B2	0.999965	huMAP3_05382.1,huMAP3_14264.1
P24534	P26641	0.999964	huMAP3_00469.1,huMAP3_04189.1,huMAP3_08052.1,huMAP3_12041.1
Q96GM5	P51531	0.999964	huMAP3_03221.1,huMAP3_11470.1
Q8IY18	Q8WV22	0.999964	huMAP3_04711.1,huMAP3_12611.1,huMAP3_12650.1,huMAP3_13158.1,huMAP3_13635.1,huMAP3_13746.1,huMAP3_14734.1
O00506	Q9BUL8	0.999964	huMAP3_01936.1,huMAP3_02705.1,huMAP3_10138.1,huMAP3_11938.1,huMAP3_13510.1
Q13042	Q9UJX2	0.999964	huMAP3_03388.1,huMAP3_12747.1
Q9HBM1	Q9BZD4	0.999964	huMAP3_01824.1,huMAP3_11940.1
Q8TAA3	P25787	0.999963	huMAP3_00356.1,huMAP3_09656.1,huMAP3_13725.1
Q9UJX4	Q9UJX6	0.999963	huMAP3_03388.1,huMAP3_12747.1
B5ME19	P60228	0.999963	huMAP3_01276.1,huMAP3_11246.1,huMAP3_13175.1
Q96DE5	Q9H1A4	0.999963	huMAP3_03388.1,huMAP3_12747.1
Q15024	Q99547	0.999962	huMAP3_05382.1,huMAP3_14264.1
Q9Y535	Q9H1D9	0.999962	huMAP3_00807.1,huMAP3_06426.1,huMAP3_08487.1,huMAP3_09057.1,huMAP3_11092.1,huMAP3_14318.1
Q9UJX4	Q13042	0.999962	huMAP3_03388.1,huMAP3_12747.1
P68400	P67870	0.999962	huMAP3_01759.1,huMAP3_06386.1,huMAP3_10162.1,huMAP3_11199.1,huMAP3_14051.1
Q9NPD3	Q5RKV6	0.999961	huMAP3_05382.1,huMAP3_14264.1
O15116	P62312	0.999961	huMAP3_02465.1,huMAP3_05636.1,huMAP3_08980.1
P55884	Q9Y262	0.999961	huMAP3_01276.1,huMAP3_11246.1,huMAP3_13175.1
O00471	Q8TAG9	0.999961	huMAP3_04054.1,huMAP3_07009.1,huMAP3_09839.1,huMAP3_12587.1
Q13888	P32780	0.999961	huMAP3_05174.1,huMAP3_09908.1,huMAP3_12429.1
Q99547	Q9Y3B2	0.999961	huMAP3_05382.1,huMAP3_14264.1
Q13868	Q01780	0.999961	huMAP3_05382.1
Q9UJX5	Q9UJX6	0.999961	huMAP3_03388.1,huMAP3_12747.1
P46527	P20248	0.999961	huMAP3_06587.1,huMAP3_10449.1,huMAP3_14722.1
Q13769	Q96J01	0.999961	huMAP3_04932.1,huMAP3_09101.1,huMAP3_09943.1,huMAP3_10299.1,huMAP3_10789.1,huMAP3_12548.1
P51946	P50613	0.99996	huMAP3_05174.1,huMAP3_09908.1,huMAP3_12429.1
Q9NPD3	Q13868	0.99996	huMAP3_05382.1,huMAP3_14264.1
Q9HBI1	Q13418	0.99996	huMAP3_04827.1,huMAP3_06647.1,huMAP3_09385.1,huMAP3_11194.1
Q9H9F9	Q6PI98	0.99996	huMAP3_01995.1,huMAP3_14133.1
P28072	O14818	0.999959	huMAP3_00356.1,huMAP3_09656.1,huMAP3_13725.1
Q96DE5	Q9UJX2	0.999959	huMAP3_03388.1,huMAP3_12747.1
Q96DE5	Q9UJX3	0.999958	huMAP3_03388.1,huMAP3_12747.1
Q99547	Q9NQT4	0.999958	huMAP3_05382.1,huMAP3_14264.1
Q9UHB7	Q03111	0.999958	huMAP3_01901.1,huMAP3_06690.1,huMAP3_12350.1,huMAP3_13608.1,huMAP3_13960.1,huMAP3_14693.1
Q96GM5	Q12824	0.999958	huMAP3_03221.1,huMAP3_11470.1
Q96FV9	Q96J01	0.999957	huMAP3_04932.1,huMAP3_09101.1,huMAP3_09184.1,huMAP3_09943.1,huMAP3_10299.1,huMAP3_10789.1,huMAP3_12548.1
Q7Z392	Q8IUR0	0.999957	huMAP3_04127.1,huMAP3_07907.1,huMAP3_12177.1
Q13868	Q99547	0.999957	huMAP3_05382.1,huMAP3_14264.1
Q13042	Q9UJX6	0.999957	huMAP3_03388.1,huMAP3_12747.1
Q9NPD3	Q9NQT4	0.999957	huMAP3_05382.1,huMAP3_14264.1
P33240	Q92797	0.999957	huMAP3_09096.1,huMAP3_11757.1
Q8TAA3	P28070	0.999956	huMAP3_00356.1,huMAP3_09656.1,huMAP3_13725.1
Q8NBZ0	Q9H9F9	0.999956	huMAP3_01995.1,huMAP3_14133.1
Q92599	Q9NVA2	0.999956	huMAP3_02362.1
P28066	P28072	0.999955	huMAP3_00356.1,huMAP3_09656.1,huMAP3_13725.1
Q8WV22	Q96SB8	0.999955	huMAP3_04711.1,huMAP3_12611.1,huMAP3_12650.1,huMAP3_13158.1,huMAP3_13635.1,huMAP3_13746.1,huMAP3_14734.1
Q4LE39	O75446	0.999954	huMAP3_00957.1,huMAP3_08800.1,huMAP3_09031.1,huMAP3_09311.1,huMAP3_13482.1,huMAP3_15128.1
Q9UNM6	P48556	0.999954	huMAP3_05064.1,huMAP3_09656.1,huMAP3_13725.1
P28066	P49721	0.999954	huMAP3_00356.1,huMAP3_09656.1,huMAP3_13725.1
Q92785	Q92925	0.999954	huMAP3_03221.1,huMAP3_11470.1
Q9UJW0	O00399	0.999954	huMAP3_04946.1,huMAP3_09952.1,huMAP3_12900.1
Q96J01	Q6I9Y2	0.999953	huMAP3_02019.1,huMAP3_04872.1,huMAP3_04932.1,huMAP3_06628.1,huMAP3_08159.1,huMAP3_09101.1,huMAP3_09184.1,huMAP3_09225.1,huMAP3_09943.1,huMAP3_10299.1,huMAP3_10789.1,huMAP3_12548.1
P32322	Q96C36	0.999953	huMAP3_02071.1,huMAP3_05612.1,huMAP3_05634.1,huMAP3_10767.1
Q9H1A4	Q8NHZ8	0.999953	huMAP3_03388.1,huMAP3_12747.1
P38936	P20248	0.999953	huMAP3_10449.1,huMAP3_14722.1
P28072	P25787	0.999953	huMAP3_00356.1,huMAP3_09656.1,huMAP3_13725.1
P24539	P30049	0.999952	huMAP3_00060.1,huMAP3_07476.1,huMAP3_08716.1,huMAP3_09307.1,huMAP3_09775.1,huMAP3_11095.1
B5ME19	O15371	0.999952	huMAP3_01276.1,huMAP3_11246.1,huMAP3_13175.1
Q13952	P25208	0.999952	huMAP3_04171.1,huMAP3_04514.1,huMAP3_11827.1
Q9BUL8	Q9P289	0.999951	huMAP3_01936.1,huMAP3_02705.1,huMAP3_02766.1,huMAP3_07620.1,huMAP3_07644.1,huMAP3_09709.1,huMAP3_10138.1,huMAP3_10333.1,huMAP3_11938.1,huMAP3_13510.1
P55884	O15371	0.999951	huMAP3_01276.1,huMAP3_11246.1,huMAP3_13175.1
Q92925	Q8TAQ2	0.999951	huMAP3_03221.1,huMAP3_11470.1
Q9BYG5	P41743	0.999951	huMAP3_05806.1,huMAP3_07433.1,huMAP3_09726.1,huMAP3_10212.1,huMAP3_12987.1
Q6STE5	Q8TAQ2	0.999951	huMAP3_03221.1,huMAP3_11470.1
Q13889	Q13888	0.999951	huMAP3_05174.1,huMAP3_09908.1,huMAP3_12429.1
Q9GZQ3	Q567U6	0.999951	huMAP3_07032.1,huMAP3_14444.1
O00471	Q8IYI6	0.99995	huMAP3_04054.1,huMAP3_07009.1,huMAP3_09839.1,huMAP3_12587.1
Q9P2B4	O43815	0.99995	huMAP3_07620.1,huMAP3_07644.1,huMAP3_09709.1,huMAP3_10333.1,huMAP3_13510.1
Q9ULG1	Q9H9F9	0.99995	huMAP3_01995.1,huMAP3_14133.1
Q96KP1	O60645	0.99995	huMAP3_04054.1,huMAP3_07009.1,huMAP3_09839.1,huMAP3_12587.1
Q9NVD7	Q15404	0.99995	huMAP3_09385.1,huMAP3_11194.1
Q9BTE1	O75935	0.99995	huMAP3_04946.1,huMAP3_09952.1,huMAP3_12900.1
P48047	P56385	0.999949	huMAP3_07476.1,huMAP3_09775.1,huMAP3_11095.1
P28066	P25787	0.999949	huMAP3_00356.1,huMAP3_09656.1,huMAP3_13725.1
Q8TAA3	P28066	0.999949	huMAP3_00356.1,huMAP3_09656.1,huMAP3_13725.1
P62195	P35998	0.999949	huMAP3_05064.1,huMAP3_09656.1,huMAP3_13725.1
O60826	O14972	0.999949	huMAP3_01290.1,huMAP3_07032.1,huMAP3_14444.1
Q9Y478	Q13131	0.999949	huMAP3_01652.1,huMAP3_12203.1
Q9Y4Z0	P62312	0.999949	huMAP3_02465.1,huMAP3_05636.1,huMAP3_08980.1
Q9ULR0	Q9HCS7	0.999949	huMAP3_06726.1,huMAP3_08501.1,huMAP3_09504.1,huMAP3_09945.1
P60900	Q99436	0.999948	huMAP3_00356.1,huMAP3_09656.1,huMAP3_13725.1
Q15906	Q9NPF5	0.999948	huMAP3_04650.1,huMAP3_06087.1,huMAP3_07843.1,huMAP3_09291.1,huMAP3_10481.1,huMAP3_14306.1
P20618	P28072	0.999948	huMAP3_00356.1,huMAP3_09656.1,huMAP3_13725.1
Q96B26	Q99547	0.999948	huMAP3_05382.1,huMAP3_14264.1
Q8TAQ2	Q8WUZ0	0.999947	huMAP3_03221.1,huMAP3_11470.1
Q9UI08	P50552	0.999947	huMAP3_01216.1,huMAP3_06340.1,huMAP3_07276.1,huMAP3_08368.1,huMAP3_10838.1,huMAP3_10893.1
Q13868	Q06265	0.999947	huMAP3_05382.1,huMAP3_14264.1
O00469	Q02809	0.999947	huMAP3_10699.1,huMAP3_13038.1
Q96A65	O60645	0.999947	huMAP3_04054.1,huMAP3_09839.1,huMAP3_12587.1
Q9NQT5	Q99547	0.999946	huMAP3_05382.1,huMAP3_14264.1
P24539	P56385	0.999946	huMAP3_07476.1,huMAP3_08716.1,huMAP3_09775.1,huMAP3_11095.1
Q9NPD3	Q01780	0.999946	huMAP3_05382.1
Q9P0V9	Q92599	0.999946	huMAP3_02362.1
O75175	Q92600	0.999946	huMAP3_00551.1,huMAP3_11224.1
Q96DE5	P30260	0.999946	huMAP3_03388.1,huMAP3_12747.1
P25788	O14818	0.999945	huMAP3_00356.1,huMAP3_09656.1,huMAP3_13725.1
O75175	Q9NZN8	0.999945	huMAP3_00551.1,huMAP3_11224.1
P18859	P48047	0.999945	huMAP3_07476.1,huMAP3_09307.1,huMAP3_09775.1,huMAP3_11095.1
Q9Y478	P54646	0.999945	huMAP3_01652.1,huMAP3_12203.1
Q9BTE1	O00399	0.999945	huMAP3_04946.1,huMAP3_09952.1,huMAP3_12900.1
Q9Y4Z0	P62310	0.999945	huMAP3_08980.1
P28070	P28074	0.999944	huMAP3_00356.1,huMAP3_09656.1,huMAP3_13725.1
P52907	P47756	0.999944	huMAP3_02458.1,huMAP3_06652.1,huMAP3_08077.1,huMAP3_10870.1,huMAP3_12900.1
Q92499	Q9Y3I0	0.999944	huMAP3_06888.1,huMAP3_07391.1,huMAP3_07781.1,huMAP3_09836.1,huMAP3_10307.1,huMAP3_10631.1,huMAP3_11111.1,huMAP3_14270.1,huMAP3_14559.1
Q96DE5	Q9UJX6	0.999944	huMAP3_03388.1,huMAP3_12747.1
Q15019	Q9UHD8	0.999944	huMAP3_02362.1
O95777	P62312	0.999943	huMAP3_08980.1
P25788	P25787	0.999943	huMAP3_00356.1,huMAP3_09656.1,huMAP3_13725.1
Q4G0F5	O75436	0.999943	huMAP3_01277.1,huMAP3_13244.1
Q96MG7	Q8WV22	0.999943	huMAP3_04711.1,huMAP3_12611.1,huMAP3_12650.1,huMAP3_13158.1,huMAP3_13635.1,huMAP3_13746.1,huMAP3_14734.1
Q13888	P19447	0.999942	huMAP3_05174.1,huMAP3_09908.1,huMAP3_12429.1
O75934	O43660	0.999942	huMAP3_04253.1,huMAP3_06726.1,huMAP3_08382.1,huMAP3_08501.1,huMAP3_09504.1,huMAP3_09945.1
Q9Y5Q8	Q9Y5Q9	0.999942	huMAP3_00436.1,huMAP3_01637.1,huMAP3_08803.1,huMAP3_09865.1,huMAP3_10249.1,huMAP3_10875.1,huMAP3_14801.1
Q7Z392	Q9UL33	0.999942	huMAP3_04127.1,huMAP3_07907.1,huMAP3_12177.1
Q9Y4Z0	O95777	0.999942	huMAP3_08980.1
Q5RKV6	Q99547	0.999942	huMAP3_05382.1,huMAP3_14264.1
P62195	Q13200	0.999941	huMAP3_05064.1,huMAP3_09656.1,huMAP3_13725.1
P20618	P49721	0.999941	huMAP3_00356.1,huMAP3_09656.1,huMAP3_13725.1
P20618	P25789	0.999941	huMAP3_00356.1,huMAP3_09656.1,huMAP3_13725.1
Q9UJX5	Q8NHZ8	0.999941	huMAP3_03388.1,huMAP3_12747.1
Q06265	Q99547	0.999941	huMAP3_05382.1,huMAP3_14264.1
Q13111	Q13112	0.999941	huMAP3_01346.1,huMAP3_05517.1,huMAP3_08513.1,huMAP3_10512.1,huMAP3_10747.1,huMAP3_11491.1,huMAP3_11539.1,huMAP3_12711.1
Q13769	Q86W42	0.999941	huMAP3_04932.1,huMAP3_09101.1,huMAP3_09943.1,huMAP3_10299.1,huMAP3_10789.1,huMAP3_12548.1
Q92759	P32780	0.999941	huMAP3_05174.1,huMAP3_09908.1,huMAP3_12429.1
O94906	O95400	0.999941	huMAP3_06511.1,huMAP3_08980.1,huMAP3_09504.1,huMAP3_09945.1
Q9H1Y0	Q676U5	0.999941	huMAP3_09496.1,huMAP3_10371.1,huMAP3_11658.1,huMAP3_12491.1,huMAP3_14274.1,huMAP3_14329.1
Q9BUI4	Q9Y2Y1	0.99994	huMAP3_00807.1,huMAP3_06426.1,huMAP3_08487.1,huMAP3_09057.1,huMAP3_11092.1,huMAP3_14318.1
Q92925	Q8WUZ0	0.99994	huMAP3_03221.1,huMAP3_11470.1
P28072	P49721	0.99994	huMAP3_00356.1,huMAP3_09656.1,huMAP3_13725.1
P25788	P28066	0.99994	huMAP3_00356.1,huMAP3_09656.1,huMAP3_13725.1
Q9Y5R8	Q7Z392	0.999939	huMAP3_04127.1,huMAP3_07907.1,huMAP3_12177.1
P62310	P62312	0.999939	huMAP3_08980.1
Q9NQT5	Q01780	0.999939	huMAP3_05382.1
O43237	Q13409	0.999939	huMAP3_02226.1,huMAP3_07382.1,huMAP3_08818.1,huMAP3_09560.1,huMAP3_09593.1,huMAP3_09802.1,huMAP3_11519.1,huMAP3_12566.1,huMAP3_15007.1,huMAP3_15289.1
Q13033	Q9P2B4	0.999939	huMAP3_07644.1,huMAP3_09709.1,huMAP3_10333.1,huMAP3_13510.1
P62304	P62318	0.999938	huMAP3_04549.1,huMAP3_06511.1,huMAP3_08980.1
O43264	Q8WU76	0.999938	huMAP3_03203.1,huMAP3_06458.1,huMAP3_08929.1,huMAP3_10587.1
Q8IY67	Q96LI5	0.999938	huMAP3_00551.1,huMAP3_11224.1
Q9H9Q2	Q7L5N1	0.999938	huMAP3_05041.1,huMAP3_05816.1,huMAP3_08550.1,huMAP3_09779.1,huMAP3_14528.1
P61158	P59998	0.999938	huMAP3_04814.1,huMAP3_08269.1,huMAP3_09309.1,huMAP3_13904.1,huMAP3_14624.1
Q8TAQ2	Q12824	0.999938	huMAP3_03221.1,huMAP3_11470.1
O75436	Q9UBQ0	0.999938	huMAP3_01277.1,huMAP3_13244.1
Q9NV88	Q5TA45	0.999937	huMAP3_09230.1,huMAP3_10641.1,huMAP3_12564.1,huMAP3_15286.1
O14579	P35606	0.999937	huMAP3_04405.1,huMAP3_09332.1,huMAP3_11357.1,huMAP3_12869.1
Q06265	Q9Y3B2	0.999937	huMAP3_05382.1,huMAP3_14264.1
Q9GZQ3	O60826	0.999937	huMAP3_07032.1,huMAP3_14444.1
Q96J01	Q86W42	0.999937	huMAP3_00936.1,huMAP3_04872.1,huMAP3_04932.1,huMAP3_06572.1,huMAP3_06628.1,huMAP3_08159.1,huMAP3_08904.1,huMAP3_09101.1,huMAP3_09184.1,huMAP3_09225.1,huMAP3_09943.1,huMAP3_10299.1,huMAP3_10789.1,huMAP3_12548.1
Q6I9Y2	Q86W42	0.999937	huMAP3_04872.1,huMAP3_04932.1,huMAP3_06628.1,huMAP3_08159.1,huMAP3_09101.1,huMAP3_09184.1,huMAP3_09225.1,huMAP3_09943.1,huMAP3_10299.1,huMAP3_10789.1,huMAP3_12548.1
Q9BXC9	Q8N3I7	0.999936	huMAP3_01439.1,huMAP3_14150.1
Q96GM5	Q92785	0.999936	huMAP3_03221.1,huMAP3_11470.1
P42025	Q9NZ32	0.999936	huMAP3_04946.1,huMAP3_09952.1,huMAP3_12900.1
P28070	P60900	0.999936	huMAP3_00356.1,huMAP3_09656.1,huMAP3_13725.1
O14972	Q567U6	0.999936	huMAP3_01290.1,huMAP3_07032.1,huMAP3_14444.1
P51531	Q8WUZ0	0.999936	huMAP3_03221.1,huMAP3_11470.1
Q06546	Q06547	0.999936	huMAP3_00253.1,huMAP3_10107.1,huMAP3_11749.1,huMAP3_11787.1,huMAP3_13076.1,huMAP3_13542.1,huMAP3_13554.1,huMAP3_14204.1,huMAP3_14896.1
Q13200	P43686	0.999935	huMAP3_05064.1,huMAP3_09656.1,huMAP3_13725.1
O95400	Q96DI7	0.999935	huMAP3_08980.1,huMAP3_09504.1,huMAP3_09945.1
P83436	Q9Y2V7	0.999935	huMAP3_04294.1,huMAP3_09176.1,huMAP3_14423.1
Q86X83	Q567U6	0.999935	huMAP3_01290.1,huMAP3_07032.1,huMAP3_14444.1
Q9UHD8	Q9NVA2	0.999935	huMAP3_02362.1
Q5VSL9	O43815	0.999935	huMAP3_00935.1,huMAP3_07620.1,huMAP3_07644.1,huMAP3_09709.1,huMAP3_10333.1,huMAP3_13510.1
P43686	Q99460	0.999935	huMAP3_05064.1,huMAP3_09656.1,huMAP3_13725.1
Q9NR28	P98170	0.999935	huMAP3_05765.1
P15927	P35244	0.999934	huMAP3_07481.1,huMAP3_08325.1,huMAP3_08422.1,huMAP3_09432.1,huMAP3_10578.1,huMAP3_13854.1,huMAP3_14846.1
P60900	P25787	0.999934	huMAP3_00356.1,huMAP3_09656.1,huMAP3_13725.1
Q96B26	Q01780	0.999934	huMAP3_05382.1
Q9NZN8	Q96LI5	0.999934	huMAP3_00551.1,huMAP3_11224.1
Q9H840	Q9NWZ8	0.999934	huMAP3_04549.1,huMAP3_06511.1,huMAP3_08980.1
Q96CW1	O94973	0.999933	huMAP3_05849.1,huMAP3_06283.1,huMAP3_08320.1,huMAP3_08540.1,huMAP3_09107.1,huMAP3_09403.1,huMAP3_10762.1,huMAP3_10876.1,huMAP3_12394.1,huMAP3_12918.1
P51946	P51948	0.999933	huMAP3_05174.1,huMAP3_09908.1,huMAP3_12429.1
Q96MX6	Q9H6T3	0.999933	huMAP3_00807.1,huMAP3_06426.1,huMAP3_08487.1,huMAP3_09057.1,huMAP3_11092.1,huMAP3_14318.1
Q15024	Q9NQT5	0.999933	huMAP3_05382.1,huMAP3_14264.1
Q9Y3A3	O43815	0.999932	huMAP3_00935.1,huMAP3_07620.1,huMAP3_07644.1,huMAP3_09709.1,huMAP3_10333.1,huMAP3_13510.1
Q99436	P25787	0.999932	huMAP3_00356.1,huMAP3_09656.1,huMAP3_13725.1
P25786	P28070	0.999932	huMAP3_00356.1,huMAP3_09656.1,huMAP3_13725.1
Q6P1J9	Q8N7H5	0.999932	huMAP3_07454.1,huMAP3_07749.1,huMAP3_09843.1,huMAP3_11018.1,huMAP3_11092.1,huMAP3_12111.1
O00487	Q13200	0.999931	huMAP3_05064.1,huMAP3_09656.1,huMAP3_13725.1
Q9UJX6	Q8NHZ8	0.999931	huMAP3_03388.1,huMAP3_12747.1
Q9ULR0	O60306	0.999931	huMAP3_06726.1,huMAP3_08501.1,huMAP3_09504.1,huMAP3_09945.1
Q8NBJ5	O60568	0.999931	huMAP3_02991.1,huMAP3_03159.1,huMAP3_05718.1,huMAP3_06555.1,huMAP3_07149.1,huMAP3_07512.1,huMAP3_08295.1,huMAP3_09435.1,huMAP3_10699.1,huMAP3_10984.1,huMAP3_13038.1
P20618	P25787	0.999931	huMAP3_00356.1,huMAP3_09656.1,huMAP3_13725.1
Q96RT8	Q9BSJ2	0.999931	huMAP3_09443.1,huMAP3_14882.1
Q9UMS4	O43660	0.999931	huMAP3_08382.1,huMAP3_09945.1
Q8IY18	Q96SB8	0.999931	huMAP3_04711.1,huMAP3_12611.1,huMAP3_12650.1,huMAP3_13158.1,huMAP3_13635.1,huMAP3_13746.1,huMAP3_14734.1
P83436	Q9UP83	0.999931	huMAP3_04294.1,huMAP3_09176.1,huMAP3_14423.1
Q01780	Q9NQT4	0.99993	huMAP3_05382.1
P30049	P48047	0.99993	huMAP3_07476.1,huMAP3_08750.1,huMAP3_09307.1,huMAP3_09775.1,huMAP3_11095.1
Q13033	Q5VSL9	0.99993	huMAP3_07644.1,huMAP3_09709.1,huMAP3_10333.1,huMAP3_13510.1
Q9H0E3	O75446	0.99993	huMAP3_00957.1,huMAP3_08800.1,huMAP3_09031.1,huMAP3_09311.1,huMAP3_13482.1,huMAP3_15128.1
P62195	Q99460	0.99993	huMAP3_05064.1,huMAP3_09656.1,huMAP3_13725.1
P28074	P28072	0.99993	huMAP3_00356.1,huMAP3_09656.1,huMAP3_13725.1
Q6IBW4	P42695	0.99993	huMAP3_09855.1,huMAP3_14385.1,huMAP3_14663.1
P28070	P28072	0.999929	huMAP3_00356.1,huMAP3_09656.1,huMAP3_13725.1
P25788	P28070	0.999929	huMAP3_00356.1,huMAP3_09656.1,huMAP3_13725.1
Q9NVD7	Q13418	0.999929	huMAP3_09385.1,huMAP3_11194.1
P28070	P49721	0.999929	huMAP3_00356.1,huMAP3_09656.1,huMAP3_13725.1
Q13868	Q13901	0.999929	huMAP3_05382.1,huMAP3_14264.1
A0JLT2	Q9NVC6	0.999929	huMAP3_02730.1
P60510	Q9NY27	0.999929	huMAP3_11192.1,huMAP3_13486.1
Q9NPD3	Q99547	0.999929	huMAP3_05382.1,huMAP3_14264.1
P62140	P36873	0.999929	huMAP3_06341.1,huMAP3_08482.1,huMAP3_08717.1,huMAP3_09354.1,huMAP3_09633.1,huMAP3_10148.1,huMAP3_14504.1
Q92785	P51532	0.999929	huMAP3_03221.1,huMAP3_11470.1
Q13889	P32780	0.999928	huMAP3_05174.1,huMAP3_09908.1,huMAP3_12429.1
Q5RKV6	Q9NQT4	0.999928	huMAP3_05382.1,huMAP3_14264.1
Q99567	P37198	0.999928	huMAP3_05948.1,huMAP3_06369.1,huMAP3_08442.1,huMAP3_09220.1,huMAP3_10000.1,huMAP3_12581.1
Q92925	Q12824	0.999927	huMAP3_03221.1,huMAP3_11470.1
P25787	P49721	0.999927	huMAP3_00356.1,huMAP3_09656.1,huMAP3_13725.1
Q9UK45	P62312	0.999927	huMAP3_02465.1,huMAP3_05636.1,huMAP3_08980.1
P25786	P28072	0.999926	huMAP3_00356.1,huMAP3_09656.1,huMAP3_13725.1
Q92785	Q6STE5	0.999926	huMAP3_03221.1,huMAP3_11470.1
Q9UKZ1	Q9NZN8	0.999926	huMAP3_00551.1,huMAP3_11224.1
P52907	Q14203	0.999926	huMAP3_12900.1
Q3SYG4	Q8N3I7	0.999926	huMAP3_01439.1,huMAP3_14150.1
Q96RT8	P23258	0.999926	huMAP3_09443.1,huMAP3_14882.1
Q99436	P49721	0.999925	huMAP3_00356.1,huMAP3_09656.1,huMAP3_13725.1
O60826	Q567U6	0.999925	huMAP3_01290.1,huMAP3_07032.1,huMAP3_14444.1
Q969G3	P51532	0.999925	huMAP3_03221.1,huMAP3_11470.1
P46019	P15735	0.999924	huMAP3_00123.1,huMAP3_11264.1,huMAP3_14959.1,huMAP3_15036.1
Q9HBM1	Q9H410	0.999924	huMAP3_01824.1,huMAP3_11940.1
Q8NFD5	Q92785	0.999924	huMAP3_03221.1,huMAP3_11470.1
Q969G3	Q8TAQ2	0.999924	huMAP3_03221.1,huMAP3_11470.1
Q15435	P36873	0.999924	huMAP3_06341.1,huMAP3_09354.1,huMAP3_09633.1,huMAP3_10148.1,huMAP3_14504.1
O75934	Q99459	0.999924	huMAP3_08382.1,huMAP3_09504.1,huMAP3_09945.1
O60216	Q8WVM7	0.999924	huMAP3_00229.1,huMAP3_14972.1
Q8WTW3	Q9UP83	0.999924	huMAP3_04294.1,huMAP3_09176.1,huMAP3_14423.1
P51948	P50613	0.999924	huMAP3_05174.1,huMAP3_09908.1,huMAP3_12429.1
Q6MZP7	Q96GY3	0.999923	huMAP3_00487.1,huMAP3_03164.1,huMAP3_07470.1,huMAP3_08170.1,huMAP3_10910.1,huMAP3_11168.1
Q9H4L4	Q9BV38	0.999923	huMAP3_03787.1,huMAP3_05508.1,huMAP3_07162.1,huMAP3_07191.1,huMAP3_11063.1
P61163	Q9NZ32	0.999923	huMAP3_04946.1,huMAP3_09952.1,huMAP3_12900.1
P20618	P28066	0.999923	huMAP3_00356.1,huMAP3_09656.1,huMAP3_13725.1
Q9NWS0	Q9H6T3	0.999923	huMAP3_00807.1,huMAP3_06426.1,huMAP3_08487.1,huMAP3_09057.1,huMAP3_11092.1,huMAP3_14318.1
Q9Y333	O15116	0.999923	huMAP3_02465.1,huMAP3_08980.1
Q92785	P51531	0.999923	huMAP3_03221.1,huMAP3_11470.1
Q9BRG1	Q86VN1	0.999922	huMAP3_03029.1,huMAP3_12909.1
Q8IZL8	Q5SY16	0.999922	huMAP3_07162.1
P35232	Q99623	0.999922	huMAP3_01706.1,huMAP3_09671.1,huMAP3_10725.1,huMAP3_11743.1
Q15019	Q9P0V9	0.999922	huMAP3_02362.1
P51531	Q8TAQ2	0.999922	huMAP3_03221.1,huMAP3_11470.1
Q9BRV8	O43815	0.999922	huMAP3_00935.1,huMAP3_07620.1,huMAP3_07644.1,huMAP3_09709.1,huMAP3_10333.1,huMAP3_13510.1
Q96EV8	O95295	0.999922	huMAP3_06144.1,huMAP3_09421.1,huMAP3_10940.1,huMAP3_11659.1
P62333	Q13200	0.999922	huMAP3_05064.1,huMAP3_09656.1,huMAP3_13725.1
Q9H410	Q96IY1	0.999921	huMAP3_01824.1,huMAP3_11940.1
P55199	Q96JC9	0.999921	huMAP3_04571.1,huMAP3_06690.1,huMAP3_12350.1,huMAP3_13608.1,huMAP3_13960.1,huMAP3_14693.1
P08579	P63162	0.999921	huMAP3_04549.1,huMAP3_06511.1,huMAP3_08980.1
Q9Y2D4	O00471	0.999921	huMAP3_04054.1,huMAP3_07009.1,huMAP3_09839.1,huMAP3_12587.1
Q15650	Q9H1I8	0.999921	huMAP3_00443.1,huMAP3_13900.1
Q9UHD8	Q16181	0.99992	huMAP3_02362.1
Q9NPA0	Q9P0I2	0.99992	huMAP3_03281.1,huMAP3_12199.1,huMAP3_14641.1
Q9P0V9	Q16181	0.99992	huMAP3_02362.1
P0DPB6	O15160	0.99992	huMAP3_06426.1,huMAP3_08487.1,huMAP3_09057.1,huMAP3_11092.1,huMAP3_14318.1
Q15013	Q13257	0.99992	huMAP3_07733.1
Q9UHV9	P61758	0.99992	huMAP3_06819.1,huMAP3_09036.1,huMAP3_10942.1,huMAP3_11361.1,huMAP3_14584.1,huMAP3_14626.1
P55884	P60228	0.99992	huMAP3_01276.1,huMAP3_11246.1,huMAP3_13175.1
P61163	P52907	0.99992	huMAP3_12900.1
Q4G0F5	Q9UBQ0	0.999919	huMAP3_01277.1,huMAP3_13244.1
Q9UJX4	Q96DE5	0.999919	huMAP3_03388.1,huMAP3_12747.1
P60228	O15371	0.999919	huMAP3_01276.1,huMAP3_11246.1,huMAP3_13175.1
Q9NQT5	Q5RKV6	0.999919	huMAP3_05382.1,huMAP3_14264.1
Q96D71	Q15311	0.999919	huMAP3_05849.1,huMAP3_08320.1,huMAP3_09107.1,huMAP3_09403.1,huMAP3_10762.1,huMAP3_10876.1,huMAP3_12376.1,huMAP3_12394.1,huMAP3_12918.1
P17980	P43686	0.999919	huMAP3_05064.1,huMAP3_09656.1,huMAP3_13725.1
P19404	P28331	0.999918	huMAP3_02819.1,huMAP3_06397.1,huMAP3_09567.1,huMAP3_09982.1,huMAP3_14018.1,huMAP3_14878.1
Q969G3	Q92785	0.999918	huMAP3_03221.1,huMAP3_11470.1
P25786	P49721	0.999918	huMAP3_00356.1,huMAP3_09656.1,huMAP3_13725.1
P25786	Q8TAA3	0.999917	huMAP3_00356.1,huMAP3_09656.1,huMAP3_13725.1
Q7Z3J2	Q9GZQ3	0.999917	huMAP3_03516.1,huMAP3_07032.1,huMAP3_14444.1
Q96FV9	Q8NI27	0.999917	huMAP3_04932.1,huMAP3_09101.1,huMAP3_09943.1,huMAP3_10299.1,huMAP3_10789.1,huMAP3_12548.1
Q14BN4	O43815	0.999917	huMAP3_00935.1,huMAP3_07620.1,huMAP3_07644.1,huMAP3_09709.1,huMAP3_10333.1,huMAP3_13510.1
Q96B26	Q13868	0.999917	huMAP3_05382.1,huMAP3_14264.1
Q9HBM1	O14777	0.999917	huMAP3_01824.1,huMAP3_11940.1
P25786	P25788	0.999917	huMAP3_00356.1,huMAP3_09656.1,huMAP3_13725.1
Q9P0W2	Q14687	0.999917	huMAP3_01287.1,huMAP3_08800.1,huMAP3_09031.1,huMAP3_09232.1,huMAP3_10258.1,huMAP3_10311.1,huMAP3_15128.1
Q9UK41	Q96EY5	0.999917	huMAP3_06010.1,huMAP3_07951.1,huMAP3_09572.1,huMAP3_12917.1,huMAP3_13805.1
P14868	P54136	0.999916	huMAP3_02637.1,huMAP3_13688.1
P60900	P28074	0.999916	huMAP3_00356.1,huMAP3_09656.1,huMAP3_13725.1
P06576	P30049	0.999916	huMAP3_05738.1,huMAP3_07476.1,huMAP3_08716.1,huMAP3_08750.1,huMAP3_09307.1,huMAP3_09775.1,huMAP3_11095.1
Q96GY3	Q5TKA1	0.999916	huMAP3_00487.1,huMAP3_03164.1,huMAP3_07470.1,huMAP3_08170.1,huMAP3_10910.1,huMAP3_11168.1
Q92785	Q8TAQ2	0.999916	huMAP3_03221.1,huMAP3_11470.1
P42285	Q13901	0.999915	huMAP3_05382.1,huMAP3_14264.1
P25788	P49721	0.999915	huMAP3_00356.1,huMAP3_09656.1,huMAP3_13725.1
P13861	P22694	0.999915	huMAP3_07046.1,huMAP3_11135.1,huMAP3_13352.1,huMAP3_14681.1
P28066	P28074	0.999915	huMAP3_00356.1,huMAP3_09656.1,huMAP3_13725.1
O75530	Q15022	0.999915	huMAP3_04977.1,huMAP3_06942.1,huMAP3_13482.1,huMAP3_15095.1,huMAP3_15128.1
Q9NPD3	Q13901	0.999915	huMAP3_05382.1,huMAP3_14264.1
Q9UL33	Q8IUR0	0.999915	huMAP3_04127.1,huMAP3_07907.1,huMAP3_12177.1
P35249	P40937	0.999914	huMAP3_00703.1,huMAP3_02396.1,huMAP3_02854.1,huMAP3_03241.1,huMAP3_07127.1,huMAP3_07313.1,huMAP3_08497.1,huMAP3_08854.1,huMAP3_08879.1,huMAP3_09476.1,huMAP3_10568.1,huMAP3_12727.1,huMAP3_12839.1,huMAP3_14232.1
P25786	P28074	0.999914	huMAP3_00356.1,huMAP3_09656.1,huMAP3_13725.1
Q13769	Q96FV9	0.999914	huMAP3_02553.1,huMAP3_02771.1,huMAP3_04932.1,huMAP3_07273.1,huMAP3_08111.1,huMAP3_08233.1,huMAP3_08963.1,huMAP3_09101.1,huMAP3_09583.1,huMAP3_09943.1,huMAP3_10299.1,huMAP3_10789.1,huMAP3_12548.1
Q8TBX8	P78356	0.999914	huMAP3_04301.1,huMAP3_07416.1,huMAP3_07859.1,huMAP3_08199.1,huMAP3_08289.1,huMAP3_08432.1,huMAP3_08874.1,huMAP3_08914.1,huMAP3_09163.1,huMAP3_09657.1,huMAP3_09823.1,huMAP3_10366.1,huMAP3_10611.1,huMAP3_10753.1,huMAP3_10883.1,huMAP3_10957.1,huMAP3_11931.1,huMAP3_12214.1,huMAP3_12350.1,huMAP3_13786.1,huMAP3_13857.1
Q4VC05	P51531	0.999914	huMAP3_03221.1,huMAP3_11470.1
P25788	P28074	0.999914	huMAP3_00356.1,huMAP3_09656.1,huMAP3_13725.1
P60900	P49721	0.999914	huMAP3_00356.1,huMAP3_09656.1,huMAP3_13725.1
Q8WVC0	Q9GZS3	0.999914	huMAP3_01529.1,huMAP3_02343.1,huMAP3_07454.1,huMAP3_07749.1,huMAP3_09843.1,huMAP3_11018.1,huMAP3_11092.1,huMAP3_12111.1
Q96RT8	Q96CW5	0.999913	huMAP3_09443.1,huMAP3_14882.1
O00231	Q13200	0.999913	huMAP3_05064.1,huMAP3_09656.1,huMAP3_13725.1
Q9NRL3	O43815	0.999913	huMAP3_00935.1,huMAP3_07620.1,huMAP3_07644.1,huMAP3_09709.1,huMAP3_10333.1,huMAP3_13510.1
Q96RT8	Q96RT7	0.999913	huMAP3_01758.1,huMAP3_09443.1,huMAP3_14882.1
Q9Y5R8	Q9Y2L5	0.999913	huMAP3_04127.1,huMAP3_07907.1,huMAP3_12177.1
Q9Y3B2	Q13901	0.999913	huMAP3_05382.1,huMAP3_14264.1
Q13042	P30260	0.999913	huMAP3_03388.1,huMAP3_12747.1
Q96QC0	O94842	0.999913	huMAP3_03974.1,huMAP3_13134.1,huMAP3_14504.1
Q92600	Q96LI5	0.999912	huMAP3_00551.1,huMAP3_11224.1
Q9ULG1	Q8NBZ0	0.999912	huMAP3_01995.1,huMAP3_14133.1
Q9Y248	Q9BRT9	0.999912	huMAP3_06136.1,huMAP3_06417.1,huMAP3_08399.1,huMAP3_08554.1,huMAP3_09238.1,huMAP3_11119.1,huMAP3_11832.1,huMAP3_12180.1,huMAP3_14758.1
P25787	O14818	0.999912	huMAP3_00356.1,huMAP3_09656.1,huMAP3_13725.1
Q92759	Q13889	0.999912	huMAP3_05174.1,huMAP3_09908.1,huMAP3_12429.1
O76003	Q6FI81	0.999912	huMAP3_04338.1,huMAP3_10842.1,huMAP3_11177.1,huMAP3_12931.1,huMAP3_14558.1
P48556	Q13200	0.999912	huMAP3_05064.1,huMAP3_09656.1,huMAP3_13725.1
P20618	Q99436	0.999912	huMAP3_00356.1,huMAP3_09656.1,huMAP3_13725.1
P25788	Q99436	0.999911	huMAP3_00356.1,huMAP3_09656.1,huMAP3_13725.1
Q96JB5	O94874	0.999911	huMAP3_03937.1,huMAP3_12534.1,huMAP3_14075.1
Q99496	P35227	0.999911	huMAP3_10162.1,huMAP3_14051.1
Q5MIZ7	P60510	0.999911	huMAP3_11192.1,huMAP3_13486.1
Q9P2L0	Q96FT9	0.99991	huMAP3_03435.1,huMAP3_12868.1
Q8TAF3	Q8TBZ3	0.99991	huMAP3_01746.1,huMAP3_08735.1,huMAP3_09502.1,huMAP3_09689.1,huMAP3_10588.1,huMAP3_10857.1,huMAP3_12501.1,huMAP3_14529.1
P28066	Q99436	0.99991	huMAP3_00356.1,huMAP3_09656.1,huMAP3_13725.1
Q6P4R8	Q9H9F9	0.99991	huMAP3_01995.1,huMAP3_14133.1
P62195	P43686	0.99991	huMAP3_05064.1,huMAP3_09656.1,huMAP3_13725.1
Q9Y3Q8	Q9UHY1	0.99991	huMAP3_09517.1,huMAP3_10310.1,huMAP3_14129.1
Q9BTE1	Q9NZ32	0.999909	huMAP3_04946.1,huMAP3_09952.1,huMAP3_12900.1
Q5UCC4	Q8N766	0.999909	huMAP3_03281.1
P67775	P30153	0.999909	huMAP3_06695.1,huMAP3_07998.1,huMAP3_09709.1,huMAP3_10333.1,huMAP3_13510.1
Q92782	Q969G3	0.999909	huMAP3_03221.1,huMAP3_11470.1
Q9NUP9	Q8N3R9	0.999909	huMAP3_08481.1,huMAP3_09519.1,huMAP3_11195.1,huMAP3_14575.1
Q9NQT5	Q06265	0.999908	huMAP3_05382.1,huMAP3_14264.1
Q96GM5	Q92922	0.999908	huMAP3_03221.1,huMAP3_11470.1
Q15428	Q15459	0.999908	huMAP3_04549.1,huMAP3_06511.1,huMAP3_08980.1
P17980	P62195	0.999907	huMAP3_05064.1,huMAP3_09656.1,huMAP3_13725.1
P28066	P25789	0.999907	huMAP3_00356.1,huMAP3_09656.1,huMAP3_13725.1
Q8TAA3	P49721	0.999907	huMAP3_00356.1,huMAP3_09656.1,huMAP3_13725.1
O75436	Q96QK1	0.999907	huMAP3_01277.1,huMAP3_13244.1
P20618	P28074	0.999907	huMAP3_00356.1,huMAP3_09656.1,huMAP3_13725.1
Q8TAA3	Q99436	0.999907	huMAP3_00356.1,huMAP3_09656.1,huMAP3_13725.1
Q8N7H5	Q6PD62	0.999907	huMAP3_07454.1,huMAP3_07749.1,huMAP3_09843.1,huMAP3_11018.1,huMAP3_11092.1,huMAP3_12111.1
Q8WX92	P18615	0.999906	huMAP3_01088.1,huMAP3_05354.1,huMAP3_09446.1
Q9Y4Y9	Q9Y4Z0	0.999906	huMAP3_02465.1,huMAP3_05636.1,huMAP3_08980.1
Q13033	Q9Y3A3	0.999906	huMAP3_07644.1,huMAP3_09709.1,huMAP3_10333.1,huMAP3_13510.1
Q9NP50	O75446	0.999906	huMAP3_00957.1,huMAP3_08800.1,huMAP3_09031.1,huMAP3_09311.1,huMAP3_13482.1,huMAP3_15128.1
P61024	Q13309	0.999906	huMAP3_06587.1,huMAP3_08026.1,huMAP3_10449.1,huMAP3_14722.1
Q9C0J8	O95639	0.999906	huMAP3_00102.1,huMAP3_09096.1,huMAP3_11757.1,huMAP3_15022.1
Q15363	Q9BVK6	0.999906	huMAP3_04392.1,huMAP3_07118.1,huMAP3_08461.1,huMAP3_09886.1,huMAP3_10362.1,huMAP3_11421.1
O95777	P62310	0.999906	huMAP3_06511.1,huMAP3_08980.1
P53680	O95782	0.999905	huMAP3_05120.1,huMAP3_05849.1,huMAP3_06283.1,huMAP3_08320.1,huMAP3_08540.1,huMAP3_09107.1,huMAP3_09403.1,huMAP3_10762.1,huMAP3_10876.1,huMAP3_12394.1,huMAP3_12918.1
O00232	P43686	0.999905	huMAP3_05064.1,huMAP3_09656.1,huMAP3_13725.1
Q9Y2L5	Q9UL33	0.999905	huMAP3_04127.1,huMAP3_07907.1,huMAP3_12177.1
Q15631	Q99598	0.999905	huMAP3_00989.1
Q9Y2W2	O60828	0.999905	huMAP3_09882.1,huMAP3_10063.1,huMAP3_12555.1,huMAP3_13674.1
Q9UM13	Q13042	0.999905	huMAP3_03388.1,huMAP3_12747.1
P14635	P61024	0.999905	huMAP3_06587.1,huMAP3_10449.1,huMAP3_14722.1
Q99547	Q01780	0.999905	huMAP3_05382.1
O15446	P61218	0.999904	huMAP3_00807.1,huMAP3_06426.1,huMAP3_08487.1,huMAP3_09057.1,huMAP3_11092.1,huMAP3_14318.1
P17980	Q99460	0.999904	huMAP3_05064.1,huMAP3_09656.1,huMAP3_13725.1
Q9UGJ1	Q96RT8	0.999904	huMAP3_09443.1,huMAP3_14882.1
P19447	P32780	0.999904	huMAP3_05174.1,huMAP3_09908.1,huMAP3_12429.1
Q96GM5	Q969G3	0.999903	huMAP3_03221.1,huMAP3_11470.1
Q9NXR7	Q9NWV8	0.999903	huMAP3_01447.1,huMAP3_02592.1,huMAP3_08508.1,huMAP3_10482.1,huMAP3_14749.1
P62333	O00232	0.999903	huMAP3_05064.1,huMAP3_09656.1,huMAP3_13725.1
P30049	P56385	0.999903	huMAP3_07476.1,huMAP3_08716.1,huMAP3_09775.1,huMAP3_11095.1
O75175	Q96LI5	0.999903	huMAP3_00551.1,huMAP3_11224.1
Q6STE5	Q8WUZ0	0.999903	huMAP3_03221.1,huMAP3_11470.1
Q9NQT5	Q13868	0.999903	huMAP3_05382.1,huMAP3_14264.1
Q99436	P28072	0.999902	huMAP3_00356.1,huMAP3_09656.1,huMAP3_13725.1
Q8IY18	Q96MG7	0.999902	huMAP3_04711.1,huMAP3_12611.1,huMAP3_12650.1,huMAP3_13158.1,huMAP3_13635.1,huMAP3_13746.1,huMAP3_14734.1
Q9Y3B2	Q01780	0.999902	huMAP3_05382.1
P25788	P20618	0.999902	huMAP3_00356.1,huMAP3_09656.1,huMAP3_13725.1
Q13561	P61163	0.999901	huMAP3_04946.1,huMAP3_09952.1,huMAP3_12900.1
Q9UJX5	Q9UJX2	0.999901	huMAP3_03388.1,huMAP3_12747.1
Q9UJX5	Q9UM13	0.999901	huMAP3_03388.1,huMAP3_12747.1
Q9HBM1	Q8NG31	0.999901	huMAP3_01824.1,huMAP3_11940.1
Q86WT1	Q96LB3	0.999901	huMAP3_05411.1,huMAP3_13817.1
Q13033	Q9BRV8	0.999901	huMAP3_07644.1,huMAP3_09709.1,huMAP3_10333.1,huMAP3_13510.1
O43172	O43395	0.999901	huMAP3_06511.1,huMAP3_08980.1
Q9UJW0	Q9NZ32	0.999901	huMAP3_04946.1,huMAP3_09952.1,huMAP3_12900.1
P49368	Q92526	0.999901	huMAP3_06559.1,huMAP3_07938.1,huMAP3_09191.1,huMAP3_10656.1,huMAP3_14584.1
Q92530	Q9Y3I1	0.9999	huMAP3_00356.1,huMAP3_09656.1,huMAP3_13725.1
Q8IUR0	O43617	0.9999	huMAP3_04127.1,huMAP3_07907.1,huMAP3_12177.1
O15371	O00303	0.9999	huMAP3_01276.1,huMAP3_11246.1,huMAP3_13175.1
Q9H6T3	O94763	0.9999	huMAP3_00807.1,huMAP3_06426.1,huMAP3_08487.1,huMAP3_09057.1,huMAP3_11092.1,huMAP3_14318.1
Q08AG7	Q96CW5	0.9999	huMAP3_00522.1,huMAP3_09443.1,huMAP3_14882.1
Q9UP83	Q9Y2V7	0.9999	huMAP3_04294.1,huMAP3_09176.1,huMAP3_14423.1
O60826	Q7Z4G1	0.999899	huMAP3_07032.1,huMAP3_14444.1
Q969G3	Q8WUZ0	0.999899	huMAP3_03221.1,huMAP3_11470.1
P62308	P62316	0.999899	huMAP3_06511.1,huMAP3_08980.1
Q9UBQ5	Q99613	0.999899	huMAP3_01276.1,huMAP3_11246.1,huMAP3_13175.1
Q9NQT5	Q9NQT4	0.999899	huMAP3_05382.1,huMAP3_14264.1
P61163	P47756	0.999899	huMAP3_12900.1
P19838	Q01201	0.999899	huMAP3_05441.1,huMAP3_14474.1
Q13409	Q9Y6G9	0.999899	huMAP3_02226.1,huMAP3_07382.1,huMAP3_08809.1,huMAP3_08818.1,huMAP3_09560.1,huMAP3_09593.1,huMAP3_09802.1,huMAP3_11519.1,huMAP3_12566.1,huMAP3_15007.1,huMAP3_15289.1
Q96G25	Q9NPJ6	0.999899	huMAP3_02730.1
Q15437	O95486	0.999898	huMAP3_06453.1,huMAP3_09282.1,huMAP3_11128.1,huMAP3_11237.1,huMAP3_12394.1,huMAP3_13535.1
P30876	O15514	0.999898	huMAP3_07454.1,huMAP3_07749.1,huMAP3_09843.1,huMAP3_11092.1,huMAP3_14318.1
Q9H0L4	Q12996	0.999898	huMAP3_09096.1,huMAP3_11757.1
Q9HBM1	Q8NBT2	0.999898	huMAP3_01824.1,huMAP3_11940.1
Q92785	Q12824	0.999898	huMAP3_03221.1,huMAP3_11470.1
P22694	P31323	0.999898	huMAP3_07046.1,huMAP3_11135.1,huMAP3_13352.1,huMAP3_14681.1
Q9UBQ5	Q9Y262	0.999898	huMAP3_01276.1,huMAP3_11246.1,huMAP3_13175.1
P54619	Q9Y478	0.999898	huMAP3_01652.1,huMAP3_12203.1
Q9H7D0	Q96JJ3	0.999898	huMAP3_10769.1,huMAP3_13135.1
P0DPB6	Q9H9Y6	0.999898	huMAP3_00807.1,huMAP3_06426.1,huMAP3_08487.1,huMAP3_09057.1,huMAP3_11092.1,huMAP3_14318.1
P21281	Q16864	0.999898	huMAP3_01501.1,huMAP3_05805.1,huMAP3_07099.1,huMAP3_07329.1,huMAP3_08381.1,huMAP3_08678.1,huMAP3_09242.1,huMAP3_09477.1,huMAP3_09873.1,huMAP3_10511.1,huMAP3_10516.1,huMAP3_12042.1,huMAP3_13872.1
Q5RKV6	Q13901	0.999898	huMAP3_05382.1,huMAP3_14264.1
P33992	Q9BTE3	0.999898	huMAP3_05529.1,huMAP3_08554.1,huMAP3_11119.1,huMAP3_11832.1,huMAP3_12180.1,huMAP3_14758.1
P17980	P62333	0.999897	huMAP3_05064.1,huMAP3_09656.1,huMAP3_13725.1
P61421	Q8N511	0.999897	huMAP3_05805.1,huMAP3_10511.1,huMAP3_10516.1,huMAP3_12042.1
Q8NEZ2	Q99816	0.999897	huMAP3_09572.1,huMAP3_12917.1,huMAP3_13805.1
P63010	O95782	0.999896	huMAP3_05120.1,huMAP3_05849.1,huMAP3_06283.1,huMAP3_08320.1,huMAP3_08540.1,huMAP3_09107.1,huMAP3_09403.1,huMAP3_10762.1,huMAP3_10876.1,huMAP3_12394.1,huMAP3_12918.1
P14635	P46527	0.999896	huMAP3_00736.1,huMAP3_06587.1,huMAP3_08377.1,huMAP3_09319.1,huMAP3_10449.1,huMAP3_14722.1
Q86WT1	Q9BW83	0.999896	huMAP3_05411.1,huMAP3_13817.1
P61163	Q9BTE1	0.999896	huMAP3_04946.1,huMAP3_09952.1,huMAP3_12900.1
P25786	P25787	0.999896	huMAP3_00356.1,huMAP3_09656.1,huMAP3_13725.1
Q99613	O15371	0.999896	huMAP3_01276.1,huMAP3_11246.1,huMAP3_13175.1
Q14BN4	Q5VSL9	0.999895	huMAP3_00935.1,huMAP3_07620.1,huMAP3_07644.1,huMAP3_09709.1,huMAP3_10333.1,huMAP3_13510.1
Q9Y3B2	Q9NQT4	0.999895	huMAP3_05382.1,huMAP3_14264.1
Q8NFJ9	Q3SYG4	0.999895	huMAP3_01439.1,huMAP3_14150.1
P62487	P19387	0.999895	huMAP3_04499.1,huMAP3_07454.1,huMAP3_07749.1,huMAP3_09843.1,huMAP3_11092.1,huMAP3_14318.1
Q15428	Q12874	0.999895	huMAP3_04549.1,huMAP3_06511.1,huMAP3_08980.1
P41252	P14868	0.999895	huMAP3_02637.1,huMAP3_13688.1
Q5J8M3	Q9P0I2	0.999895	huMAP3_03281.1,huMAP3_12199.1,huMAP3_14641.1
O15371	Q9Y262	0.999895	huMAP3_01276.1,huMAP3_11246.1,huMAP3_13175.1
Q99816	Q96EY5	0.999895	huMAP3_01514.1,huMAP3_06010.1,huMAP3_07951.1,huMAP3_09572.1,huMAP3_12917.1,huMAP3_13805.1
Q96F07	Q9UPY6	0.999895	huMAP3_02474.1,huMAP3_09598.1,huMAP3_13345.1
P43686	P35998	0.999895	huMAP3_05064.1,huMAP3_09656.1,huMAP3_13725.1
P24539	O75947	0.999894	huMAP3_00060.1,huMAP3_01732.1,huMAP3_05994.1,huMAP3_06247.1,huMAP3_07476.1,huMAP3_08393.1,huMAP3_08716.1,huMAP3_09307.1,huMAP3_09775.1,huMAP3_11095.1
Q15019	Q14141	0.999894	huMAP3_02362.1
Q9Y3F4	Q9NWZ8	0.999894	huMAP3_04549.1,huMAP3_06511.1,huMAP3_08980.1
O75832	Q9BRP4	0.999894	huMAP3_05064.1,huMAP3_09656.1,huMAP3_13725.1
O60925	P61758	0.999894	huMAP3_10942.1,huMAP3_11361.1,huMAP3_14584.1,huMAP3_14626.1
Q9BUA3	Q9Y657	0.999894	huMAP3_00305.1,huMAP3_03119.1,huMAP3_03136.1,huMAP3_03851.1,huMAP3_06943.1,huMAP3_07230.1,huMAP3_07260.1,huMAP3_08714.1,huMAP3_08760.1,huMAP3_09393.1,huMAP3_09544.1,huMAP3_09765.1,huMAP3_10869.1,huMAP3_11058.1,huMAP3_13086.1,huMAP3_14120.1,huMAP3_14242.1
Q92922	Q969G3	0.999894	huMAP3_03221.1,huMAP3_11470.1
P30049	P36542	0.999894	huMAP3_07476.1,huMAP3_08716.1,huMAP3_09307.1,huMAP3_09775.1,huMAP3_11095.1
O43264	Q12981	0.999894	huMAP3_03203.1,huMAP3_06458.1,huMAP3_08929.1,huMAP3_10587.1
O43242	P62195	0.999894	huMAP3_05064.1,huMAP3_09656.1,huMAP3_13725.1
Q9UJ41	Q9H5N1	0.999893	huMAP3_10850.1,huMAP3_11869.1,huMAP3_11891.1,huMAP3_14052.1
Q9UBK9	O94763	0.999893	huMAP3_00807.1,huMAP3_06426.1,huMAP3_08487.1,huMAP3_09057.1,huMAP3_11092.1,huMAP3_14318.1
Q96GM5	Q8NFD5	0.999893	huMAP3_03221.1,huMAP3_11470.1
Q9Y2X0	Q9NVC6	0.999892	huMAP3_02730.1
Q9BTT4	Q9P086	0.999892	huMAP3_02730.1
Q13769	Q8NI27	0.999892	huMAP3_04932.1,huMAP3_09101.1,huMAP3_09226.1,huMAP3_09943.1,huMAP3_10299.1,huMAP3_10789.1,huMAP3_12548.1
P62333	P62195	0.999892	huMAP3_05064.1,huMAP3_09656.1,huMAP3_13725.1
Q9UBB5	Q9BTC8	0.999892	huMAP3_09499.1,huMAP3_10472.1,huMAP3_15128.1
Q9H840	P57678	0.999891	huMAP3_04549.1,huMAP3_06511.1,huMAP3_08980.1
Q8N344	Q13547	0.999891	huMAP3_01287.1,huMAP3_10311.1
Q9Y2L5	Q8IUR0	0.999891	huMAP3_04127.1,huMAP3_07907.1,huMAP3_12177.1
Q6IN85	P60510	0.999891	huMAP3_11192.1,huMAP3_13486.1
Q9NWB7	Q9UG01	0.99989	huMAP3_05411.1,huMAP3_13817.1
Q9Y2W1	Q9NYF8	0.99989	huMAP3_06007.1,huMAP3_06097.1,huMAP3_06391.1,huMAP3_07267.1,huMAP3_07848.1,huMAP3_08628.1,huMAP3_09532.1,huMAP3_09801.1,huMAP3_09943.1,huMAP3_10564.1,huMAP3_11073.1
Q8NBZ0	Q6P4R8	0.99989	huMAP3_01995.1,huMAP3_14133.1
Q04727	Q08117	0.99989	huMAP3_00022.1,huMAP3_11616.1,huMAP3_14261.1
P28074	P25787	0.99989	huMAP3_00356.1,huMAP3_09656.1,huMAP3_13725.1
O15446	P0DPB6	0.99989	huMAP3_00807.1,huMAP3_06426.1,huMAP3_08487.1,huMAP3_09057.1,huMAP3_11092.1,huMAP3_14318.1
Q9BSU1	Q9H6U6	0.99989	huMAP3_00035.1,huMAP3_03990.1,huMAP3_06649.1,huMAP3_13337.1,huMAP3_13832.1,huMAP3_14117.1,huMAP3_14321.1,huMAP3_14768.1,huMAP3_14963.1,huMAP3_15320.1
P48556	O00232	0.99989	huMAP3_05064.1,huMAP3_09656.1,huMAP3_13725.1
P82673	Q92665	0.99989	huMAP3_05807.1,huMAP3_05954.1
Q9UBQ5	P60228	0.999889	huMAP3_01276.1,huMAP3_11246.1,huMAP3_13175.1
P19838	Q15653	0.999889	huMAP3_05441.1,huMAP3_14474.1
P25786	P60900	0.999889	huMAP3_00356.1,huMAP3_09656.1,huMAP3_13725.1
Q9Y2Y1	Q9H1D9	0.999889	huMAP3_00807.1,huMAP3_06426.1,huMAP3_08487.1,huMAP3_09057.1,huMAP3_11092.1,huMAP3_14318.1
Q96GM5	Q8TAQ2	0.999889	huMAP3_03221.1,huMAP3_11470.1
Q9Y333	P62310	0.999889	huMAP3_06511.1,huMAP3_08980.1
P57081	Q9UBP6	0.999889	huMAP3_03213.1,huMAP3_11584.1
P60900	P28066	0.999888	huMAP3_00356.1,huMAP3_09656.1,huMAP3_13725.1
O43741	P54646	0.999888	huMAP3_01652.1,huMAP3_12203.1
Q4G0F5	Q96QK1	0.999888	huMAP3_01277.1,huMAP3_13244.1
Q92922	Q8TAQ2	0.999888	huMAP3_03221.1,huMAP3_11470.1
Q9Y3C0	Q2M389	0.999888	huMAP3_10870.1,huMAP3_12900.1
Q4VC05	P51532	0.999888	huMAP3_03221.1,huMAP3_11470.1
Q06587	P35227	0.999888	huMAP3_10162.1,huMAP3_14051.1
Q9BZD4	Q8NBT2	0.999887	huMAP3_01824.1,huMAP3_11940.1
Q8IY57	Q99496	0.999887	huMAP3_06040.1,huMAP3_08622.1,huMAP3_09756.1,huMAP3_10162.1,huMAP3_14051.1
P55884	O75821	0.999887	huMAP3_01276.1,huMAP3_11246.1,huMAP3_13175.1
Q9H0A8	O60826	0.999887	huMAP3_01290.1,huMAP3_07032.1,huMAP3_14444.1
O00231	P55036	0.999887	huMAP3_05064.1,huMAP3_09656.1,huMAP3_13725.1
Q6P1J9	Q6PD62	0.999887	huMAP3_06234.1,huMAP3_07454.1,huMAP3_07749.1,huMAP3_07948.1,huMAP3_09843.1,huMAP3_11018.1,huMAP3_11092.1,huMAP3_12111.1
O75964	P24539	0.999887	huMAP3_06247.1,huMAP3_07476.1,huMAP3_08716.1,huMAP3_09307.1,huMAP3_09775.1,huMAP3_11095.1
O14519	Q92769	0.999887	huMAP3_08738.1,huMAP3_09499.1,huMAP3_10472.1,huMAP3_15128.1
P28074	P49721	0.999887	huMAP3_00356.1,huMAP3_09656.1,huMAP3_13725.1
Q9HCS7	O60306	0.999887	huMAP3_06429.1,huMAP3_06726.1,huMAP3_08501.1,huMAP3_08703.1,huMAP3_09504.1,huMAP3_09945.1
Q9BQQ3	Q08379	0.999886	huMAP3_01721.1,huMAP3_10786.1,huMAP3_14760.1
O15084	O00743	0.999886	huMAP3_01958.1,huMAP3_12079.1,huMAP3_14031.1
O14579	P53621	0.999886	huMAP3_04405.1,huMAP3_09332.1,huMAP3_11357.1,huMAP3_12869.1
Q86VS8	Q9H8T0	0.999886	huMAP3_03865.1,huMAP3_11220.1
Q8TAQ2	P51532	0.999886	huMAP3_03221.1,huMAP3_11470.1
P30260	Q9UJX2	0.999886	huMAP3_03388.1,huMAP3_12747.1
P61158	P61160	0.999886	huMAP3_04814.1,huMAP3_08269.1,huMAP3_09309.1,huMAP3_13904.1,huMAP3_14624.1
B5ME19	O00303	0.999886	huMAP3_01276.1,huMAP3_11246.1,huMAP3_13175.1
Q9Y3C0	Q12768	0.999885	huMAP3_10870.1,huMAP3_12900.1
Q9BUL8	Q9Y6E0	0.999885	huMAP3_01936.1,huMAP3_02705.1,huMAP3_02766.1,huMAP3_07620.1,huMAP3_07644.1,huMAP3_09709.1,huMAP3_10138.1,huMAP3_10333.1,huMAP3_11938.1,huMAP3_13510.1
Q9UNM6	O00487	0.999885	huMAP3_05064.1,huMAP3_09656.1,huMAP3_13725.1
P60228	O00303	0.999885	huMAP3_01276.1,huMAP3_11246.1,huMAP3_13175.1
Q4VC05	Q8TAQ2	0.999885	huMAP3_03221.1,huMAP3_11470.1
Q9Y6W5	Q9Y2A7	0.999885	huMAP3_02474.1,huMAP3_09598.1,huMAP3_13345.1
Q5UCC4	Q9P0I2	0.999885	huMAP3_03281.1,huMAP3_12199.1,huMAP3_14641.1
Q14691	Q9BRX5	0.999885	huMAP3_05447.1,huMAP3_06136.1,huMAP3_06278.1,huMAP3_08399.1,huMAP3_08554.1,huMAP3_09238.1,huMAP3_11119.1,huMAP3_11832.1,huMAP3_12180.1,huMAP3_14758.1
O94776	O14519	0.999885	huMAP3_08738.1,huMAP3_09499.1,huMAP3_10472.1,huMAP3_15128.1
Q5MIZ7	Q9NY27	0.999885	huMAP3_02666.1,huMAP3_11192.1,huMAP3_13486.1,huMAP3_13653.1
P42566	Q96CW1	0.999885	huMAP3_05849.1,huMAP3_06283.1,huMAP3_08320.1,huMAP3_08540.1,huMAP3_09107.1,huMAP3_09403.1,huMAP3_10762.1,huMAP3_10876.1,huMAP3_12394.1,huMAP3_12918.1
Q96GM5	P51532	0.999884	huMAP3_03221.1,huMAP3_11470.1
Q86WT1	A0AVF1	0.999884	huMAP3_05411.1,huMAP3_13817.1
O95983	Q13547	0.999884	huMAP3_15128.1
P28066	O14818	0.999884	huMAP3_00356.1,huMAP3_09656.1,huMAP3_13725.1
Q13309	P20248	0.999884	huMAP3_01026.1,huMAP3_06587.1,huMAP3_08026.1,huMAP3_10449.1,huMAP3_14722.1
Q9UNM6	Q13200	0.999884	huMAP3_05064.1,huMAP3_09656.1,huMAP3_13725.1
Q9Y3C0	Q641Q2	0.999884	huMAP3_02799.1,huMAP3_10870.1,huMAP3_12900.1
Q8TF05	Q16204	0.999884	huMAP3_05182.1,huMAP3_06695.1,huMAP3_07998.1,huMAP3_09709.1,huMAP3_10333.1,huMAP3_13510.1
O15318	Q9H1D9	0.999884	huMAP3_00807.1,huMAP3_06426.1,huMAP3_08487.1,huMAP3_09057.1,huMAP3_11092.1,huMAP3_14318.1
P62195	O00232	0.999884	huMAP3_05064.1,huMAP3_09656.1,huMAP3_13725.1
P61158	O15143	0.999883	huMAP3_04814.1,huMAP3_09309.1,huMAP3_13904.1,huMAP3_14624.1
Q8NHZ8	Q9UJX3	0.999883	huMAP3_03388.1,huMAP3_12747.1
Q9UNS1	Q9BVW5	0.999883	huMAP3_06136.1,huMAP3_06417.1,huMAP3_08399.1,huMAP3_08554.1,huMAP3_09238.1,huMAP3_11119.1,huMAP3_11832.1,huMAP3_12180.1,huMAP3_14758.1
P51531	Q92784	0.999883	huMAP3_03221.1,huMAP3_11470.1
Q9UJX6	Q9BS18	0.999883	huMAP3_03388.1,huMAP3_12747.1
Q9UJX4	Q9UJX2	0.999883	huMAP3_03388.1,huMAP3_12747.1
Q9BV38	Q5SY16	0.999883	huMAP3_03787.1,huMAP3_05508.1,huMAP3_07162.1,huMAP3_07191.1,huMAP3_11063.1
Q8WYA0	Q86WT1	0.999883	huMAP3_05411.1,huMAP3_13817.1
Q01518	P40123	0.999883	huMAP3_01668.1,huMAP3_06890.1,huMAP3_10100.1,huMAP3_11048.1,huMAP3_13929.1,huMAP3_15248.1
Q9UJX4	Q8NHZ8	0.999882	huMAP3_03388.1,huMAP3_12747.1
Q9NSC5	Q86YM7	0.999882	huMAP3_08640.1,huMAP3_10687.1,huMAP3_11771.1,huMAP3_12088.1
Q15029	Q6P2Q9	0.999882	huMAP3_00960.1,huMAP3_07622.1,huMAP3_08501.1,huMAP3_08980.1,huMAP3_09504.1,huMAP3_09945.1
Q8WVC0	Q8N7H5	0.999882	huMAP3_01529.1,huMAP3_02343.1,huMAP3_07454.1,huMAP3_07749.1,huMAP3_09843.1,huMAP3_11018.1,huMAP3_11092.1,huMAP3_12111.1
O00231	P62195	0.999882	huMAP3_05064.1,huMAP3_09656.1,huMAP3_13725.1
Q8NFJ9	Q8N3I7	0.999882	huMAP3_01439.1,huMAP3_14150.1
Q16401	Q9BRP4	0.999882	huMAP3_05064.1,huMAP3_09656.1,huMAP3_13725.1
Q13445	Q15363	0.999882	huMAP3_07118.1,huMAP3_08461.1,huMAP3_09886.1,huMAP3_10362.1,huMAP3_11421.1
Q04206	Q15653	0.999882	huMAP3_05441.1,huMAP3_14474.1
Q8TD55	P52907	0.999882	huMAP3_06652.1,huMAP3_08077.1,huMAP3_10870.1,huMAP3_12900.1
Q96FT9	Q8NEZ3	0.999882	huMAP3_03435.1,huMAP3_12868.1
Q96KP1	Q9NV70	0.999882	huMAP3_04054.1,huMAP3_07009.1,huMAP3_09839.1,huMAP3_12587.1
Q12789	Q9Y5Q9	0.999882	huMAP3_00436.1,huMAP3_01637.1,huMAP3_08803.1,huMAP3_09865.1,huMAP3_10249.1,huMAP3_10875.1,huMAP3_14801.1
Q96BW1	Q9NWZ5	0.999881	huMAP3_00911.1,huMAP3_11592.1,huMAP3_14114.1,huMAP3_14959.1
Q6P597	Q9NSK0	0.999881	huMAP3_04401.1,huMAP3_09851.1,huMAP3_10340.1,huMAP3_11266.1,huMAP3_12367.1,huMAP3_14054.1,huMAP3_14331.1
P25786	Q99436	0.999881	huMAP3_00356.1,huMAP3_09656.1,huMAP3_13725.1
Q15363	Q7Z7H5	0.999881	huMAP3_04392.1,huMAP3_07118.1,huMAP3_08461.1,huMAP3_09886.1,huMAP3_10362.1,huMAP3_11421.1
Q7Z6J8	Q9NVR5	0.999881	huMAP3_03114.1,huMAP3_14094.1
Q86WT1	Q9Y366	0.999881	huMAP3_05411.1,huMAP3_13817.1
Q9UKF6	Q9P2I0	0.999881	huMAP3_00102.1,huMAP3_09096.1,huMAP3_11757.1
Q9NPD3	Q06265	0.999881	huMAP3_05382.1,huMAP3_14264.1
Q9Y248	Q14691	0.99988	huMAP3_05447.1,huMAP3_06136.1,huMAP3_06278.1,huMAP3_08399.1,huMAP3_08554.1,huMAP3_09238.1,huMAP3_11119.1,huMAP3_11832.1,huMAP3_12180.1,huMAP3_14758.1
Q9Y3C0	Q9Y4E1	0.99988	huMAP3_10870.1,huMAP3_12900.1
Q8N766	Q15006	0.99988	huMAP3_03281.1
P62487	O15514	0.99988	huMAP3_04499.1,huMAP3_07454.1,huMAP3_07749.1,huMAP3_09843.1,huMAP3_11092.1,huMAP3_14318.1
Q9UK45	Q9Y333	0.99988	huMAP3_02465.1,huMAP3_08980.1
Q8TAQ2	Q68CP9	0.99988	huMAP3_03221.1,huMAP3_11470.1
Q9NP50	Q9H7L9	0.99988	huMAP3_08800.1,huMAP3_09031.1,huMAP3_09311.1,huMAP3_13482.1,huMAP3_15128.1
P25786	O14818	0.99988	huMAP3_00356.1,huMAP3_09656.1,huMAP3_13725.1
Q9Y496	Q92845	0.99988	huMAP3_07978.1,huMAP3_09585.1,huMAP3_10422.1,huMAP3_12337.1,huMAP3_13393.1
Q9NW08	O75575	0.999879	huMAP3_06426.1,huMAP3_08487.1,huMAP3_09057.1,huMAP3_11092.1,huMAP3_14318.1
P61024	P20248	0.999879	huMAP3_06587.1,huMAP3_08026.1,huMAP3_09145.1,huMAP3_10449.1,huMAP3_14722.1
Q9P2H3	Q9BW83	0.999879	huMAP3_05411.1,huMAP3_13817.1
Q92925	P51531	0.999879	huMAP3_03221.1,huMAP3_11470.1
Q6PD62	Q9GZS3	0.999879	huMAP3_07454.1,huMAP3_07749.1,huMAP3_09843.1,huMAP3_11018.1,huMAP3_11092.1,huMAP3_12111.1
O14579	P53618	0.999878	huMAP3_04405.1,huMAP3_09332.1,huMAP3_11357.1,huMAP3_12869.1
Q92558	Q9NYB9	0.999878	huMAP3_02474.1,huMAP3_09598.1,huMAP3_13345.1
P29692	P26641	0.999878	huMAP3_00469.1,huMAP3_04189.1,huMAP3_12041.1
Q9NVK5	O43815	0.999878	huMAP3_00935.1,huMAP3_07620.1,huMAP3_07644.1,huMAP3_09709.1,huMAP3_10333.1,huMAP3_13510.1
Q9P2J5	P56192	0.999878	huMAP3_02637.1,huMAP3_13688.1
Q13033	Q14BN4	0.999878	huMAP3_07644.1,huMAP3_09709.1,huMAP3_10333.1,huMAP3_13510.1
Q15437	P53992	0.999878	huMAP3_00707.1,huMAP3_06453.1,huMAP3_07775.1,huMAP3_09282.1,huMAP3_11128.1,huMAP3_11237.1,huMAP3_12394.1,huMAP3_13535.1
Q9Y496	O15066	0.999878	huMAP3_07978.1,huMAP3_09585.1,huMAP3_10422.1,huMAP3_12337.1,huMAP3_13393.1
P24928	O15514	0.999877	huMAP3_09843.1,huMAP3_11092.1,huMAP3_14318.1
Q99459	Q9UMS4	0.999877	huMAP3_06355.1,huMAP3_06576.1,huMAP3_08382.1,huMAP3_08539.1,huMAP3_09945.1
Q9ULR0	Q9BZJ0	0.999877	huMAP3_06726.1,huMAP3_08501.1,huMAP3_09504.1,huMAP3_09945.1
Q13625	Q8NHQ8	0.999877	huMAP3_01036.1,huMAP3_09354.1,huMAP3_09633.1,huMAP3_10148.1,huMAP3_14118.1
O75448	Q9NVC6	0.999877	huMAP3_02730.1
Q9GZS1	P61218	0.999877	huMAP3_00807.1,huMAP3_06426.1,huMAP3_08487.1,huMAP3_09057.1,huMAP3_11092.1,huMAP3_14318.1
Q92759	Q6P1K8	0.999877	huMAP3_05174.1,huMAP3_09908.1,huMAP3_12429.1
O75489	O75306	0.999876	huMAP3_04643.1,huMAP3_06397.1,huMAP3_08132.1,huMAP3_09567.1,huMAP3_09982.1,huMAP3_14018.1,huMAP3_14878.1
P51532	Q8WUZ0	0.999876	huMAP3_03221.1,huMAP3_11470.1
Q92572	Q9Y2T2	0.999876	huMAP3_03149.1,huMAP3_04238.1,huMAP3_12157.1,huMAP3_12325.1,huMAP3_12813.1,huMAP3_15082.1
P54619	Q13131	0.999876	huMAP3_01652.1,huMAP3_12203.1
Q92784	Q8TAQ2	0.999876	huMAP3_03221.1,huMAP3_11470.1
P20618	P60900	0.999876	huMAP3_00356.1,huMAP3_09656.1,huMAP3_13725.1
Q15052	Q9Y2X7	0.999876	huMAP3_05415.1,huMAP3_13927.1,huMAP3_14886.1
Q96GM5	Q92925	0.999876	huMAP3_03221.1,huMAP3_11470.1
Q9NX38	Q3MIT2	0.999876	huMAP3_02257.1,huMAP3_12969.1
Q9UJX4	Q9UJX3	0.999876	huMAP3_03388.1,huMAP3_12747.1
Q8N766	Q5J8M3	0.999876	huMAP3_03281.1
P06576	P36542	0.999875	huMAP3_07476.1,huMAP3_08716.1,huMAP3_09307.1,huMAP3_09775.1,huMAP3_11095.1
P60900	O14818	0.999875	huMAP3_00356.1,huMAP3_09656.1,huMAP3_13725.1
Q9Y478	Q9UGJ0	0.999875	huMAP3_01652.1,huMAP3_12203.1
Q15102	P68402	0.999875	huMAP3_01909.1,huMAP3_10973.1,huMAP3_11571.1,huMAP3_12060.1,huMAP3_13860.1,huMAP3_14428.1,huMAP3_14453.1,huMAP3_15025.1
O14777	Q8NBT2	0.999875	huMAP3_01824.1,huMAP3_11940.1
Q96H20	Q86VN1	0.999875	huMAP3_03029.1,huMAP3_12909.1
Q13042	Q96DE5	0.999875	huMAP3_03388.1,huMAP3_12747.1
Q14BN4	Q9NVK5	0.999875	huMAP3_00935.1,huMAP3_07620.1,huMAP3_07644.1,huMAP3_09709.1,huMAP3_10333.1,huMAP3_13510.1
Q9UKZ1	Q92600	0.999875	huMAP3_00551.1,huMAP3_11224.1
Q96QK1	Q9UBQ0	0.999875	huMAP3_01277.1,huMAP3_13244.1
P63162	P62314	0.999875	huMAP3_04549.1,huMAP3_06511.1,huMAP3_08980.1
O15116	P62310	0.999875	huMAP3_08980.1
O60244	A0JLT2	0.999874	huMAP3_02730.1
P35250	P40937	0.999874	huMAP3_00703.1,huMAP3_02854.1,huMAP3_03241.1,huMAP3_07313.1,huMAP3_08854.1,huMAP3_08879.1,huMAP3_09476.1,huMAP3_10568.1,huMAP3_12727.1,huMAP3_12839.1,huMAP3_14232.1
P28070	Q99436	0.999874	huMAP3_00356.1,huMAP3_09656.1,huMAP3_13725.1
Q5VSL9	Q9NRL3	0.999874	huMAP3_00935.1,huMAP3_07620.1,huMAP3_07644.1,huMAP3_09709.1,huMAP3_10333.1,huMAP3_13510.1
Q9H840	Q8WXD5	0.999874	huMAP3_04549.1,huMAP3_06511.1,huMAP3_08980.1
P17980	Q13200	0.999874	huMAP3_05064.1,huMAP3_09656.1,huMAP3_13725.1
P30049	O75947	0.999874	huMAP3_00060.1,huMAP3_07476.1,huMAP3_08716.1,huMAP3_09307.1,huMAP3_09775.1,huMAP3_11095.1
P25786	P28066	0.999874	huMAP3_00356.1,huMAP3_09656.1,huMAP3_13725.1
Q9UNM6	P55036	0.999874	huMAP3_05064.1,huMAP3_09656.1,huMAP3_13725.1
P13807	O95210	0.999874	huMAP3_09760.1,huMAP3_10227.1,huMAP3_11993.1,huMAP3_12186.1,huMAP3_13075.1
Q6NYC1	O95232	0.999874	huMAP3_11073.1
Q5PSV4	Q9NP50	0.999874	huMAP3_00957.1,huMAP3_08800.1,huMAP3_09031.1,huMAP3_09311.1,huMAP3_13482.1,huMAP3_15128.1
Q9Y2X0	Q9BUE0	0.999873	huMAP3_02730.1
Q9Y535	O14802	0.999873	huMAP3_00807.1,huMAP3_06426.1,huMAP3_08487.1,huMAP3_09057.1,huMAP3_11092.1,huMAP3_14318.1
O00303	Q9Y262	0.999873	huMAP3_01276.1,huMAP3_11246.1,huMAP3_13175.1
Q13200	P35998	0.999873	huMAP3_05064.1,huMAP3_09656.1,huMAP3_13725.1
Q99436	O14818	0.999872	huMAP3_00356.1,huMAP3_09656.1,huMAP3_13725.1
Q9BYD3	Q9P015	0.999872	huMAP3_04652.1,huMAP3_06439.1,huMAP3_06550.1,huMAP3_06589.1,huMAP3_07939.1,huMAP3_08458.1,huMAP3_09113.1,huMAP3_09483.1
Q9H9E3	Q9UP83	0.999872	huMAP3_04294.1,huMAP3_09176.1,huMAP3_14423.1
Q08945	Q9Y5B9	0.999872	huMAP3_10862.1
P36873	P62136	0.999872	huMAP3_06304.1,huMAP3_06341.1,huMAP3_08482.1,huMAP3_08717.1,huMAP3_09354.1,huMAP3_09633.1,huMAP3_10148.1,huMAP3_14504.1
Q8WXI9	O95983	0.999872	huMAP3_09499.1,huMAP3_10472.1,huMAP3_15128.1
Q8N4P2	Q96LB3	0.999872	huMAP3_05411.1,huMAP3_13817.1
Q96F63	Q9Y3B4	0.999872	huMAP3_04549.1,huMAP3_06511.1,huMAP3_08980.1
O75351	Q9UN37	0.999872	huMAP3_10811.1
Q9Y3X0	P38919	0.999871	huMAP3_01312.1,huMAP3_02633.1,huMAP3_04872.1,huMAP3_05069.1,huMAP3_05740.1,huMAP3_05846.1,huMAP3_06799.1,huMAP3_07561.1,huMAP3_07674.1,huMAP3_08186.1,huMAP3_08302.1,huMAP3_09101.1,huMAP3_09226.1,huMAP3_09552.1,huMAP3_09905.1,huMAP3_09943.1,huMAP3_10564.1,huMAP3_10789.1
P0DPB6	Q9GZS1	0.999871	huMAP3_00807.1,huMAP3_06426.1,huMAP3_08487.1,huMAP3_09057.1,huMAP3_11092.1,huMAP3_14318.1
Q8IZ83	Q9Y315	0.999871	huMAP3_01605.1,huMAP3_02990.1,huMAP3_06448.1,huMAP3_06518.1,huMAP3_06878.1,huMAP3_10125.1,huMAP3_10535.1,huMAP3_13387.1,huMAP3_13721.1,huMAP3_13848.1
Q8WUZ0	Q12824	0.999871	huMAP3_03221.1,huMAP3_11470.1
P19838	Q04864	0.999871	huMAP3_05441.1,huMAP3_14474.1
O43809	Q16630	0.999871	huMAP3_00966.1,huMAP3_01577.1,huMAP3_06477.1,huMAP3_07604.1,huMAP3_09881.1,huMAP3_10032.1,huMAP3_10959.1,huMAP3_11011.1,huMAP3_11453.1
O43264	Q6NUQ1	0.999871	huMAP3_03203.1,huMAP3_06458.1,huMAP3_08929.1,huMAP3_10587.1
Q9H840	O14893	0.999871	huMAP3_04549.1,huMAP3_06511.1,huMAP3_08980.1
Q96GM5	Q8WUZ0	0.999871	huMAP3_03221.1,huMAP3_11470.1
O95983	O14519	0.99987	huMAP3_07459.1,huMAP3_08738.1,huMAP3_09499.1,huMAP3_10472.1,huMAP3_15128.1
P49770	Q13144	0.99987	huMAP3_08184.1,huMAP3_08680.1,huMAP3_09088.1,huMAP3_09338.1,huMAP3_10202.1,huMAP3_10287.1,huMAP3_10530.1,huMAP3_11232.1,huMAP3_11700.1
Q9Y692	Q9UKD1	0.99987	huMAP3_04564.1,huMAP3_08736.1,huMAP3_11136.1,huMAP3_12824.1,huMAP3_13917.1,huMAP3_14447.1
P28070	P28066	0.99987	huMAP3_00356.1,huMAP3_09656.1,huMAP3_13725.1
Q16181	Q92599	0.99987	huMAP3_02362.1
O14519	Q9BTC8	0.99987	huMAP3_08738.1,huMAP3_09499.1,huMAP3_10472.1,huMAP3_15128.1
Q96RY7	Q96FT9	0.99987	huMAP3_03435.1,huMAP3_12868.1
Q13099	Q8N4P2	0.99987	huMAP3_05411.1,huMAP3_13817.1
Q04864	Q04206	0.999869	huMAP3_05441.1,huMAP3_14474.1
Q99460	P51665	0.999869	huMAP3_05064.1,huMAP3_09656.1,huMAP3_13725.1
P27694	P15927	0.999869	huMAP3_07481.1,huMAP3_08325.1,huMAP3_08422.1,huMAP3_09432.1,huMAP3_10578.1,huMAP3_13854.1,huMAP3_14846.1
Q9UJX5	P30260	0.999869	huMAP3_03388.1,huMAP3_12747.1
P51531	Q12824	0.999869	huMAP3_03221.1,huMAP3_11470.1
Q06265	Q9NQT4	0.999869	huMAP3_05382.1,huMAP3_14264.1
Q9NWS0	Q96MX6	0.999869	huMAP3_00807.1,huMAP3_06426.1,huMAP3_08487.1,huMAP3_09057.1,huMAP3_11092.1,huMAP3_14318.1
P56377	Q10567	0.999868	huMAP3_06557.1,huMAP3_06769.1,huMAP3_08695.1,huMAP3_10762.1,huMAP3_10876.1,huMAP3_12376.1,huMAP3_12394.1,huMAP3_12918.1,huMAP3_13055.1
Q15691	Q9UPY8	0.999868	huMAP3_05203.1,huMAP3_10382.1,huMAP3_12964.1,huMAP3_13165.1,huMAP3_13794.1
Q13042	Q9UM11	0.999868	huMAP3_03388.1,huMAP3_12747.1
Q92922	Q92925	0.999868	huMAP3_03221.1,huMAP3_11470.1
P25787	P25789	0.999867	huMAP3_00356.1,huMAP3_09656.1,huMAP3_13725.1
O43427	Q86YS7	0.999867	huMAP3_00019.1,huMAP3_07529.1,huMAP3_09475.1,huMAP3_10253.1,huMAP3_11987.1
Q8WXI9	Q86YP4	0.999867	huMAP3_09499.1,huMAP3_10472.1,huMAP3_15128.1
Q13330	O14519	0.999867	huMAP3_08738.1,huMAP3_09499.1,huMAP3_10472.1,huMAP3_15128.1
Q13561	Q9UJW0	0.999867	huMAP3_04946.1,huMAP3_09952.1,huMAP3_12900.1
Q15024	Q9Y3B2	0.999867	huMAP3_05382.1,huMAP3_14264.1
P68400	P19784	0.999867	huMAP3_01759.1,huMAP3_06386.1,huMAP3_10162.1,huMAP3_11199.1,huMAP3_14051.1
Q9BPU6	O14531	0.999867	huMAP3_00051.1,huMAP3_11599.1,huMAP3_11626.1
Q9H9A5	Q96LI5	0.999867	huMAP3_00551.1,huMAP3_11224.1
Q8TBC3	Q9Y597	0.999867	huMAP3_04800.1,huMAP3_13524.1,huMAP3_13875.1
O75575	O14802	0.999867	huMAP3_00807.1,huMAP3_06426.1,huMAP3_08487.1,huMAP3_09057.1,huMAP3_11092.1,huMAP3_14318.1
P61163	Q14203	0.999866	huMAP3_04946.1,huMAP3_09952.1,huMAP3_12900.1
Q9Y5J9	Q9Y5L4	0.999866	huMAP3_01289.1,huMAP3_11333.1,huMAP3_15060.1
O43257	Q9NPF5	0.999866	huMAP3_09291.1,huMAP3_10481.1,huMAP3_14306.1
P40425	O14770	0.999866	huMAP3_10672.1,huMAP3_11161.1
Q15029	O75643	0.999866	huMAP3_00960.1,huMAP3_07622.1,huMAP3_08501.1,huMAP3_08980.1,huMAP3_09504.1,huMAP3_09945.1
Q8N680	Q9UID6	0.999865	huMAP3_00766.1,huMAP3_04896.1,huMAP3_09499.1,huMAP3_10472.1,huMAP3_11045.1,huMAP3_15128.1
P35998	P62191	0.999865	huMAP3_05064.1,huMAP3_09656.1,huMAP3_13725.1
Q6IN85	Q9NY27	0.999865	huMAP3_02666.1,huMAP3_11192.1,huMAP3_13486.1,huMAP3_13653.1
O14497	Q8TAQ2	0.999865	huMAP3_03221.1,huMAP3_11470.1
Q9BTC8	Q86YP4	0.999865	huMAP3_03905.1,huMAP3_08738.1,huMAP3_09499.1,huMAP3_10472.1,huMAP3_15128.1
P11908	O60256	0.999865	huMAP3_10201.1,huMAP3_10941.1,huMAP3_11883.1,huMAP3_12561.1,huMAP3_13128.1,huMAP3_14146.1
Q14694	Q13283	0.999865	huMAP3_09891.1,huMAP3_10364.1,huMAP3_10631.1,huMAP3_10976.1,huMAP3_11111.1,huMAP3_14270.1,huMAP3_14559.1
Q8TAM2	Q8NFJ9	0.999865	huMAP3_01439.1,huMAP3_14150.1
Q8NFJ9	Q96RK4	0.999864	huMAP3_01439.1,huMAP3_14150.1
O75380	O95182	0.999864	huMAP3_02819.1,huMAP3_06397.1,huMAP3_09567.1,huMAP3_09982.1,huMAP3_14018.1,huMAP3_14878.1
Q9H3P2	Q8WX92	0.999864	huMAP3_01088.1,huMAP3_09446.1
Q13901	Q01780	0.999864	huMAP3_05382.1
P62308	P63162	0.999864	huMAP3_06511.1,huMAP3_08980.1
P60900	P28072	0.999863	huMAP3_00356.1,huMAP3_09656.1,huMAP3_13725.1
Q92922	Q8WUZ0	0.999863	huMAP3_03221.1,huMAP3_11470.1
P24539	P48047	0.999863	huMAP3_07476.1,huMAP3_09307.1,huMAP3_09775.1,huMAP3_11095.1
Q96HW7	Q9NV88	0.999863	huMAP3_08985.1,huMAP3_09230.1,huMAP3_09363.1,huMAP3_10641.1,huMAP3_12564.1,huMAP3_13510.1,huMAP3_15286.1
Q9UL33	P0DI82	0.999863	huMAP3_07907.1,huMAP3_12177.1
P54619	O43741	0.999863	huMAP3_01652.1,huMAP3_12203.1
P21281	P38606	0.999863	huMAP3_05805.1,huMAP3_07099.1,huMAP3_07329.1,huMAP3_08381.1,huMAP3_08678.1,huMAP3_09242.1,huMAP3_09477.1,huMAP3_09873.1,huMAP3_10511.1,huMAP3_10516.1,huMAP3_12042.1,huMAP3_13872.1
Q14566	P33991	0.999862	huMAP3_00154.1,huMAP3_02602.1,huMAP3_05529.1,huMAP3_06061.1,huMAP3_07113.1,huMAP3_08554.1,huMAP3_08848.1,huMAP3_09466.1,huMAP3_09860.1,huMAP3_10862.1,huMAP3_11119.1,huMAP3_11832.1,huMAP3_12180.1,huMAP3_14306.1,huMAP3_14758.1
Q8NI27	Q86W42	0.999862	huMAP3_04872.1,huMAP3_04932.1,huMAP3_08159.1,huMAP3_08904.1,huMAP3_09101.1,huMAP3_09225.1,huMAP3_09943.1,huMAP3_10299.1,huMAP3_10789.1,huMAP3_12548.1
Q0PNE2	Q8TE02	0.999862	huMAP3_04104.1,huMAP3_04830.1,huMAP3_11045.1
Q9NPJ6	O75448	0.999862	huMAP3_02730.1
P42025	O00399	0.999862	huMAP3_04946.1,huMAP3_09952.1,huMAP3_12900.1
P25788	P28072	0.999862	huMAP3_00356.1,huMAP3_09656.1,huMAP3_13725.1
P12268	P20839	0.999862	huMAP3_07594.1,huMAP3_12629.1,huMAP3_15342.1
P46976	O95210	0.999862	huMAP3_09760.1,huMAP3_10227.1,huMAP3_11993.1,huMAP3_12186.1,huMAP3_13075.1
P25786	P20618	0.999861	huMAP3_00356.1,huMAP3_09656.1,huMAP3_13725.1
P11177	P08559	0.999861	huMAP3_04704.1,huMAP3_04919.1,huMAP3_07514.1,huMAP3_08216.1,huMAP3_09761.1,huMAP3_10412.1,huMAP3_10899.1,huMAP3_11877.1,huMAP3_12248.1,huMAP3_14339.1,huMAP3_14864.1
P56385	O75947	0.999861	huMAP3_07476.1,huMAP3_08716.1,huMAP3_09775.1,huMAP3_11095.1
Q8N766	Q9P0I2	0.999861	huMAP3_03281.1
Q9BXP5	P52298	0.999861	huMAP3_08044.1,huMAP3_08566.1,huMAP3_09621.1,huMAP3_11073.1
Q13200	Q15008	0.999861	huMAP3_05064.1,huMAP3_09656.1,huMAP3_13725.1
Q9UNS2	Q92466	0.99986	huMAP3_08550.1,huMAP3_09779.1,huMAP3_14528.1
Q8TDI0	Q8WXI9	0.99986	huMAP3_06728.1,huMAP3_08906.1,huMAP3_09499.1,huMAP3_10472.1,huMAP3_15128.1
Q9H0L4	Q05048	0.99986	huMAP3_09096.1,huMAP3_11757.1
Q9BUI4	P05423	0.99986	huMAP3_00807.1,huMAP3_06426.1,huMAP3_08487.1,huMAP3_09057.1,huMAP3_11092.1,huMAP3_14318.1
O00231	O43242	0.99986	huMAP3_05064.1,huMAP3_09656.1,huMAP3_13725.1
Q9H6T3	Q9UBK9	0.999859	huMAP3_00807.1,huMAP3_06426.1,huMAP3_08487.1,huMAP3_09057.1,huMAP3_11092.1,huMAP3_14318.1
P49721	O14818	0.999859	huMAP3_00356.1,huMAP3_09656.1,huMAP3_13725.1
O00232	P51665	0.999859	huMAP3_05064.1,huMAP3_09656.1,huMAP3_13725.1
Q8N668	O60826	0.999859	huMAP3_07032.1,huMAP3_14444.1
Q9NZ43	Q8WVM8	0.999859	huMAP3_06458.1,huMAP3_08929.1,huMAP3_10587.1,huMAP3_13160.1
Q8TAA3	P25789	0.999859	huMAP3_00356.1,huMAP3_09656.1,huMAP3_13725.1
Q8IXH7	P18615	0.999859	huMAP3_01088.1,huMAP3_05354.1,huMAP3_09446.1
O95639	Q10570	0.999859	huMAP3_00102.1,huMAP3_09096.1,huMAP3_11757.1
Q9Y294	P54198	0.999859	huMAP3_00115.1,huMAP3_00724.1,huMAP3_05517.1,huMAP3_08143.1,huMAP3_09289.1,huMAP3_09859.1,huMAP3_10747.1,huMAP3_11834.1,huMAP3_12711.1,huMAP3_12963.1
Q9NQP4	P61758	0.999858	huMAP3_10942.1,huMAP3_11361.1,huMAP3_14584.1,huMAP3_14626.1
Q9UPT5	O60645	0.999858	huMAP3_04054.1,huMAP3_07009.1,huMAP3_09839.1,huMAP3_12587.1
Q9NWV8	Q15018	0.999858	huMAP3_01447.1,huMAP3_02592.1,huMAP3_08508.1,huMAP3_10482.1,huMAP3_14749.1
Q9BYE7	Q8N488	0.999858	huMAP3_08622.1,huMAP3_09756.1,huMAP3_10162.1,huMAP3_14051.1
O75964	P30049	0.999858	huMAP3_07476.1,huMAP3_08716.1,huMAP3_08750.1,huMAP3_09307.1,huMAP3_09775.1,huMAP3_11095.1
Q9NW08	O14802	0.999858	huMAP3_06426.1,huMAP3_08487.1,huMAP3_09057.1,huMAP3_11092.1,huMAP3_14318.1
Q9BVK6	Q9Y3A6	0.999858	huMAP3_07118.1,huMAP3_08461.1,huMAP3_09886.1,huMAP3_10362.1,huMAP3_11421.1
Q92575	Q14139	0.999858	huMAP3_00576.1,huMAP3_01671.1,huMAP3_13806.1,huMAP3_14962.1
Q9NQG5	P36954	0.999857	huMAP3_04499.1,huMAP3_07454.1,huMAP3_07749.1,huMAP3_09843.1,huMAP3_11092.1,huMAP3_14318.1
P21281	Q9Y5K8	0.999857	huMAP3_01413.1,huMAP3_05805.1,huMAP3_07099.1,huMAP3_07329.1,huMAP3_08381.1,huMAP3_08678.1,huMAP3_09242.1,huMAP3_09477.1,huMAP3_09873.1,huMAP3_10511.1,huMAP3_10516.1,huMAP3_12042.1,huMAP3_13872.1
Q96A65	Q9NV70	0.999857	huMAP3_04054.1,huMAP3_09839.1,huMAP3_12587.1
Q9UMS4	Q9HCS7	0.999857	huMAP3_09945.1
Q92784	P51532	0.999857	huMAP3_03221.1,huMAP3_11470.1
O75175	Q9UIV1	0.999857	huMAP3_00551.1,huMAP3_11224.1
O75175	Q9UKZ1	0.999857	huMAP3_00551.1,huMAP3_11224.1
O00232	Q99460	0.999856	huMAP3_05064.1,huMAP3_09656.1,huMAP3_13725.1
P55036	Q13200	0.999856	huMAP3_05064.1,huMAP3_09656.1,huMAP3_13725.1
Q9Y657	Q9BPZ2	0.999856	huMAP3_00305.1,huMAP3_06000.1,huMAP3_06943.1,huMAP3_07230.1,huMAP3_08714.1,huMAP3_08760.1,huMAP3_09393.1,huMAP3_09544.1,huMAP3_09765.1,huMAP3_10869.1,huMAP3_11058.1,huMAP3_13086.1,huMAP3_14120.1,huMAP3_14242.1
Q9NXX6	Q96MG7	0.999856	huMAP3_04711.1,huMAP3_12611.1,huMAP3_12650.1,huMAP3_13158.1,huMAP3_13635.1,huMAP3_13746.1,huMAP3_14734.1
Q9Y5A9	Q9BYJ9	0.999856	huMAP3_00843.1,huMAP3_10590.1
O43257	O96019	0.999856	huMAP3_09291.1,huMAP3_10481.1,huMAP3_14306.1
P40938	P40937	0.999856	huMAP3_00703.1,huMAP3_02396.1,huMAP3_02854.1,huMAP3_07127.1,huMAP3_07313.1,huMAP3_08854.1,huMAP3_08879.1,huMAP3_10568.1,huMAP3_12727.1,huMAP3_12839.1,huMAP3_14232.1
O00487	P51665	0.999856	huMAP3_05064.1,huMAP3_09656.1,huMAP3_13725.1
P54136	P47897	0.999855	huMAP3_02637.1,huMAP3_13688.1
P53621	P35606	0.999855	huMAP3_04405.1,huMAP3_09332.1,huMAP3_11357.1,huMAP3_12869.1
Q06265	Q13901	0.999855	huMAP3_05382.1,huMAP3_14264.1
Q86SE9	Q06587	0.999855	huMAP3_10162.1,huMAP3_14051.1
P23246	Q15233	0.999855	huMAP3_02877.1,huMAP3_03457.1,huMAP3_09275.1,huMAP3_09312.1,huMAP3_10666.1,huMAP3_10815.1,huMAP3_10999.1,huMAP3_13443.1,huMAP3_14270.1,huMAP3_14405.1,huMAP3_14559.1
Q9NWB7	Q9P2H3	0.999855	huMAP3_05411.1,huMAP3_13817.1
Q96KQ4	Q8NHQ8	0.999855	huMAP3_09354.1,huMAP3_09633.1,huMAP3_10148.1
Q9UKL0	Q13547	0.999855	huMAP3_08605.1,huMAP3_08800.1,huMAP3_09031.1,huMAP3_09232.1,huMAP3_10311.1,huMAP3_15128.1
P49720	P28072	0.999854	huMAP3_00356.1,huMAP3_09656.1,huMAP3_13725.1
Q9BY11	Q9UNF0	0.999854	huMAP3_02960.1,huMAP3_09033.1,huMAP3_10586.1,huMAP3_13920.1
P62195	P62191	0.999854	huMAP3_05064.1,huMAP3_09656.1,huMAP3_13725.1
P28074	O14818	0.999854	huMAP3_00356.1,huMAP3_09656.1,huMAP3_13725.1
P28070	P25789	0.999854	huMAP3_00356.1,huMAP3_09656.1,huMAP3_13725.1
Q9ULG1	Q6P4R8	0.999854	huMAP3_01995.1,huMAP3_14133.1
Q9Y6W5	Q8WUW1	0.999854	huMAP3_09598.1,huMAP3_13345.1
Q15029	Q9Y5U2	0.999853	huMAP3_07618.1,huMAP3_07622.1,huMAP3_08501.1,huMAP3_08980.1,huMAP3_09504.1,huMAP3_09945.1
Q15393	Q96F63	0.999853	huMAP3_04549.1,huMAP3_06511.1,huMAP3_08980.1
Q9BYE7	Q06587	0.999853	huMAP3_08622.1,huMAP3_09756.1,huMAP3_10162.1,huMAP3_14051.1
Q7Z3J2	O14972	0.999853	huMAP3_07032.1,huMAP3_14444.1
Q13619	Q92466	0.999853	huMAP3_09779.1,huMAP3_14528.1
Q14152	P55884	0.999853	huMAP3_01276.1,huMAP3_11246.1,huMAP3_13175.1
Q9UJX5	Q9H1A4	0.999852	huMAP3_03388.1,huMAP3_12747.1
Q9Y6G5	O60826	0.999852	huMAP3_01290.1,huMAP3_07032.1,huMAP3_14444.1
Q96RK4	Q8N3I7	0.999852	huMAP3_01439.1,huMAP3_14150.1
O15143	P61160	0.999852	huMAP3_04814.1,huMAP3_09309.1,huMAP3_13904.1,huMAP3_14624.1
O43310	A9UHW6	0.999852	huMAP3_01753.1,huMAP3_14521.1
Q9H1A4	P30260	0.999852	huMAP3_03388.1,huMAP3_12747.1
Q86WT1	Q9UG01	0.999851	huMAP3_05411.1,huMAP3_13817.1
Q96F63	Q9BWJ5	0.999851	huMAP3_04549.1,huMAP3_06511.1,huMAP3_08980.1
Q8NB46	O00743	0.999851	huMAP3_01958.1,huMAP3_12079.1,huMAP3_14031.1
Q9UBL3	Q15291	0.999851	huMAP3_05226.1,huMAP3_07065.1,huMAP3_08776.1,huMAP3_08895.1,huMAP3_09051.1,huMAP3_09422.1,huMAP3_10027.1,huMAP3_10650.1,huMAP3_11602.1
P36954	O15514	0.999851	huMAP3_04499.1,huMAP3_07454.1,huMAP3_07749.1,huMAP3_09843.1,huMAP3_11092.1,huMAP3_14318.1
Q9UHD8	Q9P0V9	0.999851	huMAP3_02362.1
Q13033	Q9ULQ0	0.999851	huMAP3_07644.1,huMAP3_09709.1,huMAP3_10333.1,huMAP3_13510.1
Q9Y697	Q9HD34	0.99985	huMAP3_00863.1,huMAP3_00888.1,huMAP3_07085.1
Q8NG31	Q96IY1	0.99985	huMAP3_01824.1,huMAP3_11940.1
Q6QNY1	Q96EV8	0.99985	huMAP3_02126.1,huMAP3_06144.1,huMAP3_09421.1,huMAP3_10940.1,huMAP3_11659.1
Q969G3	Q12824	0.99985	huMAP3_03221.1,huMAP3_11470.1
Q9P270	Q14008	0.99985	huMAP3_00164.1,huMAP3_12740.1,huMAP3_12855.1
Q13596	Q9Y5X3	0.99985	huMAP3_02481.1,huMAP3_05609.1,huMAP3_10879.1,huMAP3_12956.1,huMAP3_13408.1,huMAP3_13548.1,huMAP3_13808.1,huMAP3_14326.1
Q9NPI1	Q8TAQ2	0.99985	huMAP3_03221.1,huMAP3_11470.1
Q9Y4Z0	O43395	0.99985	huMAP3_08980.1
Q9NP50	Q9P281	0.99985	huMAP3_00957.1,huMAP3_08800.1,huMAP3_09031.1,huMAP3_09311.1,huMAP3_13482.1,huMAP3_15128.1
Q15006	Q9BV81	0.999849	huMAP3_03281.1,huMAP3_12199.1,huMAP3_14641.1
Q9NP50	Q9HCU9	0.999849	huMAP3_00957.1,huMAP3_08800.1,huMAP3_09031.1,huMAP3_09311.1,huMAP3_13482.1,huMAP3_15128.1
P62333	P43686	0.999849	huMAP3_05064.1,huMAP3_09656.1,huMAP3_13725.1
Q9Y376	Q9C0K7	0.999849	huMAP3_01132.1,huMAP3_01890.1
Q5JSZ5	Q13347	0.999849	huMAP3_01276.1,huMAP3_11246.1,huMAP3_13175.1
Q96GM5	Q92784	0.999849	huMAP3_03221.1,huMAP3_11470.1
Q6P1M3	Q9BYG5	0.999849	huMAP3_05836.1,huMAP3_09726.1,huMAP3_10212.1,huMAP3_12987.1
Q15436	P53992	0.999849	huMAP3_00707.1,huMAP3_06453.1,huMAP3_07775.1,huMAP3_09282.1,huMAP3_11128.1,huMAP3_11237.1,huMAP3_12394.1,huMAP3_13535.1
Q15024	Q13868	0.999849	huMAP3_05382.1,huMAP3_14264.1
Q9UKA8	P63098	0.999849	huMAP3_06005.1,huMAP3_07944.1,huMAP3_10807.1,huMAP3_15008.1
O15318	Q9Y535	0.999848	huMAP3_00807.1,huMAP3_06426.1,huMAP3_08487.1,huMAP3_09057.1,huMAP3_11092.1,huMAP3_14318.1
P19404	O95182	0.999848	huMAP3_02819.1,huMAP3_06397.1,huMAP3_09567.1,huMAP3_09982.1,huMAP3_14018.1,huMAP3_14878.1
P61009	Q15005	0.999848	huMAP3_02004.1,huMAP3_12703.1
Q9BV38	Q8IZL8	0.999848	huMAP3_07162.1
P68104	P24534	0.999848	huMAP3_00469.1,huMAP3_08052.1,huMAP3_12041.1
Q13144	Q9NR50	0.999848	huMAP3_09088.1,huMAP3_10202.1,huMAP3_10287.1,huMAP3_10530.1,huMAP3_11232.1,huMAP3_11700.1
Q8N3I7	Q8IWZ6	0.999848	huMAP3_01439.1,huMAP3_14150.1
P49821	O75380	0.999848	huMAP3_02819.1,huMAP3_06397.1,huMAP3_09567.1,huMAP3_09982.1,huMAP3_14018.1,huMAP3_14878.1
P54105	P14678	0.999847	huMAP3_04549.1,huMAP3_06511.1,huMAP3_08980.1
Q9UBQ5	O15371	0.999847	huMAP3_01276.1,huMAP3_11246.1,huMAP3_13175.1
P05556	P08648	0.999847	huMAP3_05466.1,huMAP3_06955.1,huMAP3_10503.1,huMAP3_10980.1
Q15648	Q9NVC6	0.999847	huMAP3_02730.1
P18859	P30049	0.999846	huMAP3_00060.1,huMAP3_07476.1,huMAP3_09307.1,huMAP3_09775.1,huMAP3_11095.1
Q5UCC4	Q9Y3B6	0.999846	huMAP3_03281.1,huMAP3_12199.1,huMAP3_14641.1
Q93100	P15735	0.999846	huMAP3_00123.1,huMAP3_11264.1,huMAP3_14959.1,huMAP3_15036.1
O14964	Q92783	0.999846	huMAP3_02022.1,huMAP3_05520.1
Q9NWB7	Q8IY31	0.999846	huMAP3_05411.1,huMAP3_13817.1
Q9BVA0	O75449	0.999846	huMAP3_00326.1,huMAP3_04019.1,huMAP3_11361.1,huMAP3_11693.1,huMAP3_13167.1,huMAP3_14626.1
P08559	P42229	0.999846	huMAP3_07514.1,huMAP3_10412.1,huMAP3_10899.1,huMAP3_11877.1,huMAP3_12248.1,huMAP3_14339.1,huMAP3_14864.1
Q9Y2A7	Q92558	0.999846	huMAP3_02474.1,huMAP3_09598.1,huMAP3_13345.1
O75935	O00399	0.999846	huMAP3_04946.1,huMAP3_09952.1,huMAP3_12900.1
P25788	P60900	0.999845	huMAP3_00356.1,huMAP3_09656.1,huMAP3_13725.1
Q99547	Q13901	0.999845	huMAP3_05382.1,huMAP3_14264.1
Q9H9Y6	O15160	0.999845	huMAP3_06426.1,huMAP3_08487.1,huMAP3_09057.1,huMAP3_11092.1,huMAP3_14318.1
P0C1Z6	Q6P4R8	0.999845	huMAP3_01995.1,huMAP3_14133.1
Q99963	Q99961	0.999845	huMAP3_03067.1,huMAP3_14074.1
Q9Y5R8	Q8WVT3	0.999845	huMAP3_04127.1,huMAP3_07907.1,huMAP3_12177.1
P26196	Q8IZD4	0.999845	huMAP3_04773.1,huMAP3_07143.1,huMAP3_08733.1,huMAP3_09746.1,huMAP3_13161.1
O60826	Q8TCE6	0.999844	huMAP3_01290.1,huMAP3_07032.1,huMAP3_14444.1
Q96RT8	Q6P582	0.999844	huMAP3_01758.1,huMAP3_09443.1,huMAP3_14882.1
Q15046	Q13155	0.999844	huMAP3_02637.1,huMAP3_13688.1
Q99627	Q7L5N1	0.999844	huMAP3_05041.1,huMAP3_05816.1,huMAP3_08550.1,huMAP3_09779.1,huMAP3_14528.1
Q15436	Q15437	0.999844	huMAP3_00065.1,huMAP3_00707.1,huMAP3_06453.1,huMAP3_07775.1,huMAP3_09282.1,huMAP3_11128.1,huMAP3_11237.1,huMAP3_12394.1,huMAP3_13535.1
Q15019	Q92599	0.999844	huMAP3_02362.1
P62316	P63162	0.999844	huMAP3_04549.1,huMAP3_06511.1,huMAP3_08980.1
P60228	Q9Y262	0.999844	huMAP3_01276.1,huMAP3_11246.1,huMAP3_13175.1
Q9Y5K8	P36543	0.999844	huMAP3_01413.1,huMAP3_05805.1,huMAP3_07099.1,huMAP3_07329.1,huMAP3_08381.1,huMAP3_08678.1,huMAP3_09242.1,huMAP3_09477.1,huMAP3_09873.1,huMAP3_10511.1,huMAP3_10516.1,huMAP3_12042.1,huMAP3_13872.1
Q9P0U4	Q15291	0.999844	huMAP3_07065.1,huMAP3_08776.1,huMAP3_08895.1,huMAP3_09051.1,huMAP3_09422.1,huMAP3_10027.1,huMAP3_10650.1,huMAP3_11602.1
O15446	Q9GZS1	0.999844	huMAP3_00807.1,huMAP3_06426.1,huMAP3_08487.1,huMAP3_09057.1,huMAP3_11092.1,huMAP3_14318.1
Q9NWB7	Q9NQC8	0.999844	huMAP3_05411.1,huMAP3_13817.1
Q9Y217	Q96QG7	0.999843	huMAP3_01393.1,huMAP3_10161.1,huMAP3_11523.1
A0JLT2	Q9UHV7	0.999843	huMAP3_02730.1
O75528	Q8IYH5	0.999843	huMAP3_00372.1,huMAP3_08451.1,huMAP3_08776.1,huMAP3_09422.1,huMAP3_09561.1,huMAP3_10027.1,huMAP3_10385.1,huMAP3_12550.1
Q8TBX8	P48426	0.999843	huMAP3_07416.1,huMAP3_08199.1,huMAP3_08289.1,huMAP3_08432.1,huMAP3_08874.1,huMAP3_08914.1,huMAP3_09163.1,huMAP3_09657.1,huMAP3_09823.1,huMAP3_10366.1,huMAP3_10611.1,huMAP3_10883.1,huMAP3_10957.1,huMAP3_11931.1,huMAP3_12214.1,huMAP3_12350.1,huMAP3_13786.1,huMAP3_13857.1
Q9UNP9	O60306	0.999843	huMAP3_00309.1,huMAP3_06429.1,huMAP3_06726.1,huMAP3_08501.1,huMAP3_08703.1,huMAP3_09504.1,huMAP3_09945.1
B5ME19	Q7L2H7	0.999843	huMAP3_01276.1,huMAP3_11246.1,huMAP3_13175.1
O60244	Q9Y2X0	0.999843	huMAP3_02730.1
P52815	Q96EL3	0.999843	huMAP3_01856.1,huMAP3_03763.1,huMAP3_06550.1,huMAP3_06589.1,huMAP3_07939.1,huMAP3_08458.1,huMAP3_09113.1,huMAP3_09483.1
P07814	P41252	0.999843	huMAP3_02637.1,huMAP3_13688.1
Q13573	Q9Y3C6	0.999842	huMAP3_00309.1,huMAP3_03019.1,huMAP3_06726.1,huMAP3_08501.1,huMAP3_08703.1,huMAP3_09504.1,huMAP3_09945.1
Q9BVL2	P37198	0.999842	huMAP3_06369.1,huMAP3_09220.1,huMAP3_10000.1,huMAP3_12581.1
Q9NPD3	Q15024	0.999842	huMAP3_05382.1,huMAP3_14264.1
Q9UFF9	Q96LI5	0.999842	huMAP3_00551.1,huMAP3_11224.1
Q7L2H7	O15372	0.999841	huMAP3_01276.1,huMAP3_11246.1,huMAP3_13175.1
Q9BS18	Q8NHZ8	0.999841	huMAP3_03388.1,huMAP3_12747.1
Q9H3P2	P18615	0.999841	huMAP3_01088.1,huMAP3_09446.1
P53611	Q92696	0.999841	huMAP3_00754.1,huMAP3_04276.1,huMAP3_06084.1,huMAP3_11094.1,huMAP3_11860.1
Q9BYE7	Q99496	0.99984	huMAP3_08622.1,huMAP3_09756.1,huMAP3_10162.1,huMAP3_14051.1
Q5VSL9	Q9BRV8	0.99984	huMAP3_00935.1,huMAP3_07620.1,huMAP3_07644.1,huMAP3_09709.1,huMAP3_10333.1,huMAP3_13510.1
O60244	Q9NPJ6	0.99984	huMAP3_02730.1
Q13200	O00232	0.99984	huMAP3_05064.1,huMAP3_09656.1,huMAP3_13725.1
Q9UNM6	P51665	0.99984	huMAP3_05064.1,huMAP3_09656.1,huMAP3_13725.1
P18859	P56385	0.99984	huMAP3_07476.1,huMAP3_09775.1,huMAP3_11095.1
P49770	Q9NR50	0.99984	huMAP3_09088.1,huMAP3_10202.1,huMAP3_10287.1,huMAP3_10530.1,huMAP3_11232.1,huMAP3_11700.1
Q8NEY4	Q96A05	0.99984	huMAP3_01413.1,huMAP3_01501.1,huMAP3_01899.1,huMAP3_07099.1,huMAP3_07329.1,huMAP3_08381.1,huMAP3_08678.1,huMAP3_09242.1,huMAP3_09477.1,huMAP3_09873.1,huMAP3_10511.1,huMAP3_10516.1,huMAP3_12042.1,huMAP3_13872.1
Q6P2C8	Q9Y2X0	0.99984	huMAP3_02730.1
O00231	O00232	0.99984	huMAP3_05064.1,huMAP3_09656.1,huMAP3_13725.1
Q8WVL7	Q9UIM3	0.999839	huMAP3_00874.1,huMAP3_04531.1,huMAP3_05487.1,huMAP3_10836.1,huMAP3_11518.1,huMAP3_11671.1,huMAP3_12164.1,huMAP3_12217.1,huMAP3_13238.1
P49756	O75400	0.999839	huMAP3_05499.1,huMAP3_06487.1,huMAP3_08675.1,huMAP3_08947.1,huMAP3_09943.1,huMAP3_10010.1,huMAP3_10250.1,huMAP3_11073.1,huMAP3_12815.1,huMAP3_13743.1
Q96GS4	Q96FH0	0.999839	huMAP3_06475.1,huMAP3_10940.1,huMAP3_11659.1
Q6NUQ1	Q9P2W9	0.999838	huMAP3_03203.1,huMAP3_06458.1,huMAP3_08929.1,huMAP3_10587.1,huMAP3_13160.1
Q86WT1	Q9H7X7	0.999838	huMAP3_05411.1,huMAP3_13817.1
Q9NS23	Q13043	0.999838	huMAP3_11472.1,huMAP3_12772.1
Q13042	Q9BS18	0.999838	huMAP3_03388.1,huMAP3_12747.1
O00423	Q9HC35	0.999838	huMAP3_04397.1,huMAP3_08321.1,huMAP3_09233.1,huMAP3_09835.1,huMAP3_10475.1,huMAP3_14043.1,huMAP3_14311.1,huMAP3_14884.1
P20339	P51148	0.999838	huMAP3_08941.1,huMAP3_09217.1,huMAP3_11094.1,huMAP3_11860.1
Q9NRL3	Q9BRV8	0.999838	huMAP3_00935.1,huMAP3_07620.1,huMAP3_07644.1,huMAP3_09709.1,huMAP3_10333.1,huMAP3_13510.1
Q6ZTW0	Q8IUZ0	0.999838	huMAP3_04690.1,huMAP3_12791.1
Q9UK45	P62310	0.999838	huMAP3_08980.1
Q9Y535	O15160	0.999837	huMAP3_06426.1,huMAP3_08487.1,huMAP3_09057.1,huMAP3_11092.1,huMAP3_14318.1
Q9GZQ3	O14972	0.999837	huMAP3_07032.1,huMAP3_14444.1
Q8TDI0	Q86YP4	0.999837	huMAP3_03905.1,huMAP3_09499.1,huMAP3_10472.1,huMAP3_15128.1
Q8TAG9	O60645	0.999837	huMAP3_04054.1,huMAP3_07009.1,huMAP3_09839.1,huMAP3_12587.1
Q9BZJ0	Q8WUD4	0.999837	huMAP3_06726.1,huMAP3_08501.1,huMAP3_09504.1,huMAP3_09945.1
P28065	P25788	0.999837	huMAP3_00356.1,huMAP3_09656.1,huMAP3_13725.1
Q9NWZ8	Q8WXD5	0.999837	huMAP3_04549.1,huMAP3_06511.1,huMAP3_08980.1
Q9NV56	Q15014	0.999837	huMAP3_10481.1,huMAP3_14306.1
O00217	O95182	0.999836	huMAP3_02819.1,huMAP3_02928.1,huMAP3_06397.1,huMAP3_08132.1,huMAP3_09567.1,huMAP3_09982.1,huMAP3_14018.1,huMAP3_14878.1
Q9NUX5	Q9BSI4	0.999836	huMAP3_03416.1,huMAP3_13182.1
Q9Y333	O43395	0.999836	huMAP3_06511.1,huMAP3_08980.1
Q15029	Q9Y312	0.999836	huMAP3_00424.1,huMAP3_07618.1,huMAP3_07622.1,huMAP3_08501.1,huMAP3_08980.1,huMAP3_09504.1,huMAP3_09945.1
P56377	P63010	0.999836	huMAP3_10762.1,huMAP3_10876.1,huMAP3_12376.1,huMAP3_12394.1,huMAP3_12918.1
Q8N668	Q567U6	0.999836	huMAP3_07032.1,huMAP3_14444.1
Q9BXS5	Q10567	0.999835	huMAP3_00819.1,huMAP3_04311.1,huMAP3_04842.1,huMAP3_06557.1,huMAP3_06769.1,huMAP3_08695.1,huMAP3_10762.1,huMAP3_10876.1,huMAP3_12376.1,huMAP3_12394.1,huMAP3_12918.1,huMAP3_13055.1
Q99436	P28074	0.999835	huMAP3_00356.1,huMAP3_09656.1,huMAP3_13725.1
Q9Y5R8	Q9UL33	0.999835	huMAP3_04127.1,huMAP3_07907.1,huMAP3_12177.1
Q13561	Q9BTE1	0.999835	huMAP3_04946.1,huMAP3_09952.1,huMAP3_12900.1
Q92782	Q8WUZ0	0.999835	huMAP3_03221.1,huMAP3_11470.1
P28070	P20618	0.999835	huMAP3_00356.1,huMAP3_09656.1,huMAP3_13725.1
Q99719	Q92599	0.999834	huMAP3_02362.1
O14579	Q9Y678	0.999834	huMAP3_04405.1,huMAP3_09332.1,huMAP3_11357.1,huMAP3_12869.1
Q9BWU0	P09661	0.999834	huMAP3_06511.1,huMAP3_08980.1
Q9GZZ1	Q9NX55	0.999834	huMAP3_01027.1,huMAP3_06055.1,huMAP3_10987.1,huMAP3_13394.1
Q10713	O75439	0.999834	huMAP3_04037.1,huMAP3_10947.1,huMAP3_12936.1,huMAP3_13132.1,huMAP3_13411.1,huMAP3_13908.1,huMAP3_15110.1
Q9UPN7	O00743	0.999834	huMAP3_01958.1,huMAP3_12079.1,huMAP3_14031.1
O00487	P43686	0.999834	huMAP3_05064.1,huMAP3_09656.1,huMAP3_13725.1
O94973	P63010	0.999834	huMAP3_00432.1,huMAP3_05120.1,huMAP3_05849.1,huMAP3_06283.1,huMAP3_08320.1,huMAP3_08540.1,huMAP3_09107.1,huMAP3_09403.1,huMAP3_10762.1,huMAP3_10876.1,huMAP3_12376.1,huMAP3_12394.1,huMAP3_12918.1
Q9Y2X0	Q15648	0.999834	huMAP3_02730.1
Q9BT25	Q99871	0.999834	huMAP3_02903.1,huMAP3_14852.1
P53680	Q96CW1	0.999834	huMAP3_05849.1,huMAP3_06283.1,huMAP3_08320.1,huMAP3_08540.1,huMAP3_09107.1,huMAP3_09403.1,huMAP3_10762.1,huMAP3_10876.1,huMAP3_12394.1,huMAP3_12918.1
O60563	P50750	0.999834	huMAP3_01901.1,huMAP3_06690.1,huMAP3_12350.1,huMAP3_13608.1,huMAP3_13960.1,huMAP3_14693.1
P48553	Q8IUR0	0.999833	huMAP3_04127.1,huMAP3_07907.1,huMAP3_12177.1
Q5W0B1	Q96LI5	0.999833	huMAP3_00551.1,huMAP3_11224.1
O15145	Q92747	0.999833	huMAP3_04814.1,huMAP3_07760.1,huMAP3_09309.1,huMAP3_13904.1,huMAP3_14624.1
P63104	P31946	0.999833	huMAP3_06971.1,huMAP3_07596.1,huMAP3_09810.1,huMAP3_10808.1,huMAP3_12897.1
Q9P0L0	O95292	0.999833	huMAP3_00802.1,huMAP3_01422.1,huMAP3_08743.1,huMAP3_11485.1
Q4VC05	Q6STE5	0.999833	huMAP3_03221.1,huMAP3_11470.1
Q8WXI9	Q9BTC8	0.999833	huMAP3_09499.1,huMAP3_10472.1,huMAP3_15128.1
P28072	P25789	0.999832	huMAP3_00356.1,huMAP3_09656.1,huMAP3_13725.1
Q9UKL0	Q14687	0.999832	huMAP3_05107.1,huMAP3_05699.1,huMAP3_08605.1,huMAP3_08800.1,huMAP3_08865.1,huMAP3_09031.1,huMAP3_09232.1,huMAP3_09692.1,huMAP3_10258.1,huMAP3_10311.1,huMAP3_15128.1
Q7L2H7	O75821	0.999832	huMAP3_01276.1,huMAP3_11246.1,huMAP3_13175.1
Q9Y2X0	Q9NPJ6	0.999832	huMAP3_02730.1
Q9NUP9	Q9NZW5	0.999832	huMAP3_08198.1,huMAP3_08481.1,huMAP3_09519.1,huMAP3_11195.1,huMAP3_14575.1
Q9UL33	O43617	0.999832	huMAP3_04127.1,huMAP3_07907.1,huMAP3_12177.1
O75865	Q8IUR0	0.999832	huMAP3_04127.1,huMAP3_07907.1,huMAP3_12177.1
Q9NQC8	Q86WT1	0.999832	huMAP3_05411.1,huMAP3_13817.1
Q15363	Q9Y3A6	0.999832	huMAP3_07118.1,huMAP3_08461.1,huMAP3_09886.1,huMAP3_10362.1,huMAP3_11421.1
Q9UM13	Q9UJX2	0.999832	huMAP3_03388.1,huMAP3_12747.1
O43242	Q15008	0.999832	huMAP3_05064.1,huMAP3_09656.1,huMAP3_13725.1
Q7Z3J2	O60826	0.999832	huMAP3_07032.1,huMAP3_14444.1
Q9H9H4	Q99816	0.999832	huMAP3_01514.1,huMAP3_06010.1,huMAP3_07951.1,huMAP3_09572.1,huMAP3_12917.1,huMAP3_13805.1
Q969R8	Q9Y664	0.999832	huMAP3_10405.1,huMAP3_13864.1,huMAP3_15270.1
Q12800	Q9NZI7	0.999832	huMAP3_06688.1,huMAP3_09356.1,huMAP3_09828.1,huMAP3_11526.1,huMAP3_13814.1,huMAP3_14767.1,huMAP3_14992.1,huMAP3_15156.1
Q8N344	Q92769	0.999831	huMAP3_01287.1,huMAP3_10311.1
Q9UM13	Q9UJX6	0.999831	huMAP3_03388.1,huMAP3_12747.1
Q96MF7	Q96MG7	0.999831	huMAP3_04711.1,huMAP3_12611.1,huMAP3_12650.1,huMAP3_13158.1,huMAP3_13635.1,huMAP3_13746.1,huMAP3_14734.1
Q9H081	Q9BZD4	0.999831	huMAP3_01824.1,huMAP3_11940.1
Q15019	Q16181	0.999831	huMAP3_02362.1
P41252	P54136	0.99983	huMAP3_02637.1,huMAP3_13688.1
Q9P206	Q8IZP0	0.99983	huMAP3_02474.1,huMAP3_09598.1,huMAP3_13345.1
Q13769	Q6I9Y2	0.99983	huMAP3_02553.1,huMAP3_04932.1,huMAP3_07273.1,huMAP3_08111.1,huMAP3_08233.1,huMAP3_09101.1,huMAP3_09943.1,huMAP3_10299.1,huMAP3_10789.1,huMAP3_12548.1
P10515	P42229	0.99983	huMAP3_07514.1,huMAP3_10412.1,huMAP3_10899.1,huMAP3_11877.1,huMAP3_12248.1,huMAP3_14339.1,huMAP3_14864.1
P46736	Q9NWV8	0.99983	huMAP3_01447.1,huMAP3_02592.1,huMAP3_08508.1,huMAP3_10482.1,huMAP3_14749.1
Q96GM5	O14497	0.99983	huMAP3_03221.1,huMAP3_11470.1
Q9Y333	Q9Y4Z0	0.99983	huMAP3_02465.1,huMAP3_08980.1
Q9GZU8	P61289	0.999829	huMAP3_00356.1,huMAP3_09656.1,huMAP3_13725.1,huMAP3_14374.1
P42285	Q13868	0.999829	huMAP3_05382.1,huMAP3_14264.1
Q9Y2X0	O75448	0.999829	huMAP3_02730.1
Q9NUQ3	P40222	0.999829	huMAP3_02956.1,huMAP3_13619.1
Q8NFD5	Q92784	0.999829	huMAP3_03221.1,huMAP3_11470.1
Q9ULG1	Q9Y230	0.999829	huMAP3_14133.1
Q99613	O00303	0.999828	huMAP3_01276.1,huMAP3_11246.1,huMAP3_13175.1
Q8NFD5	Q8TAQ2	0.999828	huMAP3_03221.1,huMAP3_11470.1
O00471	O60645	0.999828	huMAP3_04054.1,huMAP3_07009.1,huMAP3_09839.1,huMAP3_12587.1
Q93050	Q96NT0	0.999828	huMAP3_05805.1,huMAP3_10511.1,huMAP3_10516.1,huMAP3_12042.1
Q92759	Q6ZYL4	0.999828	huMAP3_05174.1,huMAP3_09908.1,huMAP3_12429.1
P78345	Q8N5L8	0.999827	huMAP3_00441.1,huMAP3_08418.1,huMAP3_08469.1
P28065	P60900	0.999827	huMAP3_00356.1,huMAP3_09656.1,huMAP3_13725.1
Q9Y2X0	A0JLT2	0.999827	huMAP3_02730.1
P17980	O00233	0.999827	huMAP3_04498.1,huMAP3_10605.1,huMAP3_13725.1
Q68E01	Q9BQ15	0.999827	huMAP3_01810.1,huMAP3_07627.1,huMAP3_08147.1,huMAP3_08870.1,huMAP3_09666.1,huMAP3_10684.1,huMAP3_13648.1,huMAP3_14291.1
P14868	P47897	0.999827	huMAP3_02637.1,huMAP3_13688.1
O43257	Q9Y230	0.999827	huMAP3_09291.1,huMAP3_10481.1,huMAP3_14306.1
P07814	Q9P2J5	0.999827	huMAP3_02637.1,huMAP3_13688.1
Q9BU64	Q6IPU0	0.999827	huMAP3_04053.1,huMAP3_06427.1,huMAP3_09807.1,huMAP3_11899.1,huMAP3_14808.1
A0JLT2	Q9NPJ6	0.999827	huMAP3_02730.1
Q9H9Q2	P61201	0.999827	huMAP3_05041.1,huMAP3_05816.1,huMAP3_08550.1,huMAP3_09779.1,huMAP3_14528.1
P49720	P25788	0.999826	huMAP3_00356.1,huMAP3_09656.1,huMAP3_13725.1
P20618	O14818	0.999826	huMAP3_00356.1,huMAP3_09656.1,huMAP3_13725.1
Q6P1K2	Q9H410	0.999826	huMAP3_01824.1,huMAP3_11940.1
Q9Y4Y9	P62310	0.999826	huMAP3_08980.1
O00231	P51665	0.999826	huMAP3_05064.1,huMAP3_09656.1,huMAP3_13725.1
Q7Z494	Q13432	0.999826	huMAP3_08140.1,huMAP3_08840.1,huMAP3_09214.1,huMAP3_09609.1,huMAP3_11623.1
Q9Y6H1	Q14739	0.999826	huMAP3_08786.1,huMAP3_09155.1,huMAP3_09852.1,huMAP3_10150.1,huMAP3_13593.1
O75446	Q13547	0.999826	huMAP3_08800.1,huMAP3_09031.1,huMAP3_15128.1
O75521	Q13011	0.999826	huMAP3_03660.1,huMAP3_07198.1,huMAP3_10013.1,huMAP3_13432.1,huMAP3_14463.1
Q14681	Q8N5Z5	0.999826	huMAP3_10884.1,huMAP3_10969.1,huMAP3_12540.1,huMAP3_14179.1
Q9H081	Q96IY1	0.999825	huMAP3_01824.1,huMAP3_11940.1
P83731	P62750	0.999825	huMAP3_02851.1
Q13901	Q9NQT4	0.999825	huMAP3_05382.1,huMAP3_14264.1
Q9Y2D4	Q9UPT5	0.999825	huMAP3_04054.1,huMAP3_07009.1,huMAP3_09839.1,huMAP3_12587.1
Q6UN15	O95639	0.999825	huMAP3_00102.1,huMAP3_09096.1,huMAP3_11757.1
P28065	P49721	0.999825	huMAP3_00356.1,huMAP3_09656.1,huMAP3_13725.1
Q96P16	Q9NQG5	0.999825	huMAP3_04499.1,huMAP3_07454.1,huMAP3_07749.1,huMAP3_09843.1,huMAP3_11092.1,huMAP3_14318.1
Q9H3R5	Q9BS16	0.999825	huMAP3_04427.1,huMAP3_06427.1,huMAP3_09807.1,huMAP3_11899.1,huMAP3_14808.1
Q6P1K2	Q9H081	0.999825	huMAP3_01824.1,huMAP3_11940.1
P30049	P56381	0.999825	huMAP3_05738.1,huMAP3_07476.1,huMAP3_08716.1,huMAP3_08750.1,huMAP3_09307.1,huMAP3_09775.1,huMAP3_11095.1,huMAP3_13050.1
O00232	P35998	0.999824	huMAP3_05064.1,huMAP3_09656.1,huMAP3_13725.1
Q9ULG1	Q9Y265	0.999824	huMAP3_14133.1
P28065	P25789	0.999824	huMAP3_00356.1,huMAP3_09656.1,huMAP3_13725.1
Q9BSH3	Q8IUZ0	0.999824	huMAP3_04690.1,huMAP3_12791.1
Q15404	Q13418	0.999824	huMAP3_04827.1,huMAP3_06647.1,huMAP3_09385.1,huMAP3_11194.1
Q8N8Y2	Q3ZAQ7	0.999823	huMAP3_05805.1,huMAP3_07510.1,huMAP3_08166.1,huMAP3_08182.1,huMAP3_09562.1,huMAP3_10511.1,huMAP3_10516.1,huMAP3_12042.1,huMAP3_13872.1
P35612	P35611	0.999823	huMAP3_04416.1,huMAP3_06824.1,huMAP3_14427.1
Q9Y296	Q8IUR0	0.999823	huMAP3_04127.1,huMAP3_07907.1,huMAP3_12177.1
P28161	Q03013	0.999823	huMAP3_01673.1,huMAP3_14934.1
Q6P2Q9	O75643	0.999823	huMAP3_00960.1,huMAP3_04033.1,huMAP3_06726.1,huMAP3_07622.1,huMAP3_08501.1,huMAP3_08980.1,huMAP3_09504.1,huMAP3_09945.1
P46776	P26373	0.999823	huMAP3_03610.1
Q9ULK4	Q71SY5	0.999823	huMAP3_02730.1
Q9BUE0	Q9NVC6	0.999823	huMAP3_02730.1
Q96AJ1	Q86WT1	0.999823	huMAP3_05411.1,huMAP3_13817.1
Q6N069	Q9GZZ1	0.999822	huMAP3_01027.1,huMAP3_10987.1,huMAP3_13394.1
Q9HC52	P35227	0.999822	huMAP3_09551.1,huMAP3_10162.1,huMAP3_14051.1
Q8TBZ3	P62068	0.999822	huMAP3_01746.1,huMAP3_08735.1,huMAP3_09502.1,huMAP3_09689.1,huMAP3_10588.1,huMAP3_10857.1,huMAP3_12501.1,huMAP3_14529.1
Q92922	P51531	0.999822	huMAP3_03221.1,huMAP3_11470.1
Q9NYP9	O43482	0.999822	huMAP3_04715.1,huMAP3_14811.1,huMAP3_15038.1,huMAP3_15042.1
P17612	P31323	0.999822	huMAP3_07046.1,huMAP3_11135.1,huMAP3_13352.1,huMAP3_14681.1
Q13503	P49336	0.999822	huMAP3_02730.1
Q8N7H5	Q9GZS3	0.999822	huMAP3_01529.1,huMAP3_02343.1,huMAP3_07454.1,huMAP3_07749.1,huMAP3_09843.1,huMAP3_11018.1,huMAP3_11092.1,huMAP3_12111.1
Q9H270	Q8WUH2	0.999821	huMAP3_03371.1,huMAP3_08749.1,huMAP3_12433.1,huMAP3_12945.1,huMAP3_13822.1
P37802	Q9UI15	0.999821	huMAP3_03418.1
Q6P1K2	Q9BZD4	0.999821	huMAP3_01824.1,huMAP3_11940.1
Q9UKB1	Q9Y297	0.999821	huMAP3_06177.1,huMAP3_07002.1,huMAP3_07691.1,huMAP3_10829.1,huMAP3_12772.1
O60925	Q9UHV9	0.999821	huMAP3_10942.1,huMAP3_11361.1,huMAP3_14584.1,huMAP3_14626.1
O60583	P50750	0.999821	huMAP3_01901.1,huMAP3_06690.1,huMAP3_12350.1,huMAP3_13608.1,huMAP3_13960.1,huMAP3_14693.1
Q6P4R8	Q6PI98	0.99982	huMAP3_01995.1,huMAP3_14133.1
Q9H840	Q9UHI6	0.99982	huMAP3_04549.1,huMAP3_06511.1,huMAP3_08980.1
P47897	P56192	0.99982	huMAP3_02637.1,huMAP3_13688.1
P53680	Q2M2I8	0.99982	huMAP3_05849.1,huMAP3_08320.1,huMAP3_09107.1,huMAP3_09403.1,huMAP3_10762.1,huMAP3_10876.1,huMAP3_12394.1,huMAP3_12918.1
Q9UPT9	Q14CW9	0.99982	huMAP3_00902.1,huMAP3_04291.1,huMAP3_07996.1,huMAP3_08451.1,huMAP3_10385.1,huMAP3_10397.1,huMAP3_12550.1
Q8IXH7	Q9H3P2	0.99982	huMAP3_01088.1,huMAP3_09446.1
P54646	Q9UGJ0	0.99982	huMAP3_01652.1,huMAP3_12203.1
P37198	Q7Z3B4	0.99982	huMAP3_06369.1,huMAP3_09220.1,huMAP3_10000.1,huMAP3_12581.1
Q7Z3J2	Q9UBQ0	0.99982	huMAP3_07032.1,huMAP3_14444.1
Q9H9H4	Q9UK41	0.999819	huMAP3_06010.1,huMAP3_07951.1,huMAP3_09572.1,huMAP3_12917.1,huMAP3_13805.1
P63162	O43172	0.999819	huMAP3_06511.1,huMAP3_08980.1
Q96F86	Q8IZD4	0.999819	huMAP3_04773.1,huMAP3_07143.1,huMAP3_08733.1,huMAP3_09746.1,huMAP3_13161.1
Q96DE5	Q8NHZ8	0.999819	huMAP3_03388.1,huMAP3_12747.1
O43741	Q9UGJ0	0.999819	huMAP3_01652.1,huMAP3_12203.1
Q15648	O75448	0.999818	huMAP3_02730.1
Q92572	Q13367	0.999818	huMAP3_03149.1,huMAP3_03536.1,huMAP3_04238.1,huMAP3_06230.1,huMAP3_12157.1,huMAP3_12325.1,huMAP3_12813.1,huMAP3_15082.1
Q92558	Q8WUW1	0.999818	huMAP3_09598.1,huMAP3_13345.1
Q9Y2A7	Q8IZP0	0.999818	huMAP3_02474.1,huMAP3_09598.1,huMAP3_13345.1
Q49AN0	Q16526	0.999818	huMAP3_05691.1,huMAP3_10653.1,huMAP3_14077.1,huMAP3_14497.1
Q9H6D7	Q99871	0.999818	huMAP3_02903.1,huMAP3_14852.1
P28065	Q9Y244	0.999817	huMAP3_00356.1,huMAP3_09656.1,huMAP3_13725.1
O15511	P61160	0.999817	huMAP3_04814.1,huMAP3_09309.1,huMAP3_13904.1,huMAP3_14624.1
P30260	Q9BS18	0.999817	huMAP3_03388.1,huMAP3_12747.1
Q8TEK3	P55198	0.999817	huMAP3_01817.1,huMAP3_02025.1,huMAP3_05877.1,huMAP3_09651.1,huMAP3_11645.1,huMAP3_15049.1
P83436	Q96JB2	0.999817	huMAP3_04294.1,huMAP3_09176.1,huMAP3_14423.1
Q4VC05	O14497	0.999817	huMAP3_03221.1,huMAP3_11470.1
Q9UNM6	Q99460	0.999817	huMAP3_05064.1,huMAP3_09656.1,huMAP3_13725.1
Q9BUI4	O75575	0.999816	huMAP3_00807.1,huMAP3_06426.1,huMAP3_08487.1,huMAP3_09057.1,huMAP3_11092.1,huMAP3_14318.1
Q6P1K2	Q8NG31	0.999816	huMAP3_01824.1,huMAP3_11940.1
Q9H8T0	Q9UJC3	0.999816	huMAP3_03865.1,huMAP3_11220.1
Q8TDR0	Q9NWB7	0.999816	huMAP3_05411.1,huMAP3_13817.1
Q9Y6G5	Q567U6	0.999816	huMAP3_01290.1,huMAP3_07032.1,huMAP3_14444.1
Q93052	Q06190	0.999815	huMAP3_10042.1,huMAP3_13510.1
O75843	P56377	0.999815	huMAP3_03095.1,huMAP3_05843.1,huMAP3_06557.1,huMAP3_06769.1,huMAP3_08695.1,huMAP3_10762.1,huMAP3_10876.1,huMAP3_12376.1,huMAP3_12394.1,huMAP3_12918.1,huMAP3_13055.1
Q8TAA3	P25788	0.999814	huMAP3_00356.1,huMAP3_09656.1,huMAP3_13725.1
Q8WUW1	Q8IZP0	0.999814	huMAP3_09598.1,huMAP3_13345.1
Q8NEY4	Q16864	0.999814	huMAP3_01501.1,huMAP3_07099.1,huMAP3_07329.1,huMAP3_08381.1,huMAP3_08678.1,huMAP3_09242.1,huMAP3_09477.1,huMAP3_09873.1,huMAP3_10511.1,huMAP3_10516.1,huMAP3_12042.1,huMAP3_13872.1
Q12873	Q86YP4	0.999814	huMAP3_03905.1,huMAP3_08738.1,huMAP3_09499.1,huMAP3_10472.1,huMAP3_15128.1
Q6IA86	Q9H9T3	0.999814	huMAP3_00156.1,huMAP3_00925.1,huMAP3_03857.1,huMAP3_05863.1,huMAP3_07900.1,huMAP3_08256.1,huMAP3_10066.1,huMAP3_10779.1,huMAP3_12672.1
Q15334	Q9BYG5	0.999814	huMAP3_03400.1,huMAP3_05806.1,huMAP3_07433.1,huMAP3_09726.1,huMAP3_10212.1,huMAP3_12987.1
Q9H9A5	Q9NZN8	0.999813	huMAP3_00551.1,huMAP3_11224.1
Q6P1K2	Q96IY1	0.999813	huMAP3_01824.1,huMAP3_11940.1
Q9UHV7	Q9BUE0	0.999813	huMAP3_02730.1
Q9BSH3	Q8N5T2	0.999813	huMAP3_04690.1,huMAP3_12791.1
Q9UHV7	Q9NVC6	0.999813	huMAP3_02730.1
Q96AP0	Q9NUX5	0.999813	huMAP3_03416.1,huMAP3_13182.1
Q07866	Q12840	0.999813	huMAP3_04401.1,huMAP3_09851.1,huMAP3_10340.1,huMAP3_11266.1,huMAP3_12367.1,huMAP3_14054.1,huMAP3_14331.1
Q9GZQ3	Q86X83	0.999813	huMAP3_07032.1,huMAP3_14444.1
Q8NEZ2	Q9UK41	0.999813	huMAP3_09572.1,huMAP3_12917.1,huMAP3_13805.1
Q13033	O43815	0.999813	huMAP3_07644.1,huMAP3_09709.1,huMAP3_10333.1,huMAP3_13510.1
P28070	O14818	0.999812	huMAP3_00356.1,huMAP3_09656.1,huMAP3_13725.1
O75175	A5YKK6	0.999812	huMAP3_00551.1,huMAP3_11224.1
Q9Y3A3	Q9BRV8	0.999812	huMAP3_00935.1,huMAP3_07620.1,huMAP3_07644.1,huMAP3_09709.1,huMAP3_10333.1,huMAP3_13510.1
P55884	Q99613	0.999812	huMAP3_01276.1,huMAP3_11246.1,huMAP3_13175.1
Q96TC7	O95292	0.999811	huMAP3_10725.1
Q86U44	Q9HCE5	0.999811	huMAP3_01278.1,huMAP3_02379.1,huMAP3_08727.1,huMAP3_10401.1,huMAP3_10550.1,huMAP3_12733.1,huMAP3_13346.1
Q9NS73	Q8IYH5	0.999811	huMAP3_00372.1,huMAP3_03789.1,huMAP3_07172.1,huMAP3_08451.1,huMAP3_08776.1,huMAP3_09422.1,huMAP3_09561.1,huMAP3_10027.1,huMAP3_10385.1,huMAP3_12550.1
O15047	Q15291	0.999811	huMAP3_05226.1,huMAP3_07065.1,huMAP3_08776.1,huMAP3_08895.1,huMAP3_09051.1,huMAP3_09422.1,huMAP3_10027.1,huMAP3_10650.1,huMAP3_11602.1
Q96KR1	Q12905	0.999811	huMAP3_06192.1,huMAP3_07115.1,huMAP3_07581.1,huMAP3_10625.1
Q14651	P13797	0.999811	huMAP3_03533.1,huMAP3_05481.1,huMAP3_07456.1,huMAP3_10281.1,huMAP3_10900.1,huMAP3_14442.1
Q9UJX5	Q9BS18	0.999811	huMAP3_03388.1,huMAP3_12747.1
Q14203	P47756	0.999811	huMAP3_12900.1
Q6P1K8	P19447	0.99981	huMAP3_05174.1,huMAP3_09908.1,huMAP3_12429.1
Q14201	Q96LI5	0.99981	huMAP3_00551.1,huMAP3_11224.1
P20810	P07384	0.99981	huMAP3_10242.1,huMAP3_11557.1,huMAP3_12716.1,huMAP3_12926.1,huMAP3_13615.1,huMAP3_14229.1
O14519	Q86YP4	0.99981	huMAP3_07459.1,huMAP3_08738.1,huMAP3_09499.1,huMAP3_10472.1,huMAP3_15128.1
P28070	P25787	0.99981	huMAP3_00356.1,huMAP3_09656.1,huMAP3_13725.1
Q9UNM6	P62195	0.99981	huMAP3_05064.1,huMAP3_09656.1,huMAP3_13725.1
O15400	P63027	0.999809	huMAP3_00053.1,huMAP3_06458.1,huMAP3_08929.1,huMAP3_10587.1,huMAP3_13160.1
Q8TCE6	O14972	0.999809	huMAP3_01290.1,huMAP3_07032.1,huMAP3_14444.1
Q9Y678	P35606	0.999809	huMAP3_04405.1,huMAP3_09332.1,huMAP3_11357.1,huMAP3_12869.1
Q96I25	Q8IWX8	0.999809	huMAP3_06609.1,huMAP3_08220.1,huMAP3_09594.1,huMAP3_10359.1
Q96G25	Q9Y2X0	0.999809	huMAP3_02730.1
O43747	Q10567	0.999809	huMAP3_04311.1,huMAP3_06557.1,huMAP3_06769.1,huMAP3_08695.1,huMAP3_10762.1,huMAP3_10876.1,huMAP3_12376.1,huMAP3_12394.1,huMAP3_12918.1,huMAP3_13055.1
Q96EX3	Q8WW35	0.999809	huMAP3_12566.1,huMAP3_15289.1
O60256	P60891	0.999809	huMAP3_00478.1,huMAP3_01114.1,huMAP3_07801.1,huMAP3_08615.1,huMAP3_09355.1,huMAP3_09527.1,huMAP3_10201.1,huMAP3_10941.1,huMAP3_11883.1,huMAP3_12561.1,huMAP3_13128.1,huMAP3_14146.1
Q15024	Q9NQT4	0.999809	huMAP3_05382.1,huMAP3_14264.1
P17980	O00231	0.999808	huMAP3_05064.1,huMAP3_09656.1,huMAP3_13725.1
Q9NQG5	O15514	0.999808	huMAP3_04499.1,huMAP3_07454.1,huMAP3_07749.1,huMAP3_09843.1,huMAP3_11092.1,huMAP3_14318.1
Q02809	O60568	0.999808	huMAP3_10699.1,huMAP3_10984.1,huMAP3_13038.1
Q9UJX6	Q9UJX2	0.999808	huMAP3_03388.1,huMAP3_12747.1
P46060	P62826	0.999807	huMAP3_06494.1,huMAP3_07331.1,huMAP3_08641.1,huMAP3_10000.1,huMAP3_12581.1
O75182	Q92769	0.999807	huMAP3_08800.1,huMAP3_09031.1,huMAP3_15128.1
Q14155	Q15052	0.999807	huMAP3_05415.1,huMAP3_13927.1,huMAP3_14886.1
P63165	P63279	0.999807	huMAP3_07331.1,huMAP3_08641.1,huMAP3_10000.1,huMAP3_12581.1
Q9H270	Q96JC1	0.999807	huMAP3_03371.1,huMAP3_08749.1,huMAP3_12433.1,huMAP3_12945.1,huMAP3_13822.1
P61421	Q96NT0	0.999807	huMAP3_05805.1,huMAP3_10511.1,huMAP3_10516.1,huMAP3_12042.1
Q9UPM8	Q96N21	0.999806	huMAP3_03145.1,huMAP3_05011.1,huMAP3_09871.1,huMAP3_11003.1,huMAP3_12731.1,huMAP3_12768.1,huMAP3_12927.1
Q6ZN18	Q15022	0.999806	huMAP3_04977.1,huMAP3_06942.1,huMAP3_13482.1,huMAP3_15095.1,huMAP3_15128.1
Q9Y4W2	Q5SY16	0.999806	huMAP3_03787.1,huMAP3_05508.1,huMAP3_05927.1,huMAP3_07162.1,huMAP3_07191.1,huMAP3_09830.1,huMAP3_11063.1
O15145	P61158	0.999806	huMAP3_04814.1,huMAP3_09309.1,huMAP3_13904.1,huMAP3_14624.1
Q92574	Q9P0N9	0.999806	huMAP3_04821.1,huMAP3_13140.1
Q9NWS0	O94763	0.999806	huMAP3_00807.1,huMAP3_06426.1,huMAP3_08487.1,huMAP3_09057.1,huMAP3_11092.1,huMAP3_14318.1
Q8NFD5	Q8WUZ0	0.999806	huMAP3_03221.1,huMAP3_11470.1
Q14168	O14910	0.999806	huMAP3_05314.1,huMAP3_06839.1,huMAP3_08198.1,huMAP3_08481.1,huMAP3_09519.1,huMAP3_10716.1,huMAP3_11195.1,huMAP3_14575.1
P21281	P36543	0.999806	huMAP3_01413.1,huMAP3_01501.1,huMAP3_01899.1,huMAP3_05805.1,huMAP3_07099.1,huMAP3_07329.1,huMAP3_08381.1,huMAP3_08678.1,huMAP3_09242.1,huMAP3_09477.1,huMAP3_09873.1,huMAP3_10511.1,huMAP3_10516.1,huMAP3_12042.1,huMAP3_13872.1
Q9Y3B2	Q8TF46	0.999806	huMAP3_05382.1,huMAP3_14264.1
P63151	Q66LE6	0.999805	huMAP3_02984.1,huMAP3_06552.1,huMAP3_09743.1,huMAP3_10333.1,huMAP3_13510.1
O75821	P60228	0.999805	huMAP3_01276.1,huMAP3_11246.1,huMAP3_13175.1
Q7LG56	P31350	0.999805	huMAP3_03279.1,huMAP3_07989.1,huMAP3_11033.1
P49720	P60900	0.999805	huMAP3_00356.1,huMAP3_09656.1,huMAP3_13725.1
Q9NUG6	Q9UBK9	0.999805	huMAP3_00807.1,huMAP3_06426.1,huMAP3_08487.1,huMAP3_09057.1,huMAP3_11092.1,huMAP3_14318.1
Q8IU81	Q7Z5L9	0.999805	huMAP3_02536.1,huMAP3_05976.1,huMAP3_10051.1,huMAP3_13677.1,huMAP3_14671.1
Q8WUU5	Q96QT6	0.999805	huMAP3_00411.1,huMAP3_06457.1,huMAP3_08605.1,huMAP3_08800.1,huMAP3_09031.1,huMAP3_09232.1,huMAP3_09515.1,huMAP3_13482.1,huMAP3_15128.1
Q9Y2T2	Q13367	0.999805	huMAP3_03149.1,huMAP3_04238.1,huMAP3_11493.1,huMAP3_12157.1,huMAP3_12325.1,huMAP3_12813.1,huMAP3_13727.1,huMAP3_14281.1,huMAP3_15082.1
P29692	Q05639	0.999805	huMAP3_00469.1,huMAP3_12041.1
Q92665	Q9Y3D9	0.999805	huMAP3_05807.1,huMAP3_05954.1
P27694	P35244	0.999805	huMAP3_02103.1,huMAP3_07481.1,huMAP3_08325.1,huMAP3_08422.1,huMAP3_09432.1,huMAP3_10578.1,huMAP3_13854.1,huMAP3_14846.1
Q8TDH9	Q96EV8	0.999805	huMAP3_02126.1,huMAP3_06144.1,huMAP3_09421.1,huMAP3_10940.1,huMAP3_11659.1
Q9UNM6	O00232	0.999805	huMAP3_05064.1,huMAP3_09656.1,huMAP3_13725.1
P54278	P40692	0.999804	huMAP3_02432.1
Q8NFD5	Q4VC05	0.999804	huMAP3_03221.1,huMAP3_11470.1
Q96RY5	Q3T8J9	0.999804	huMAP3_03510.1,huMAP3_08848.1,huMAP3_09466.1,huMAP3_09682.1,huMAP3_10862.1,huMAP3_14306.1
Q92922	Q92785	0.999804	huMAP3_03221.1,huMAP3_11470.1
Q96DE5	Q9BS18	0.999804	huMAP3_03388.1,huMAP3_12747.1
Q9NPJ6	Q15648	0.999804	huMAP3_02730.1
Q9NX70	Q9NPJ6	0.999804	huMAP3_02730.1
O94776	Q86YP4	0.999803	huMAP3_03905.1,huMAP3_08738.1,huMAP3_09499.1,huMAP3_10472.1,huMAP3_15128.1
O95400	Q9BUQ8	0.999803	huMAP3_06511.1,huMAP3_08980.1,huMAP3_09504.1,huMAP3_09945.1
Q9H9B1	O95785	0.999803	huMAP3_06802.1,huMAP3_07516.1,huMAP3_07706.1,huMAP3_07798.1,huMAP3_08057.1,huMAP3_09372.1,huMAP3_09707.1,huMAP3_11539.1,huMAP3_15192.1
Q9Y4Y9	P62312	0.999803	huMAP3_02465.1,huMAP3_05636.1,huMAP3_08980.1
Q9UNH7	Q13596	0.999803	huMAP3_02481.1,huMAP3_05609.1,huMAP3_10879.1,huMAP3_12956.1,huMAP3_13408.1,huMAP3_13548.1,huMAP3_13808.1,huMAP3_14326.1
O14777	Q9BZD4	0.999803	huMAP3_01824.1,huMAP3_11940.1
O75821	O00303	0.999803	huMAP3_01276.1,huMAP3_11246.1,huMAP3_13175.1
O00743	Q8N8A2	0.999803	huMAP3_01958.1,huMAP3_12079.1,huMAP3_14031.1
Q15435	O60927	0.999803	huMAP3_06341.1,huMAP3_09354.1,huMAP3_09633.1,huMAP3_10148.1,huMAP3_14504.1
Q9Y4Z0	Q15020	0.999803	huMAP3_08980.1
O75446	Q9HCU9	0.999802	huMAP3_00957.1,huMAP3_08800.1,huMAP3_09031.1,huMAP3_09311.1,huMAP3_13482.1,huMAP3_15128.1
Q4VC05	Q92925	0.999802	huMAP3_03221.1,huMAP3_11470.1
Q96JC9	O00472	0.999802	huMAP3_06690.1,huMAP3_12350.1,huMAP3_13608.1,huMAP3_13960.1,huMAP3_14693.1
Q8NFH8	Q15311	0.999802	huMAP3_02704.1,huMAP3_02942.1,huMAP3_05849.1,huMAP3_08320.1,huMAP3_09107.1,huMAP3_09403.1,huMAP3_10762.1,huMAP3_10876.1,huMAP3_11054.1,huMAP3_12376.1,huMAP3_12394.1,huMAP3_12918.1
Q9P2H3	Q86WT1	0.999802	huMAP3_05411.1,huMAP3_13817.1
P53680	P63010	0.999802	huMAP3_00432.1,huMAP3_05120.1,huMAP3_05849.1,huMAP3_06283.1,huMAP3_08320.1,huMAP3_08540.1,huMAP3_09107.1,huMAP3_09403.1,huMAP3_10762.1,huMAP3_10876.1,huMAP3_12376.1,huMAP3_12394.1,huMAP3_12918.1
Q8N612	Q9H8T0	0.999802	huMAP3_03865.1,huMAP3_11220.1
P78364	P35227	0.999801	huMAP3_07122.1,huMAP3_07970.1,huMAP3_09551.1,huMAP3_10162.1,huMAP3_14051.1
Q8IXK0	P35227	0.999801	huMAP3_07122.1,huMAP3_07970.1,huMAP3_09551.1,huMAP3_10162.1,huMAP3_14051.1
Q8WXI9	Q9UBB5	0.999801	huMAP3_08906.1,huMAP3_09499.1,huMAP3_10472.1,huMAP3_15128.1
Q15019	Q9NVA2	0.999801	huMAP3_02362.1
Q8N668	Q86X83	0.999801	huMAP3_07032.1,huMAP3_14444.1
P62714	O43815	0.999801	huMAP3_09709.1,huMAP3_10333.1,huMAP3_13510.1
O43402	Q8N766	0.999801	huMAP3_03281.1
Q9Y4Y9	O15116	0.9998	huMAP3_02465.1,huMAP3_05636.1,huMAP3_08980.1
Q9P015	P09001	0.9998	huMAP3_01022.1,huMAP3_04652.1,huMAP3_06439.1,huMAP3_06550.1,huMAP3_06589.1,huMAP3_07939.1,huMAP3_08458.1,huMAP3_09113.1,huMAP3_09483.1
Q92784	Q12824	0.9998	huMAP3_03221.1,huMAP3_11470.1
Q07866	Q9NSK0	0.9998	huMAP3_04401.1,huMAP3_09851.1,huMAP3_10340.1,huMAP3_11266.1,huMAP3_12367.1,huMAP3_14054.1,huMAP3_14331.1
O75431	Q9Y512	0.9998	huMAP3_02950.1,huMAP3_03931.1,huMAP3_06314.1,huMAP3_08089.1,huMAP3_09022.1,huMAP3_10660.1,huMAP3_10776.1,huMAP3_13949.1
Q9Y535	Q9NVU0	0.9998	huMAP3_00807.1,huMAP3_06426.1,huMAP3_08487.1,huMAP3_09057.1,huMAP3_11092.1,huMAP3_14318.1
O43242	Q99460	0.999799	huMAP3_05064.1,huMAP3_09656.1,huMAP3_13725.1
Q9UMS4	O60306	0.999799	huMAP3_09945.1
Q96S21	Q12829	0.999799	huMAP3_04750.1,huMAP3_05894.1,huMAP3_08919.1,huMAP3_09980.1,huMAP3_13601.1
O75446	Q9H7L9	0.999799	huMAP3_08800.1,huMAP3_09031.1,huMAP3_09311.1,huMAP3_13482.1,huMAP3_15128.1
Q70IA6	Q9Y2H1	0.999799	huMAP3_00730.1,huMAP3_02959.1,huMAP3_06850.1,huMAP3_11381.1
P62195	Q15008	0.999799	huMAP3_05064.1,huMAP3_09656.1,huMAP3_13725.1
Q9NQT5	Q13901	0.999799	huMAP3_05382.1,huMAP3_14264.1
Q96CW1	Q9NVZ3	0.999799	huMAP3_05849.1,huMAP3_06283.1,huMAP3_08320.1,huMAP3_08540.1,huMAP3_09107.1,huMAP3_09403.1,huMAP3_10762.1,huMAP3_10876.1,huMAP3_12394.1,huMAP3_12918.1
Q92769	Q13547	0.999799	huMAP3_01287.1,huMAP3_08800.1,huMAP3_09031.1,huMAP3_10311.1,huMAP3_15128.1
Q9BWG4	P61968	0.999799	huMAP3_02691.1,huMAP3_09723.1,huMAP3_13541.1
Q9UKZ1	A5YKK6	0.999798	huMAP3_00551.1,huMAP3_11224.1
Q8WVC0	Q6PD62	0.999798	huMAP3_07454.1,huMAP3_07749.1,huMAP3_09843.1,huMAP3_11018.1,huMAP3_11092.1,huMAP3_12111.1
Q9H0A8	O14972	0.999798	huMAP3_01290.1,huMAP3_07032.1,huMAP3_14444.1
Q9Y248	Q9BRX5	0.999798	huMAP3_05447.1,huMAP3_06136.1,huMAP3_06278.1,huMAP3_06417.1,huMAP3_08399.1,huMAP3_08554.1,huMAP3_09238.1,huMAP3_11119.1,huMAP3_11832.1,huMAP3_12180.1,huMAP3_14758.1
Q13561	Q14203	0.999798	huMAP3_04946.1,huMAP3_09952.1,huMAP3_12900.1
P42285	Q99547	0.999798	huMAP3_05382.1,huMAP3_14264.1
P62875	P62487	0.999798	huMAP3_11092.1,huMAP3_14318.1
Q9HB65	Q96JC9	0.999797	huMAP3_04571.1,huMAP3_06690.1,huMAP3_12350.1,huMAP3_13608.1,huMAP3_13960.1,huMAP3_14693.1
O00487	P62195	0.999797	huMAP3_05064.1,huMAP3_09656.1,huMAP3_13725.1
Q8TD55	P47756	0.999797	huMAP3_06652.1,huMAP3_08077.1,huMAP3_10870.1,huMAP3_12900.1
Q9NXV2	Q8N5Z5	0.999797	huMAP3_09479.1,huMAP3_10884.1,huMAP3_10969.1,huMAP3_12540.1,huMAP3_14179.1
O43242	O00487	0.999797	huMAP3_05064.1,huMAP3_09656.1,huMAP3_13725.1
O75448	Q71SY5	0.999797	huMAP3_02730.1
O60244	O75448	0.999797	huMAP3_02730.1
P62487	Q8IXW5	0.999797	huMAP3_07454.1,huMAP3_07749.1,huMAP3_09843.1,huMAP3_11092.1,huMAP3_14318.1
Q9UI09	O75380	0.999796	huMAP3_02819.1,huMAP3_06397.1,huMAP3_09567.1,huMAP3_09982.1,huMAP3_14018.1,huMAP3_14878.1
Q9Y5P6	Q96IJ6	0.999796	huMAP3_01176.1,huMAP3_01694.1,huMAP3_05572.1,huMAP3_07434.1,huMAP3_09879.1,huMAP3_12121.1
Q9UK41	Q99816	0.999796	huMAP3_06010.1,huMAP3_07951.1,huMAP3_09572.1,huMAP3_12917.1,huMAP3_13805.1
Q8TAG9	Q9NV70	0.999796	huMAP3_04054.1,huMAP3_07009.1,huMAP3_09839.1,huMAP3_12587.1
Q5PSV4	O75446	0.999796	huMAP3_00957.1,huMAP3_08800.1,huMAP3_09031.1,huMAP3_09311.1,huMAP3_13482.1,huMAP3_15128.1
Q9Y6A4	Q96NH3	0.999795	huMAP3_01865.1,huMAP3_09806.1,huMAP3_11163.1,huMAP3_12503.1,huMAP3_12957.1,huMAP3_13347.1,huMAP3_13353.1,huMAP3_13820.1,huMAP3_14747.1
Q9H1D9	P61218	0.999795	huMAP3_00807.1,huMAP3_06426.1,huMAP3_08487.1,huMAP3_09057.1,huMAP3_11092.1,huMAP3_14318.1
Q96FT9	Q9HBG6	0.999795	huMAP3_03435.1,huMAP3_12868.1
Q8TAM2	Q8N3I7	0.999795	huMAP3_01439.1,huMAP3_14150.1
Q9UBI1	Q86X83	0.999795	huMAP3_07032.1,huMAP3_14444.1
Q8WXI9	Q92769	0.999795	huMAP3_09499.1,huMAP3_10472.1,huMAP3_15128.1
Q92551	Q92575	0.999795	huMAP3_00576.1,huMAP3_01671.1,huMAP3_13806.1,huMAP3_14962.1
Q13394	O14770	0.999795	huMAP3_00965.1,huMAP3_08791.1,huMAP3_10672.1,huMAP3_11161.1
Q8WVT3	Q9Y2L5	0.999795	huMAP3_04127.1,huMAP3_07907.1,huMAP3_12177.1
O75438	O95182	0.999795	huMAP3_06397.1,huMAP3_08132.1,huMAP3_09567.1,huMAP3_09982.1,huMAP3_14018.1,huMAP3_14878.1
O75448	Q9BUE0	0.999795	huMAP3_02730.1
O60216	Q8N3U4	0.999794	huMAP3_00229.1,huMAP3_14972.1
P17980	P35998	0.999794	huMAP3_05064.1,huMAP3_09656.1,huMAP3_13725.1
Q9UBI1	O60826	0.999794	huMAP3_07032.1,huMAP3_14444.1
P48047	O75947	0.999794	huMAP3_07476.1,huMAP3_09307.1,huMAP3_09775.1,huMAP3_11095.1
Q96ES7	O75528	0.999794	huMAP3_00902.1,huMAP3_07585.1,huMAP3_08451.1,huMAP3_09561.1,huMAP3_10385.1,huMAP3_10397.1,huMAP3_12550.1
Q9UKZ1	Q96LI5	0.999793	huMAP3_00551.1,huMAP3_11224.1
Q99543	Q0VDF9	0.999793	huMAP3_05137.1,huMAP3_14194.1
P62308	Q9BWU0	0.999793	huMAP3_06511.1,huMAP3_08980.1
Q9UKL0	Q9P0W2	0.999793	huMAP3_08800.1,huMAP3_09031.1,huMAP3_09232.1,huMAP3_10258.1,huMAP3_10311.1,huMAP3_15128.1
Q92922	P51532	0.999793	huMAP3_03221.1,huMAP3_11470.1
O75575	Q9H1D9	0.999793	huMAP3_00807.1,huMAP3_06426.1,huMAP3_08487.1,huMAP3_09057.1,huMAP3_11092.1,huMAP3_14318.1
Q13889	Q6ZYL4	0.999793	huMAP3_05174.1,huMAP3_09908.1,huMAP3_12429.1
Q32MZ4	Q13045	0.999793	huMAP3_05345.1,huMAP3_07354.1,huMAP3_07816.1,huMAP3_09294.1,huMAP3_10216.1,huMAP3_13844.1
P78537	Q96EV8	0.999793	huMAP3_06144.1,huMAP3_09421.1,huMAP3_10940.1,huMAP3_11659.1
P49848	Q7Z7C8	0.999793	huMAP3_00288.1,huMAP3_08438.1,huMAP3_09451.1,huMAP3_10385.1,huMAP3_14501.1,huMAP3_14957.1
Q9NWU2	Q6VN20	0.999793	huMAP3_05775.1,huMAP3_08787.1,huMAP3_09818.1,huMAP3_10711.1,huMAP3_12700.1
Q99436	P25789	0.999792	huMAP3_00356.1,huMAP3_09656.1,huMAP3_13725.1
Q9UJW0	Q14203	0.999792	huMAP3_04946.1,huMAP3_09952.1,huMAP3_12900.1
Q6STE5	Q92784	0.999792	huMAP3_03221.1,huMAP3_11470.1
P28065	P28066	0.999792	huMAP3_00356.1,huMAP3_09656.1,huMAP3_13725.1
B5ME19	Q9Y262	0.999792	huMAP3_01276.1,huMAP3_11246.1,huMAP3_13175.1
Q9Y3F4	Q9H840	0.999792	huMAP3_04549.1,huMAP3_06511.1,huMAP3_08980.1,huMAP3_15264.1
P25705	P36542	0.999792	huMAP3_09307.1,huMAP3_11095.1
P61163	Q9UJW0	0.999792	huMAP3_04946.1,huMAP3_09952.1,huMAP3_12900.1
Q86X83	O14972	0.999792	huMAP3_01290.1,huMAP3_07032.1,huMAP3_14444.1
Q92572	O00203	0.999792	huMAP3_03149.1,huMAP3_03536.1,huMAP3_06230.1,huMAP3_12157.1,huMAP3_12325.1,huMAP3_12813.1,huMAP3_15082.1
P19387	O15514	0.999792	huMAP3_04499.1,huMAP3_07454.1,huMAP3_07749.1,huMAP3_09843.1,huMAP3_11092.1,huMAP3_14318.1
Q9H9A5	Q92600	0.999792	huMAP3_00551.1,huMAP3_11224.1
Q9HBM1	Q6P1K2	0.999792	huMAP3_01824.1,huMAP3_11940.1
P41252	Q9P2J5	0.999791	huMAP3_02637.1,huMAP3_13688.1
Q9UPS6	Q15291	0.999791	huMAP3_00564.1,huMAP3_05226.1,huMAP3_07065.1,huMAP3_08776.1,huMAP3_08895.1,huMAP3_09051.1,huMAP3_09422.1,huMAP3_10027.1,huMAP3_10650.1,huMAP3_11602.1
Q8WVS4	Q8WW35	0.999791	huMAP3_03129.1,huMAP3_09098.1,huMAP3_09717.1,huMAP3_12566.1,huMAP3_15289.1
Q8TDR0	Q86WT1	0.999791	huMAP3_05411.1,huMAP3_13817.1
Q16181	Q14141	0.999791	huMAP3_02362.1
P62304	Q9BWU0	0.999791	huMAP3_04549.1,huMAP3_06511.1,huMAP3_08980.1
Q9Y6G3	P52815	0.999791	huMAP3_01856.1,huMAP3_03763.1,huMAP3_06550.1,huMAP3_06589.1,huMAP3_07939.1,huMAP3_08458.1,huMAP3_09113.1,huMAP3_09483.1
Q9Y535	O75575	0.99979	huMAP3_00807.1,huMAP3_06426.1,huMAP3_08487.1,huMAP3_09057.1,huMAP3_11092.1,huMAP3_14318.1
P28065	P28074	0.99979	huMAP3_00356.1,huMAP3_09656.1,huMAP3_13725.1
O60244	Q15648	0.99979	huMAP3_02730.1
O75448	Q9UHV7	0.99979	huMAP3_02730.1
Q9NPD3	Q8TF46	0.99979	huMAP3_05382.1,huMAP3_14264.1
Q9UK45	Q9Y4Y9	0.99979	huMAP3_02465.1,huMAP3_05636.1,huMAP3_08980.1
Q9BYG5	Q05513	0.99979	huMAP3_05806.1,huMAP3_07433.1,huMAP3_09726.1,huMAP3_10212.1,huMAP3_12987.1
Q8NDX5	P35227	0.99979	huMAP3_07122.1,huMAP3_07970.1,huMAP3_09551.1,huMAP3_10162.1,huMAP3_14051.1
Q96B45	Q96GS4	0.99979	huMAP3_10940.1,huMAP3_11659.1
Q9NRL3	Q9Y3A3	0.99979	huMAP3_00935.1,huMAP3_07620.1,huMAP3_07644.1,huMAP3_09709.1,huMAP3_10333.1,huMAP3_13510.1
Q9HBM1	Q9H081	0.99979	huMAP3_01824.1,huMAP3_11940.1
Q96KP1	Q8IYI6	0.99979	huMAP3_04054.1,huMAP3_07009.1,huMAP3_09839.1,huMAP3_12587.1
P46019	Q93100	0.999789	huMAP3_00123.1,huMAP3_11264.1,huMAP3_14959.1,huMAP3_15036.1
P20618	P28062	0.999789	huMAP3_00356.1,huMAP3_09656.1
B5ME19	O75821	0.999789	huMAP3_01276.1,huMAP3_11246.1,huMAP3_13175.1
P43362	P43358	0.999789	huMAP3_03537.1,huMAP3_06463.1,huMAP3_06689.1,huMAP3_08408.1,huMAP3_10691.1,huMAP3_11206.1,huMAP3_11737.1
O43639	Q8TF74	0.999789	huMAP3_07569.1,huMAP3_08747.1,huMAP3_09119.1,huMAP3_10500.1,huMAP3_13345.1,huMAP3_14886.1
Q96RU8	Q8NHY2	0.999789	huMAP3_02750.1,huMAP3_04302.1,huMAP3_09617.1,huMAP3_09690.1,huMAP3_10133.1,huMAP3_10936.1,huMAP3_14027.1,huMAP3_15260.1
P82663	Q92552	0.999789	huMAP3_05807.1
Q96F07	Q9Y2A7	0.999789	huMAP3_02474.1,huMAP3_09598.1,huMAP3_13345.1
Q92930	P61006	0.999789	huMAP3_06607.1,huMAP3_11094.1,huMAP3_11860.1
O15534	P49674	0.999789	huMAP3_09402.1,huMAP3_10653.1,huMAP3_14077.1,huMAP3_14497.1
O15047	Q9P0U4	0.999788	huMAP3_02698.1,huMAP3_07065.1,huMAP3_08776.1,huMAP3_08895.1,huMAP3_09051.1,huMAP3_09422.1,huMAP3_10027.1,huMAP3_10650.1,huMAP3_11602.1
O95400	O75643	0.999788	huMAP3_08980.1,huMAP3_09504.1,huMAP3_09945.1
P63162	Q96LT9	0.999788	huMAP3_04549.1,huMAP3_06511.1,huMAP3_08980.1
Q14168	Q9HAP6	0.999788	huMAP3_08198.1,huMAP3_08481.1,huMAP3_09519.1,huMAP3_11195.1,huMAP3_14575.1
Q8N8Y2	Q96NT0	0.999788	huMAP3_05805.1,huMAP3_07510.1,huMAP3_08166.1,huMAP3_08182.1,huMAP3_09562.1,huMAP3_10511.1,huMAP3_10516.1,huMAP3_12042.1
Q9UJX6	P30260	0.999787	huMAP3_03388.1,huMAP3_12747.1
Q96AJ1	Q9NWB7	0.999787	huMAP3_05411.1,huMAP3_13817.1
Q9P2W9	Q8WVM8	0.999787	huMAP3_06458.1,huMAP3_08929.1,huMAP3_10587.1,huMAP3_13160.1
Q92925	Q92784	0.999787	huMAP3_03221.1,huMAP3_11470.1
Q8WU76	A2RRP1	0.999787	huMAP3_03203.1,huMAP3_06458.1,huMAP3_08929.1,huMAP3_10587.1,huMAP3_13160.1
Q9NVK5	Q9BRV8	0.999787	huMAP3_00935.1,huMAP3_07620.1,huMAP3_07644.1,huMAP3_09709.1,huMAP3_10333.1,huMAP3_13510.1
Q92499	Q9Y224	0.999787	huMAP3_06830.1,huMAP3_06888.1,huMAP3_07391.1,huMAP3_07781.1,huMAP3_09836.1,huMAP3_10307.1,huMAP3_10631.1,huMAP3_11111.1,huMAP3_14270.1,huMAP3_14559.1
O75461	Q06587	0.999787	huMAP3_14051.1
P29375	Q8WUU5	0.999787	huMAP3_00411.1,huMAP3_06457.1,huMAP3_08605.1,huMAP3_08800.1,huMAP3_09031.1,huMAP3_09232.1,huMAP3_09515.1,huMAP3_13482.1,huMAP3_15128.1
Q13099	Q86WT1	0.999787	huMAP3_05411.1,huMAP3_13817.1
Q9H0E3	Q9UK53	0.999786	huMAP3_00957.1,huMAP3_08800.1,huMAP3_09031.1,huMAP3_09311.1,huMAP3_13482.1,huMAP3_15128.1
Q86X52	Q70JA7	0.999786	huMAP3_03662.1,huMAP3_09688.1
Q8N371	A6NED2	0.999786	huMAP3_14664.1
Q567U6	Q7Z4G1	0.999786	huMAP3_07032.1,huMAP3_14444.1
P62318	P14678	0.999786	huMAP3_04549.1,huMAP3_06511.1,huMAP3_08980.1
O94906	O43290	0.999786	huMAP3_06511.1,huMAP3_08980.1
P59998	P61160	0.999786	huMAP3_04814.1,huMAP3_08269.1,huMAP3_09309.1,huMAP3_13904.1,huMAP3_14624.1
Q9HAP2	Q9UH92	0.999786	huMAP3_01611.1,huMAP3_04414.1,huMAP3_06214.1,huMAP3_08137.1,huMAP3_13077.1,huMAP3_13287.1,huMAP3_13611.1,huMAP3_14313.1
O43402	Q15006	0.999786	huMAP3_03281.1,huMAP3_12199.1,huMAP3_14641.1
Q5UCC4	Q15006	0.999786	huMAP3_03281.1,huMAP3_12199.1,huMAP3_14641.1
O15042	Q96I25	0.999785	huMAP3_06609.1,huMAP3_08220.1,huMAP3_09594.1,huMAP3_10359.1
Q32P28	O75718	0.999785	huMAP3_05581.1,huMAP3_08398.1,huMAP3_10032.1
P48444	Q9Y678	0.999785	huMAP3_04405.1,huMAP3_09332.1,huMAP3_11357.1,huMAP3_12869.1
Q9UHB7	Q9HB65	0.999785	huMAP3_06690.1,huMAP3_12350.1,huMAP3_13608.1,huMAP3_13960.1,huMAP3_14693.1
Q9BWW4	P61968	0.999785	huMAP3_02691.1,huMAP3_09723.1,huMAP3_13541.1
Q13884	P11532	0.999785	huMAP3_06618.1,huMAP3_10517.1
Q9UNM6	P62333	0.999784	huMAP3_05064.1,huMAP3_09656.1,huMAP3_13725.1
P35249	P40938	0.999784	huMAP3_00703.1,huMAP3_02396.1,huMAP3_02854.1,huMAP3_07127.1,huMAP3_07313.1,huMAP3_08854.1,huMAP3_08879.1,huMAP3_10568.1,huMAP3_12727.1,huMAP3_12839.1,huMAP3_14232.1
Q8IY57	Q06587	0.999784	huMAP3_06040.1,huMAP3_08622.1,huMAP3_09756.1,huMAP3_10162.1,huMAP3_14051.1
P42330	P17516	0.999784	huMAP3_10318.1
O14893	Q8WXD5	0.999784	huMAP3_04549.1,huMAP3_06511.1,huMAP3_08980.1
P35998	Q99460	0.999784	huMAP3_05064.1,huMAP3_09656.1,huMAP3_13725.1
Q9Y6K9	O14920	0.999784	huMAP3_00283.1,huMAP3_01074.1,huMAP3_06738.1,huMAP3_09784.1,huMAP3_10591.1,huMAP3_12825.1,huMAP3_13837.1,huMAP3_14477.1
P62304	P62306	0.999784	huMAP3_04549.1,huMAP3_06511.1,huMAP3_08980.1
O15212	Q9UHV9	0.999784	huMAP3_06819.1,huMAP3_10942.1,huMAP3_14584.1,huMAP3_14626.1
P30049	P25705	0.999784	huMAP3_08750.1,huMAP3_09307.1,huMAP3_11095.1
Q12873	Q8WXI9	0.999783	huMAP3_09499.1,huMAP3_10472.1,huMAP3_15128.1
Q9UJX6	Q9UJX3	0.999783	huMAP3_03388.1,huMAP3_12747.1
O15212	Q9NQP4	0.999783	huMAP3_09234.1,huMAP3_10942.1,huMAP3_14584.1,huMAP3_14626.1
Q9NQG5	P19387	0.999782	huMAP3_04499.1,huMAP3_07454.1,huMAP3_07749.1,huMAP3_09843.1,huMAP3_11092.1,huMAP3_14318.1
Q06265	Q01780	0.999782	huMAP3_05382.1
Q9BW66	Q9BVQ7	0.999782	huMAP3_05759.1,huMAP3_09452.1,huMAP3_15243.1
P35226	Q99496	0.999782	huMAP3_10162.1,huMAP3_14051.1
Q5JSZ5	Q9Y262	0.999782	huMAP3_01276.1,huMAP3_11246.1,huMAP3_13175.1
Q13547	Q9BTC8	0.999782	huMAP3_15128.1
Q96GM5	Q4VC05	0.999781	huMAP3_03221.1,huMAP3_11470.1
P49721	Q9Y3I1	0.999781	huMAP3_00356.1,huMAP3_09656.1,huMAP3_13725.1
P55036	O00232	0.999781	huMAP3_05064.1,huMAP3_09656.1,huMAP3_13725.1
Q96JB2	Q96MW5	0.999781	huMAP3_04294.1,huMAP3_09176.1,huMAP3_14423.1
Q13394	P40425	0.999781	huMAP3_10672.1,huMAP3_11161.1
Q8NBZ0	Q9H981	0.999781	huMAP3_01995.1,huMAP3_14133.1
Q9H6E5	O43395	0.999781	huMAP3_06511.1,huMAP3_08980.1
P48556	P51665	0.999781	huMAP3_05064.1,huMAP3_09656.1,huMAP3_13725.1
Q9Y2M0	P40692	0.99978	huMAP3_02432.1
O75530	Q6ZN18	0.99978	huMAP3_04977.1,huMAP3_06942.1,huMAP3_13482.1,huMAP3_15095.1,huMAP3_15128.1
Q9UBI1	Q7Z4G1	0.99978	huMAP3_07032.1,huMAP3_14444.1
P0DPB6	O95602	0.99978	huMAP3_00807.1,huMAP3_06426.1,huMAP3_08487.1,huMAP3_09057.1,huMAP3_11092.1,huMAP3_14318.1
O60341	Q9P0W2	0.99978	huMAP3_08165.1,huMAP3_08800.1,huMAP3_09031.1,huMAP3_10258.1,huMAP3_10311.1,huMAP3_15128.1
Q53H80	Q9H9L7	0.99978	huMAP3_00356.1,huMAP3_01091.1,huMAP3_09656.1,huMAP3_10677.1,huMAP3_13725.1
Q9BUI4	Q9BT43	0.99978	huMAP3_00807.1,huMAP3_06426.1,huMAP3_08487.1,huMAP3_09057.1,huMAP3_11092.1,huMAP3_14318.1
P48304	P05451	0.99978	huMAP3_09224.1,huMAP3_09944.1,huMAP3_10186.1
O94927	Q99871	0.99978	huMAP3_02903.1,huMAP3_14852.1
P53680	O94973	0.999779	huMAP3_00432.1,huMAP3_05120.1,huMAP3_05849.1,huMAP3_06283.1,huMAP3_08320.1,huMAP3_08540.1,huMAP3_09107.1,huMAP3_09403.1,huMAP3_10762.1,huMAP3_10876.1,huMAP3_12376.1,huMAP3_12394.1,huMAP3_12918.1
Q13547	Q86YP4	0.999779	huMAP3_15128.1
Q9UKG1	Q8NEU8	0.999779	huMAP3_03257.1,huMAP3_12235.1,huMAP3_13127.1,huMAP3_13139.1,huMAP3_13141.1,huMAP3_13497.1
Q9BRS2	P62312	0.999779	huMAP3_02465.1,huMAP3_08980.1
Q8TEW0	Q8NHQ8	0.999779	huMAP3_00531.1,huMAP3_06269.1,huMAP3_09641.1,huMAP3_10898.1,huMAP3_14118.1
Q96RT7	Q6NZ67	0.999779	huMAP3_09443.1,huMAP3_14882.1
Q9UKZ1	Q5W0B1	0.999778	huMAP3_00551.1,huMAP3_11224.1
O60826	Q86VX2	0.999778	huMAP3_01290.1,huMAP3_07032.1,huMAP3_14444.1
O75934	Q8WUD4	0.999778	huMAP3_06726.1,huMAP3_08382.1,huMAP3_08501.1,huMAP3_09504.1,huMAP3_09945.1
O94979	P55735	0.999778	huMAP3_00267.1,huMAP3_06536.1,huMAP3_14455.1
Q9BUI4	Q9H1D9	0.999778	huMAP3_00807.1,huMAP3_06426.1,huMAP3_08487.1,huMAP3_09057.1,huMAP3_11092.1,huMAP3_14318.1
Q9HAH7	Q06587	0.999778	huMAP3_04542.1,huMAP3_06040.1,huMAP3_08622.1,huMAP3_09756.1,huMAP3_10162.1,huMAP3_14051.1
O00487	O00232	0.999778	huMAP3_05064.1,huMAP3_09656.1,huMAP3_13725.1
Q5VSL9	Q9NVK5	0.999778	huMAP3_00935.1,huMAP3_07620.1,huMAP3_07644.1,huMAP3_09709.1,huMAP3_10333.1,huMAP3_13510.1
Q92922	Q12824	0.999778	huMAP3_03221.1,huMAP3_11470.1
P19404	O75380	0.999777	huMAP3_02819.1,huMAP3_06397.1,huMAP3_09567.1,huMAP3_09982.1,huMAP3_14018.1,huMAP3_14878.1
A0JLT2	Q9BUE0	0.999777	huMAP3_02730.1
P67775	Q66LE6	0.999777	huMAP3_10333.1,huMAP3_13510.1
P28331	O75380	0.999777	huMAP3_02819.1,huMAP3_06397.1,huMAP3_09567.1,huMAP3_09982.1,huMAP3_14018.1,huMAP3_14878.1
O00481	P78410	0.999777	huMAP3_05387.1,huMAP3_13647.1,huMAP3_14458.1
O95983	Q9BTC8	0.999777	huMAP3_03905.1,huMAP3_08738.1,huMAP3_09499.1,huMAP3_10472.1,huMAP3_15128.1
Q13188	Q9NS23	0.999776	huMAP3_11472.1,huMAP3_12772.1
O43257	Q9Y265	0.999776	huMAP3_09291.1,huMAP3_10481.1,huMAP3_14306.1
P49720	P25789	0.999775	huMAP3_00356.1,huMAP3_09656.1,huMAP3_13725.1
P29374	O75446	0.999775	huMAP3_00957.1,huMAP3_08800.1,huMAP3_09031.1,huMAP3_09311.1,huMAP3_13482.1,huMAP3_15128.1
O95182	O43678	0.999775	huMAP3_02819.1,huMAP3_06397.1,huMAP3_08132.1,huMAP3_09567.1,huMAP3_09982.1,huMAP3_14018.1,huMAP3_14878.1
Q96J01	Q8NI27	0.999775	huMAP3_02019.1,huMAP3_04872.1,huMAP3_04932.1,huMAP3_08159.1,huMAP3_08904.1,huMAP3_09101.1,huMAP3_09225.1,huMAP3_09943.1,huMAP3_10299.1,huMAP3_10789.1,huMAP3_12548.1
P42025	Q14203	0.999775	huMAP3_04946.1,huMAP3_09952.1,huMAP3_12900.1
P62333	P28072	0.999775	huMAP3_09656.1,huMAP3_13725.1
Q12873	O14519	0.999775	huMAP3_08738.1,huMAP3_09499.1,huMAP3_10472.1,huMAP3_15128.1
Q9H0H5	Q02241	0.999775	huMAP3_00688.1,huMAP3_07024.1,huMAP3_11326.1,huMAP3_13310.1
O43181	P49821	0.999775	huMAP3_02819.1,huMAP3_06397.1,huMAP3_08132.1,huMAP3_09567.1,huMAP3_09982.1,huMAP3_14018.1,huMAP3_14878.1
O75140	Q8WTW4	0.999775	huMAP3_03530.1,huMAP3_07128.1,huMAP3_08734.1,huMAP3_09179.1,huMAP3_10405.1,huMAP3_13864.1,huMAP3_15270.1
Q9Y343	Q96L94	0.999775	huMAP3_04834.1,huMAP3_07641.1,huMAP3_10653.1,huMAP3_14077.1,huMAP3_14414.1,huMAP3_14497.1
P51825	Q03111	0.999775	huMAP3_01901.1,huMAP3_06690.1,huMAP3_12350.1,huMAP3_13608.1,huMAP3_13960.1,huMAP3_14693.1
O15318	Q9BUI4	0.999775	huMAP3_00807.1,huMAP3_06426.1,huMAP3_08487.1,huMAP3_09057.1,huMAP3_11092.1,huMAP3_14318.1
Q8NG31	Q9BZD4	0.999775	huMAP3_01824.1,huMAP3_11940.1
Q9H6E5	Q15020	0.999774	huMAP3_06511.1,huMAP3_08980.1
Q92747	P61160	0.999774	huMAP3_04529.1,huMAP3_04814.1,huMAP3_09309.1,huMAP3_13904.1,huMAP3_14624.1
Q9H871	Q7L5Y9	0.999774	huMAP3_05775.1,huMAP3_08787.1,huMAP3_09818.1,huMAP3_10711.1,huMAP3_12700.1
Q13561	P47756	0.999774	huMAP3_12900.1
Q15052	Q14161	0.999774	huMAP3_05415.1,huMAP3_13927.1,huMAP3_14886.1
P06576	O75947	0.999774	huMAP3_07476.1,huMAP3_08716.1,huMAP3_09307.1,huMAP3_09775.1,huMAP3_11095.1
Q96JB2	Q8WTW3	0.999773	huMAP3_04294.1,huMAP3_09176.1,huMAP3_14423.1
Q15717	Q12905	0.999773	huMAP3_06192.1,huMAP3_07115.1,huMAP3_07581.1,huMAP3_10625.1
O15084	Q8N8A2	0.999773	huMAP3_01958.1,huMAP3_12079.1,huMAP3_14031.1
Q9NX70	Q9H944	0.999773	huMAP3_02730.1
Q9UI09	O95182	0.999773	huMAP3_02819.1,huMAP3_06397.1,huMAP3_08132.1,huMAP3_09567.1,huMAP3_09982.1,huMAP3_14018.1,huMAP3_14878.1
P12956	P13010	0.999773	huMAP3_00503.1,huMAP3_03073.1,huMAP3_07080.1,huMAP3_07130.1,huMAP3_07707.1,huMAP3_09649.1,huMAP3_10513.1,huMAP3_10730.1,huMAP3_13854.1,huMAP3_14846.1
Q14003	Q03721	0.999772	huMAP3_11269.1
O95704	Q9BYZ6	0.999772	huMAP3_00723.1,huMAP3_03598.1,huMAP3_10887.1,huMAP3_10974.1,huMAP3_14528.1
Q8TAT6	Q92890	0.999772	huMAP3_03191.1,huMAP3_10598.1,huMAP3_13609.1
P35711	Q9UN79	0.999772	huMAP3_00389.1
P63162	O43395	0.999772	huMAP3_06511.1,huMAP3_08980.1
P60891	Q14558	0.999772	huMAP3_01114.1,huMAP3_07801.1,huMAP3_08876.1,huMAP3_09527.1,huMAP3_10201.1,huMAP3_10941.1,huMAP3_11883.1,huMAP3_12561.1,huMAP3_13128.1,huMAP3_14146.1
P52435	Q9NQG5	0.999772	huMAP3_07454.1,huMAP3_07749.1,huMAP3_09843.1,huMAP3_11092.1,huMAP3_14318.1
Q96CW1	Q15811	0.999772	huMAP3_05849.1,huMAP3_06283.1,huMAP3_08320.1,huMAP3_08540.1,huMAP3_09107.1,huMAP3_09403.1,huMAP3_10762.1,huMAP3_10876.1,huMAP3_12394.1,huMAP3_12918.1
O15160	Q9Y2Y1	0.999772	huMAP3_06426.1,huMAP3_08487.1,huMAP3_09057.1,huMAP3_11092.1,huMAP3_14318.1
Q96RT7	Q9BSJ2	0.999772	huMAP3_09443.1,huMAP3_14882.1
Q9NYB9	Q8WUW1	0.999772	huMAP3_09598.1,huMAP3_13345.1
Q9BT43	Q9H1D9	0.999771	huMAP3_00807.1,huMAP3_06426.1,huMAP3_08487.1,huMAP3_09057.1,huMAP3_11092.1,huMAP3_14318.1
O75530	O43189	0.999771	huMAP3_06942.1,huMAP3_13482.1,huMAP3_15095.1,huMAP3_15128.1
O00487	P55036	0.999771	huMAP3_05064.1,huMAP3_09656.1,huMAP3_13725.1
Q15020	P62312	0.999771	huMAP3_08980.1
P38117	Q6IPR1	0.999771	huMAP3_09941.1,huMAP3_10297.1,huMAP3_12388.1
P48059	Q13418	0.999771	huMAP3_04827.1,huMAP3_06647.1,huMAP3_09385.1,huMAP3_11194.1
Q96ES7	Q01658	0.999771	huMAP3_03789.1,huMAP3_08451.1,huMAP3_09561.1,huMAP3_10385.1,huMAP3_12550.1
P20042	P05198	0.999771	huMAP3_05497.1,huMAP3_08129.1,huMAP3_11650.1
Q9H334	O15409	0.99977	huMAP3_02762.1,huMAP3_03044.1
Q12959	Q9NUP9	0.99977	huMAP3_05036.1,huMAP3_06620.1,huMAP3_08198.1,huMAP3_08481.1,huMAP3_09519.1,huMAP3_11195.1,huMAP3_14575.1
P43686	P62191	0.99977	huMAP3_05064.1,huMAP3_09656.1,huMAP3_13725.1
Q6NUQ1	A2RRP1	0.99977	huMAP3_03203.1,huMAP3_06458.1,huMAP3_08929.1,huMAP3_10587.1,huMAP3_13160.1
Q9UNM6	O00231	0.99977	huMAP3_05064.1,huMAP3_09656.1,huMAP3_13725.1
P11532	Q9Y4J8	0.99977	huMAP3_06618.1,huMAP3_10517.1
Q8TDI0	Q16576	0.99977	huMAP3_06728.1,huMAP3_08906.1,huMAP3_09499.1,huMAP3_10472.1,huMAP3_13482.1,huMAP3_15128.1
O76075	O00273	0.99977	huMAP3_09821.1,huMAP3_10577.1,huMAP3_12631.1,huMAP3_15196.1
Q96MX6	Q9UBK9	0.99977	huMAP3_00807.1,huMAP3_06426.1,huMAP3_08487.1,huMAP3_09057.1,huMAP3_11092.1,huMAP3_14318.1
O94776	Q8WXI9	0.99977	huMAP3_09499.1,huMAP3_10472.1,huMAP3_15128.1
Q4VC05	Q12824	0.99977	huMAP3_03221.1,huMAP3_11470.1
P07864	P00338	0.99977	huMAP3_09010.1,huMAP3_12061.1,huMAP3_14812.1
Q9NYL9	Q13045	0.99977	huMAP3_07354.1
P55884	O00303	0.99977	huMAP3_01276.1,huMAP3_11246.1,huMAP3_13175.1
P18754	P63279	0.99977	huMAP3_06494.1,huMAP3_07331.1,huMAP3_08641.1,huMAP3_10000.1,huMAP3_12581.1
O60749	Q13596	0.999769	huMAP3_02481.1,huMAP3_05609.1,huMAP3_10879.1,huMAP3_12956.1,huMAP3_13408.1,huMAP3_13548.1,huMAP3_13808.1,huMAP3_14326.1
O14777	Q9H410	0.999769	huMAP3_01824.1,huMAP3_11940.1
Q9UNM6	P43686	0.999769	huMAP3_05064.1,huMAP3_09656.1,huMAP3_13725.1
Q15006	Q9Y3B6	0.999769	huMAP3_03281.1,huMAP3_12199.1,huMAP3_14641.1
P53680	Q9BV29	0.999769	huMAP3_00432.1,huMAP3_05120.1,huMAP3_05849.1,huMAP3_06283.1,huMAP3_08320.1,huMAP3_08540.1,huMAP3_09107.1,huMAP3_09403.1,huMAP3_10762.1,huMAP3_10876.1,huMAP3_12376.1,huMAP3_12394.1,huMAP3_12918.1
Q9Y6J9	O94864	0.999769	huMAP3_00902.1,huMAP3_10385.1,huMAP3_10397.1,huMAP3_12550.1
P35573	O95210	0.999769	huMAP3_01396.1,huMAP3_06909.1,huMAP3_08013.1,huMAP3_08093.1,huMAP3_09760.1,huMAP3_10227.1,huMAP3_11993.1,huMAP3_12186.1,huMAP3_13075.1
Q14694	Q9UN86	0.999769	huMAP3_02784.1,huMAP3_04273.1,huMAP3_06888.1,huMAP3_09891.1,huMAP3_10631.1,huMAP3_10976.1,huMAP3_11111.1,huMAP3_14270.1,huMAP3_14559.1
P53990	Q9UBP0	0.999769	huMAP3_13805.1
Q96B97	Q9Y5K6	0.999768	huMAP3_01443.1,huMAP3_06016.1,huMAP3_12900.1
Q9UBQ5	O00303	0.999768	huMAP3_01276.1,huMAP3_11246.1,huMAP3_13175.1
Q96A35	Q9H0U6	0.999768	huMAP3_06439.1,huMAP3_06550.1,huMAP3_06589.1,huMAP3_07939.1,huMAP3_08458.1,huMAP3_09113.1,huMAP3_09483.1
O95684	Q969Q6	0.999767	huMAP3_13510.1
A0JLT2	O75448	0.999767	huMAP3_02730.1
Q13200	Q99460	0.999767	huMAP3_05064.1,huMAP3_09656.1,huMAP3_13725.1
P41252	P56192	0.999767	huMAP3_02637.1,huMAP3_13688.1
P25786	P28062	0.999767	huMAP3_00356.1,huMAP3_09656.1
Q13098	Q99627	0.999767	huMAP3_08550.1,huMAP3_09779.1,huMAP3_14528.1
P62699	Q8IUR7	0.999767	huMAP3_05775.1,huMAP3_08787.1,huMAP3_09818.1,huMAP3_10711.1,huMAP3_12700.1
Q96B26	Q9NQT4	0.999767	huMAP3_05382.1,huMAP3_14264.1
Q13901	Q9Y580	0.999766	huMAP3_05382.1
Q08999	P20248	0.999766	huMAP3_06587.1,huMAP3_08026.1,huMAP3_09145.1,huMAP3_10449.1,huMAP3_10674.1,huMAP3_14722.1
Q7Z7C8	O00268	0.999766	huMAP3_00288.1,huMAP3_08438.1,huMAP3_09451.1,huMAP3_10385.1,huMAP3_14501.1,huMAP3_14957.1
Q92785	O14497	0.999766	huMAP3_03221.1,huMAP3_11470.1
Q14997	P49721	0.999766	huMAP3_00356.1,huMAP3_09656.1,huMAP3_13725.1
P16615	P05023	0.999766	huMAP3_10473.1
Q15542	Q7Z7C8	0.999766	huMAP3_00288.1,huMAP3_08438.1,huMAP3_09451.1,huMAP3_10385.1,huMAP3_14501.1,huMAP3_14957.1
P41252	Q13155	0.999766	huMAP3_02637.1,huMAP3_13688.1
Q14444	Q9UN86	0.999766	huMAP3_02784.1,huMAP3_05303.1,huMAP3_06888.1,huMAP3_09891.1,huMAP3_10207.1,huMAP3_10631.1,huMAP3_10976.1,huMAP3_11111.1,huMAP3_14270.1,huMAP3_14559.1
Q92925	P51532	0.999766	huMAP3_03221.1,huMAP3_11470.1
Q13888	Q6ZYL4	0.999766	huMAP3_05174.1,huMAP3_09908.1,huMAP3_12429.1
Q9BTT4	Q9NPJ6	0.999765	huMAP3_02730.1
O94776	Q13330	0.999765	huMAP3_05579.1,huMAP3_08738.1,huMAP3_09499.1,huMAP3_10472.1,huMAP3_15128.1
Q8WXH6	P0C0E4	0.999765	huMAP3_04750.1,huMAP3_05894.1,huMAP3_08919.1,huMAP3_09980.1,huMAP3_13601.1,huMAP3_14380.1
Q9NPD3	Q9NQT5	0.999765	huMAP3_05382.1,huMAP3_14264.1
P14635	P33552	0.999765	huMAP3_06587.1,huMAP3_09319.1,huMAP3_10449.1,huMAP3_14722.1
P61981	Q04917	0.999765	huMAP3_06971.1,huMAP3_07596.1,huMAP3_09810.1,huMAP3_10808.1,huMAP3_12897.1
Q9Y6J9	Q8NEM7	0.999765	huMAP3_00902.1,huMAP3_10385.1,huMAP3_10397.1,huMAP3_12550.1
P17612	Q8N6U8	0.999765	huMAP3_01849.1,huMAP3_11135.1,huMAP3_13352.1,huMAP3_14681.1
P62308	P09661	0.999765	huMAP3_06511.1,huMAP3_08980.1
Q7Z3J2	Q567U6	0.999764	huMAP3_07032.1,huMAP3_14444.1
O43747	Q9Y6Q5	0.999764	huMAP3_04311.1,huMAP3_05843.1,huMAP3_06557.1,huMAP3_06769.1,huMAP3_08695.1,huMAP3_10762.1,huMAP3_10876.1,huMAP3_12376.1,huMAP3_12394.1,huMAP3_12918.1,huMAP3_13055.1
Q9BZE1	P09001	0.999764	huMAP3_06439.1,huMAP3_06550.1,huMAP3_06589.1,huMAP3_07939.1,huMAP3_08458.1,huMAP3_09113.1,huMAP3_09483.1
Q92922	Q92784	0.999764	huMAP3_03221.1,huMAP3_11470.1
Q14566	P49736	0.999764	huMAP3_00154.1,huMAP3_05529.1,huMAP3_06061.1,huMAP3_07113.1,huMAP3_08554.1,huMAP3_09466.1,huMAP3_09860.1,huMAP3_10862.1,huMAP3_11832.1,huMAP3_12180.1,huMAP3_14306.1,huMAP3_14758.1
Q7L2H7	O15371	0.999764	huMAP3_01276.1,huMAP3_11246.1,huMAP3_13175.1
Q9H4L4	Q8IZL8	0.999764	huMAP3_07162.1
Q15006	Q9P0I2	0.999764	huMAP3_03281.1,huMAP3_12199.1,huMAP3_14641.1
Q96CW1	Q2M2I8	0.999763	huMAP3_05849.1,huMAP3_08320.1,huMAP3_09107.1,huMAP3_09403.1,huMAP3_10762.1,huMAP3_10876.1,huMAP3_12394.1,huMAP3_12918.1
Q9Y4A5	Q86TJ2	0.999763	huMAP3_00902.1,huMAP3_10397.1
O14818	P25789	0.999763	huMAP3_00356.1,huMAP3_09656.1,huMAP3_13725.1
P62316	P62304	0.999763	huMAP3_04549.1,huMAP3_06511.1,huMAP3_08980.1
P52435	P19387	0.999763	huMAP3_07454.1,huMAP3_07749.1,huMAP3_09843.1,huMAP3_11092.1,huMAP3_14318.1
Q6IPR1	P13804	0.999763	huMAP3_09941.1,huMAP3_10297.1,huMAP3_12388.1
Q9BTT4	Q9ULK4	0.999763	huMAP3_02730.1
Q9H9Y4	Q9BWH6	0.999763	huMAP3_06426.1,huMAP3_08487.1,huMAP3_09057.1,huMAP3_11092.1,huMAP3_14318.1
Q9HAW8	Q9HAW7	0.999763	huMAP3_00604.1,huMAP3_03523.1,huMAP3_06757.1,huMAP3_07679.1,huMAP3_07795.1,huMAP3_12137.1,huMAP3_12361.1,huMAP3_15114.1,huMAP3_15253.1
P53805	P48454	0.999763	huMAP3_06005.1,huMAP3_07944.1,huMAP3_10807.1,huMAP3_15008.1
Q8NBJ5	Q02809	0.999763	huMAP3_10699.1,huMAP3_10984.1,huMAP3_13038.1
Q9UJX6	Q9H1A4	0.999763	huMAP3_03388.1,huMAP3_12747.1
P30260	Q8NHZ8	0.999763	huMAP3_03388.1,huMAP3_12747.1
O75170	O00743	0.999762	huMAP3_01958.1,huMAP3_12079.1,huMAP3_14031.1
O43395	O75643	0.999762	huMAP3_08980.1
P49354	P49356	0.999762	huMAP3_01262.1,huMAP3_07184.1,huMAP3_09074.1,huMAP3_09253.1,huMAP3_10964.1,huMAP3_14790.1
P46060	P63279	0.999762	huMAP3_06494.1,huMAP3_07331.1,huMAP3_08641.1,huMAP3_10000.1,huMAP3_12581.1
Q9Y6A4	Q8IZL9	0.999762	huMAP3_00121.1,huMAP3_01865.1,huMAP3_09806.1,huMAP3_11163.1,huMAP3_12503.1,huMAP3_12957.1,huMAP3_13347.1,huMAP3_13353.1,huMAP3_13820.1,huMAP3_14747.1
Q9H944	Q9NVC6	0.999762	huMAP3_02730.1
O43402	Q9NPA0	0.999762	huMAP3_03281.1,huMAP3_12199.1,huMAP3_14641.1
P49720	Q9UL46	0.999762	huMAP3_00356.1,huMAP3_09656.1,huMAP3_13725.1
Q96A35	Q9Y6G3	0.999762	huMAP3_01856.1,huMAP3_06439.1,huMAP3_06550.1,huMAP3_06589.1,huMAP3_07939.1,huMAP3_08458.1,huMAP3_09113.1,huMAP3_09483.1
Q9NQT5	Q9Y3B2	0.999762	huMAP3_05382.1,huMAP3_14264.1
O75446	Q9UK53	0.999761	huMAP3_00957.1,huMAP3_08800.1,huMAP3_09031.1,huMAP3_09311.1,huMAP3_13482.1,huMAP3_15128.1
P21266	P28161	0.999761	huMAP3_01673.1,huMAP3_14934.1
Q9UJX4	Q9UM13	0.999761	huMAP3_03388.1,huMAP3_12747.1
Q13077	Q12933	0.999761	huMAP3_02517.1,huMAP3_03925.1,huMAP3_06254.1,huMAP3_06826.1,huMAP3_08034.1,huMAP3_09205.1,huMAP3_09536.1,huMAP3_09978.1,huMAP3_12986.1,huMAP3_13879.1,huMAP3_15146.1,huMAP3_15257.1
Q9ULK4	Q9BUE0	0.999761	huMAP3_02730.1
Q96RQ3	Q9HCC0	0.999761	huMAP3_06733.1,huMAP3_10525.1,huMAP3_13468.1
Q9BXS5	P56377	0.999761	huMAP3_05843.1,huMAP3_06557.1,huMAP3_06769.1,huMAP3_08695.1,huMAP3_10762.1,huMAP3_10876.1,huMAP3_12376.1,huMAP3_12394.1,huMAP3_12918.1,huMAP3_13055.1
Q9NQP4	Q9UHV9	0.999761	huMAP3_10942.1,huMAP3_11361.1,huMAP3_14584.1,huMAP3_14626.1
P30153	Q66LE6	0.999761	huMAP3_10333.1,huMAP3_13510.1
Q13432	A6NIH7	0.99976	huMAP3_00345.1,huMAP3_02534.1,huMAP3_04280.1,huMAP3_07174.1,huMAP3_07463.1,huMAP3_08140.1,huMAP3_08840.1,huMAP3_09214.1,huMAP3_09609.1,huMAP3_10165.1,huMAP3_10266.1,huMAP3_10930.1,huMAP3_11623.1
P29692	P26640	0.99976	huMAP3_00469.1,huMAP3_04189.1,huMAP3_06945.1,huMAP3_12041.1,huMAP3_15260.1
Q96HY6	Q96JB5	0.99976	huMAP3_03937.1,huMAP3_12534.1,huMAP3_14075.1
Q12904	Q15046	0.99976	huMAP3_02637.1,huMAP3_13688.1
O94864	Q8NEM7	0.99976	huMAP3_00902.1,huMAP3_08438.1,huMAP3_09451.1,huMAP3_10385.1,huMAP3_10397.1,huMAP3_12550.1
O95707	Q8N5L8	0.999759	huMAP3_00441.1,huMAP3_08418.1,huMAP3_08469.1
O75964	P56385	0.999759	huMAP3_07476.1,huMAP3_08716.1,huMAP3_09775.1,huMAP3_11095.1
O15360	O15287	0.999759	huMAP3_10054.1,huMAP3_14408.1
A0JLT2	Q15648	0.999759	huMAP3_02730.1
Q9H0E3	Q16576	0.999759	huMAP3_08800.1,huMAP3_09031.1,huMAP3_13482.1,huMAP3_15128.1
Q5RKV6	Q06265	0.999758	huMAP3_05382.1,huMAP3_14264.1
P62318	P63162	0.999758	huMAP3_04549.1,huMAP3_06511.1,huMAP3_08980.1
O43747	P56377	0.999758	huMAP3_05843.1,huMAP3_06557.1,huMAP3_06769.1,huMAP3_08695.1,huMAP3_10762.1,huMAP3_10876.1,huMAP3_12376.1,huMAP3_12394.1,huMAP3_12918.1,huMAP3_13055.1
P61981	P31946	0.999758	huMAP3_06971.1,huMAP3_07596.1,huMAP3_07838.1,huMAP3_09810.1,huMAP3_10808.1,huMAP3_12897.1
O14777	Q8NG31	0.999758	huMAP3_01824.1,huMAP3_11940.1
P49720	P49721	0.999758	huMAP3_00356.1,huMAP3_09656.1,huMAP3_13725.1
Q16181	Q9NVA2	0.999758	huMAP3_02362.1
P0DPB6	P05423	0.999757	huMAP3_00807.1,huMAP3_06426.1,huMAP3_08487.1,huMAP3_09057.1,huMAP3_11092.1,huMAP3_14318.1
Q9Y5R8	P0DI82	0.999757	huMAP3_07907.1,huMAP3_12177.1
Q04725	Q04727	0.999757	huMAP3_00022.1,huMAP3_11616.1,huMAP3_14261.1
Q96GM5	Q68CP9	0.999757	huMAP3_03221.1,huMAP3_11470.1
Q6IPU0	Q13352	0.999757	huMAP3_04053.1,huMAP3_06427.1,huMAP3_09807.1,huMAP3_11899.1,huMAP3_14808.1
P28062	P25787	0.999757	huMAP3_00356.1,huMAP3_09656.1
O95707	O75817	0.999757	huMAP3_00441.1,huMAP3_08418.1,huMAP3_08469.1,huMAP3_12090.1
Q969X6	Q8TED0	0.999757	huMAP3_01743.1,huMAP3_14264.1
Q6P2C8	Q9NVC6	0.999757	huMAP3_02730.1
P49770	Q9UI10	0.999757	huMAP3_09088.1,huMAP3_09338.1,huMAP3_10202.1,huMAP3_10287.1,huMAP3_10530.1,huMAP3_11232.1,huMAP3_11700.1
Q5RKV6	Q01780	0.999756	huMAP3_05382.1
Q12789	Q9Y5Q8	0.999756	huMAP3_00436.1,huMAP3_01637.1,huMAP3_08803.1,huMAP3_09865.1,huMAP3_10249.1,huMAP3_10875.1,huMAP3_14801.1
Q9NP50	Q9UK53	0.999756	huMAP3_00957.1,huMAP3_08800.1,huMAP3_09031.1,huMAP3_09311.1,huMAP3_13482.1,huMAP3_15128.1
Q4VC05	Q92784	0.999756	huMAP3_03221.1,huMAP3_11470.1
Q9BSQ5	O00522	0.999756	huMAP3_00340.1
Q96G25	Q9NVC6	0.999755	huMAP3_02730.1
P63104	Q04917	0.999755	huMAP3_06971.1,huMAP3_07596.1,huMAP3_08480.1,huMAP3_09810.1,huMAP3_10808.1,huMAP3_12897.1
Q96II8	Q96HP0	0.999755	huMAP3_13571.1
Q9GZU7	O15194	0.999755	huMAP3_00831.1,huMAP3_05201.1,huMAP3_10175.1,huMAP3_12830.1,huMAP3_15333.1
Q9NNX6	Q9H2X3	0.999755	huMAP3_04767.1,huMAP3_11059.1,huMAP3_11759.1,huMAP3_13231.1,huMAP3_13597.1
Q9NZ32	O00399	0.999755	huMAP3_04946.1,huMAP3_09952.1,huMAP3_12900.1
Q14738	P62714	0.999755	huMAP3_05182.1,huMAP3_06695.1,huMAP3_07998.1,huMAP3_09709.1,huMAP3_10333.1,huMAP3_13510.1
P28062	P49721	0.999755	huMAP3_00356.1,huMAP3_09656.1
Q6N069	Q9NX55	0.999755	huMAP3_01027.1,huMAP3_10987.1,huMAP3_13394.1
Q9ULR0	Q9UNP9	0.999754	huMAP3_03019.1,huMAP3_06726.1,huMAP3_08501.1,huMAP3_09504.1,huMAP3_09945.1
O43242	P51665	0.999754	huMAP3_05064.1,huMAP3_09656.1,huMAP3_13725.1
P82673	P82933	0.999754	huMAP3_05807.1,huMAP3_05954.1
Q9H0A8	Q9GZQ3	0.999754	huMAP3_07032.1,huMAP3_14444.1
Q13867	Q9BQG2	0.999754	huMAP3_00068.1,huMAP3_06503.1
Q9H944	Q96G25	0.999754	huMAP3_02730.1
Q9Y535	P05423	0.999754	huMAP3_00807.1,huMAP3_06426.1,huMAP3_08487.1,huMAP3_09057.1,huMAP3_11092.1,huMAP3_14318.1
Q9NQG5	P62487	0.999754	huMAP3_04499.1,huMAP3_07454.1,huMAP3_07749.1,huMAP3_09843.1,huMAP3_11092.1,huMAP3_14318.1
Q6P2C8	Q9BUE0	0.999753	huMAP3_02730.1
Q6NZY4	Q13901	0.999753	huMAP3_05382.1,huMAP3_14264.1
P06576	P48047	0.999753	huMAP3_07476.1,huMAP3_08750.1,huMAP3_09307.1,huMAP3_09775.1,huMAP3_11095.1
Q6P2E9	Q96F86	0.999753	huMAP3_07143.1,huMAP3_09746.1,huMAP3_13161.1
O75832	O00487	0.999753	huMAP3_05064.1,huMAP3_09656.1,huMAP3_13725.1
P09012	P63162	0.999753	huMAP3_04549.1,huMAP3_06511.1,huMAP3_08980.1
Q9UBT7	P11532	0.999753	huMAP3_06618.1,huMAP3_10517.1
P37198	P35658	0.999753	huMAP3_05948.1,huMAP3_06369.1,huMAP3_09220.1,huMAP3_10000.1,huMAP3_12581.1
O75380	O95168	0.999753	huMAP3_02819.1,huMAP3_06397.1,huMAP3_09567.1,huMAP3_09982.1,huMAP3_14018.1,huMAP3_14878.1
Q96HY6	O94874	0.999752	huMAP3_02171.1,huMAP3_03937.1,huMAP3_07327.1,huMAP3_08805.1,huMAP3_12534.1,huMAP3_14075.1
Q96EV8	Q9NUP1	0.999752	huMAP3_02126.1,huMAP3_06144.1,huMAP3_09421.1,huMAP3_10940.1,huMAP3_11659.1
Q93050	P61421	0.999752	huMAP3_05444.1,huMAP3_05805.1,huMAP3_07558.1,huMAP3_08381.1,huMAP3_09477.1,huMAP3_09505.1,huMAP3_10511.1,huMAP3_10516.1,huMAP3_12042.1
Q9NP50	Q13547	0.999752	huMAP3_08800.1,huMAP3_09031.1,huMAP3_15128.1
P45983	P45984	0.999752	huMAP3_04092.1,huMAP3_12341.1,huMAP3_15127.1
Q13111	Q09028	0.999752	huMAP3_12711.1
Q16514	Q96BN2	0.999752	huMAP3_00902.1,huMAP3_08438.1,huMAP3_09451.1,huMAP3_10385.1,huMAP3_10397.1,huMAP3_12550.1
O00487	Q99460	0.999752	huMAP3_05064.1,huMAP3_09656.1,huMAP3_13725.1
Q9BZJ0	Q9HCS7	0.999751	huMAP3_06429.1,huMAP3_06726.1,huMAP3_08501.1,huMAP3_08703.1,huMAP3_09504.1,huMAP3_09945.1
Q01105	Q9BWE0	0.999751	huMAP3_10800.1,huMAP3_11745.1
P62308	Q96GM8	0.999751	huMAP3_06511.1,huMAP3_08980.1
Q13042	Q8NHZ8	0.999751	huMAP3_03388.1,huMAP3_12747.1
A5PLN9	Q8IUR0	0.999751	huMAP3_04127.1,huMAP3_07907.1,huMAP3_12177.1
P46020	P15735	0.99975	huMAP3_00123.1,huMAP3_11264.1,huMAP3_14959.1,huMAP3_15036.1
Q9UHV9	Q99471	0.99975	huMAP3_04072.1,huMAP3_06819.1,huMAP3_09036.1,huMAP3_10942.1,huMAP3_11361.1,huMAP3_14584.1,huMAP3_14626.1
O60341	Q13547	0.99975	huMAP3_08800.1,huMAP3_09031.1,huMAP3_10311.1,huMAP3_15128.1
O60499	O75379	0.99975	huMAP3_06458.1,huMAP3_08929.1,huMAP3_10587.1,huMAP3_13160.1
O43395	P62310	0.999749	huMAP3_06511.1,huMAP3_08980.1
Q9Y2X0	Q9UHV7	0.999749	huMAP3_02730.1
Q08209	P53805	0.999749	huMAP3_06005.1,huMAP3_07944.1,huMAP3_10807.1,huMAP3_15008.1
O00231	Q99460	0.999749	huMAP3_05064.1,huMAP3_09656.1,huMAP3_13725.1
Q8WUD4	P41223	0.999749	huMAP3_06726.1,huMAP3_08501.1,huMAP3_09504.1,huMAP3_09945.1
Q9HB55	P20815	0.999749	huMAP3_14556.1,huMAP3_14585.1
P07814	P54136	0.999749	huMAP3_02637.1,huMAP3_13688.1
Q9NPA0	Q9Y3B6	0.999749	huMAP3_03281.1,huMAP3_12199.1,huMAP3_14641.1
Q9BXS5	O43747	0.999749	huMAP3_04311.1,huMAP3_05843.1,huMAP3_06557.1,huMAP3_06769.1,huMAP3_08695.1,huMAP3_10762.1,huMAP3_10876.1,huMAP3_12376.1,huMAP3_12394.1,huMAP3_12918.1,huMAP3_13055.1
Q99719	Q9NVA2	0.999749	huMAP3_02362.1
Q96B26	Q9Y3B2	0.999749	huMAP3_05382.1,huMAP3_14264.1
Q96B97	Q9Y3L3	0.999748	huMAP3_06016.1,huMAP3_12900.1
B5ME19	O15372	0.999748	huMAP3_01276.1,huMAP3_11246.1,huMAP3_13175.1
O75489	O95182	0.999748	huMAP3_06397.1,huMAP3_08132.1,huMAP3_09567.1,huMAP3_09982.1,huMAP3_14018.1,huMAP3_14878.1
Q9ULX7	Q96T52	0.999747	huMAP3_01264.1,huMAP3_07466.1,huMAP3_10313.1,huMAP3_12358.1,huMAP3_12507.1,huMAP3_14534.1
Q14BN4	Q9NRL3	0.999747	huMAP3_00935.1,huMAP3_07620.1,huMAP3_07644.1,huMAP3_09709.1,huMAP3_10333.1,huMAP3_13510.1
Q9Y3B6	Q5J8M3	0.999747	huMAP3_03281.1,huMAP3_12199.1,huMAP3_14641.1
Q13889	P19447	0.999747	huMAP3_05174.1,huMAP3_09908.1,huMAP3_12429.1
Q9Y3Y2	Q96QD9	0.999747	huMAP3_04872.1,huMAP3_06628.1,huMAP3_08159.1,huMAP3_08904.1,huMAP3_09101.1,huMAP3_09184.1,huMAP3_09225.1,huMAP3_09943.1,huMAP3_10299.1,huMAP3_10789.1
O00231	P43686	0.999747	huMAP3_05064.1,huMAP3_09656.1,huMAP3_13725.1
P63162	Q8N8D1	0.999747	huMAP3_04549.1,huMAP3_06511.1,huMAP3_08980.1
P62308	P62306	0.999747	huMAP3_06511.1,huMAP3_08980.1
Q92556	Q9H7D0	0.999747	huMAP3_10769.1,huMAP3_13135.1
Q7Z3J2	Q8N668	0.999746	huMAP3_03516.1,huMAP3_07032.1,huMAP3_14444.1
Q9BW66	Q8NB90	0.999746	huMAP3_09452.1
Q9Y333	O95777	0.999746	huMAP3_06511.1,huMAP3_08980.1
B5ME19	Q13347	0.999746	huMAP3_01276.1,huMAP3_11246.1,huMAP3_13175.1
P48553	Q9UL33	0.999746	huMAP3_04127.1,huMAP3_07907.1,huMAP3_12177.1
P10916	Q02045	0.999746	huMAP3_00987.1,huMAP3_14392.1
Q68CL5	Q9BSH3	0.999746	huMAP3_04690.1,huMAP3_12791.1
Q8IUR7	Q6VN20	0.999746	huMAP3_05775.1,huMAP3_08787.1,huMAP3_09818.1,huMAP3_10711.1,huMAP3_12700.1
O60678	Q9BRP1	0.999745	huMAP3_01051.1,huMAP3_02867.1,huMAP3_10367.1,huMAP3_11211.1,huMAP3_11874.1,huMAP3_12462.1
O60508	Q8WUD4	0.999745	huMAP3_06726.1,huMAP3_08501.1,huMAP3_09504.1,huMAP3_09945.1
Q8WVK7	Q96BD8	0.999745	huMAP3_02347.1,huMAP3_10080.1,huMAP3_10604.1,huMAP3_13058.1,huMAP3_13681.1
P62333	Q99460	0.999745	huMAP3_05064.1,huMAP3_09656.1,huMAP3_13725.1
O43639	P16333	0.999745	huMAP3_00870.1,huMAP3_01805.1,huMAP3_07569.1,huMAP3_08747.1,huMAP3_09119.1,huMAP3_09598.1,huMAP3_10500.1,huMAP3_13345.1,huMAP3_14886.1
Q6NUQ1	Q8WU76	0.999745	huMAP3_03203.1,huMAP3_06458.1,huMAP3_08929.1,huMAP3_10587.1,huMAP3_13160.1
Q16576	Q09028	0.999745	huMAP3_06728.1,huMAP3_07299.1,huMAP3_08906.1,huMAP3_09499.1,huMAP3_10472.1,huMAP3_13482.1,huMAP3_15128.1
Q9BYD1	Q96A35	0.999744	huMAP3_01856.1,huMAP3_04652.1,huMAP3_06439.1,huMAP3_06550.1,huMAP3_06589.1,huMAP3_07939.1,huMAP3_08458.1,huMAP3_09113.1,huMAP3_09483.1
Q13555	Q13557	0.999744	huMAP3_08389.1,huMAP3_09058.1,huMAP3_10642.1
P49720	P28066	0.999744	huMAP3_00356.1,huMAP3_09656.1,huMAP3_13725.1
P60510	Q16204	0.999744	huMAP3_05182.1,huMAP3_06695.1,huMAP3_07998.1,huMAP3_09709.1,huMAP3_10333.1,huMAP3_13510.1
Q99496	P78364	0.999744	huMAP3_10162.1,huMAP3_14051.1
Q8N511	P27449	0.999744	huMAP3_05805.1,huMAP3_07510.1,huMAP3_08166.1,huMAP3_08182.1,huMAP3_09562.1,huMAP3_09565.1,huMAP3_10511.1,huMAP3_10516.1,huMAP3_12042.1
Q9UP83	Q96MW5	0.999744	huMAP3_04294.1,huMAP3_09176.1,huMAP3_14423.1
Q9NPF4	Q14657	0.999744	huMAP3_00664.1,huMAP3_11762.1
O14497	P51531	0.999743	huMAP3_03221.1,huMAP3_11470.1
Q86TB9	O15116	0.999743	huMAP3_02465.1,huMAP3_05636.1,huMAP3_08980.1
P54136	Q9P2J5	0.999743	huMAP3_02637.1,huMAP3_13688.1
P56282	Q9NR33	0.999743	huMAP3_04178.1,huMAP3_06746.1,huMAP3_14197.1
Q13227	O75376	0.999742	huMAP3_03197.1,huMAP3_04325.1,huMAP3_05713.1,huMAP3_06120.1,huMAP3_06185.1,huMAP3_06884.1,huMAP3_07695.1,huMAP3_08843.1,huMAP3_13269.1
P30876	P36954	0.999742	huMAP3_07454.1,huMAP3_07749.1,huMAP3_09843.1,huMAP3_11092.1,huMAP3_14318.1
Q9HA47	Q9BZX2	0.999742	huMAP3_00911.1
Q9UHK0	Q15649	0.999742	huMAP3_01002.1,huMAP3_14133.1
Q9Y535	P19388	0.999742	huMAP3_00807.1,huMAP3_06426.1,huMAP3_08487.1,huMAP3_09057.1,huMAP3_11092.1,huMAP3_14318.1
Q9UNS2	Q7L5N1	0.999742	huMAP3_05041.1,huMAP3_05816.1,huMAP3_08550.1,huMAP3_09779.1,huMAP3_14528.1
Q99613	P60228	0.999741	huMAP3_01276.1,huMAP3_11246.1,huMAP3_13175.1
Q07866	P33176	0.999741	huMAP3_04401.1,huMAP3_09851.1,huMAP3_10340.1,huMAP3_11266.1,huMAP3_12367.1,huMAP3_14054.1,huMAP3_14331.1
P09001	Q96DV4	0.999741	huMAP3_04652.1,huMAP3_06439.1,huMAP3_06550.1,huMAP3_06589.1,huMAP3_08458.1,huMAP3_09483.1
Q9NWS0	Q9NUG6	0.999741	huMAP3_00807.1,huMAP3_06426.1,huMAP3_08487.1,huMAP3_09057.1,huMAP3_11092.1,huMAP3_14318.1
P83436	Q8WTW3	0.999741	huMAP3_04294.1,huMAP3_09176.1,huMAP3_14423.1
Q9UM13	Q96DE5	0.999741	huMAP3_03388.1,huMAP3_12747.1
Q52LA3	Q5TKA1	0.999741	huMAP3_00487.1,huMAP3_03164.1,huMAP3_07470.1,huMAP3_08170.1,huMAP3_10910.1,huMAP3_11168.1
Q96N67	Q96II8	0.999741	huMAP3_06763.1,huMAP3_08205.1,huMAP3_09542.1,huMAP3_13571.1
Q969G3	Q92784	0.999741	huMAP3_03221.1,huMAP3_11470.1
P25963	Q04864	0.999741	huMAP3_05441.1,huMAP3_14474.1
P49720	Q06323	0.999741	huMAP3_00356.1,huMAP3_09656.1,huMAP3_13725.1
Q9NPA0	Q5J8M3	0.999741	huMAP3_03281.1,huMAP3_12199.1,huMAP3_14641.1
P51553	O43837	0.99974	huMAP3_02315.1,huMAP3_12348.1
Q86SE9	Q9HAH7	0.99974	huMAP3_10162.1,huMAP3_11527.1,huMAP3_11826.1,huMAP3_14051.1
Q96T51	Q8WXA3	0.99974	huMAP3_02868.1,huMAP3_05102.1,huMAP3_12115.1,huMAP3_14003.1,huMAP3_14046.1
Q92556	Q96JJ3	0.99974	huMAP3_00089.1,huMAP3_07642.1,huMAP3_08722.1,huMAP3_10769.1,huMAP3_10878.1,huMAP3_13135.1
P11532	O60941	0.99974	huMAP3_06618.1,huMAP3_10517.1
P54198	Q9NVP2	0.99974	huMAP3_00115.1,huMAP3_00724.1,huMAP3_05517.1,huMAP3_08143.1,huMAP3_09289.1,huMAP3_09859.1,huMAP3_10747.1,huMAP3_11834.1,huMAP3_12711.1,huMAP3_12963.1
O75935	Q9NZ32	0.99974	huMAP3_04946.1,huMAP3_09952.1,huMAP3_12900.1
Q8TF05	P60510	0.999739	huMAP3_05182.1,huMAP3_06695.1,huMAP3_07998.1,huMAP3_09709.1,huMAP3_10333.1,huMAP3_13486.1,huMAP3_13510.1
P62304	Q12874	0.999739	huMAP3_04549.1,huMAP3_06511.1,huMAP3_08980.1
O75934	Q9BZJ0	0.999739	huMAP3_06726.1,huMAP3_08501.1,huMAP3_09504.1,huMAP3_09945.1
Q9H6E5	O43172	0.999739	huMAP3_06511.1,huMAP3_08980.1
Q9NS73	O75528	0.999738	huMAP3_00372.1,huMAP3_08451.1,huMAP3_08776.1,huMAP3_09422.1,huMAP3_09561.1,huMAP3_10027.1,huMAP3_10385.1,huMAP3_12550.1
Q9H1I8	Q8N3C0	0.999738	huMAP3_00443.1,huMAP3_13900.1
Q8N8Y2	Q93050	0.999738	huMAP3_05805.1,huMAP3_09477.1,huMAP3_10511.1,huMAP3_10516.1,huMAP3_12042.1
O15318	Q9Y2Y1	0.999738	huMAP3_00807.1,huMAP3_06426.1,huMAP3_08487.1,huMAP3_09057.1,huMAP3_11092.1,huMAP3_14318.1
O15075	O43602	0.999738	huMAP3_01265.1,huMAP3_01790.1,huMAP3_03760.1,huMAP3_06327.1,huMAP3_08108.1,huMAP3_10197.1,huMAP3_11133.1
Q9UBQ5	B5ME19	0.999738	huMAP3_01276.1,huMAP3_11246.1,huMAP3_13175.1
O75934	Q9HCS7	0.999738	huMAP3_06726.1,huMAP3_08501.1,huMAP3_09504.1,huMAP3_09945.1
Q6NZY4	Q9Y580	0.999738	huMAP3_05382.1
Q9H875	P09661	0.999738	huMAP3_06511.1,huMAP3_08980.1
O14497	Q92784	0.999738	huMAP3_03221.1,huMAP3_11470.1
Q12874	Q15459	0.999738	huMAP3_04549.1,huMAP3_06511.1,huMAP3_08980.1
P10515	P09622	0.999738	huMAP3_12248.1,huMAP3_14864.1
P05166	P05165	0.999737	huMAP3_07028.1,huMAP3_10458.1,huMAP3_13468.1
A0AVF1	Q9BW83	0.999737	huMAP3_05411.1,huMAP3_13817.1
Q4VC05	Q92922	0.999736	huMAP3_03221.1,huMAP3_11470.1
Q9NYB0	Q9NUX5	0.999736	huMAP3_03416.1,huMAP3_13182.1
P32019	Q6ICB4	0.999736	huMAP3_03486.1,huMAP3_13994.1
P62310	Q15020	0.999736	huMAP3_06511.1,huMAP3_08980.1
P25786	P25789	0.999736	huMAP3_00356.1,huMAP3_09656.1,huMAP3_13725.1
Q3B8N2	O00182	0.999736	huMAP3_02201.1,huMAP3_04870.1,huMAP3_06126.1,huMAP3_09336.1,huMAP3_10848.1,huMAP3_10980.1,huMAP3_11349.1
Q9H8Y8	Q9H2G9	0.999736	huMAP3_05535.1,huMAP3_05844.1,huMAP3_06703.1,huMAP3_07831.1,huMAP3_10362.1,huMAP3_10786.1,huMAP3_11421.1,huMAP3_11596.1
Q7Z3J2	Q9Y6G5	0.999736	huMAP3_07032.1,huMAP3_14444.1
P61353	P62888	0.999736	huMAP3_05807.1
O95684	Q5VT06	0.999736	huMAP3_01031.1,huMAP3_06255.1,huMAP3_07800.1,huMAP3_09013.1,huMAP3_11221.1,huMAP3_13510.1
P54920	O75379	0.999736	huMAP3_06458.1,huMAP3_08929.1,huMAP3_10587.1,huMAP3_13160.1
P53680	P42566	0.999735	huMAP3_05120.1,huMAP3_05849.1,huMAP3_06283.1,huMAP3_08320.1,huMAP3_08540.1,huMAP3_09107.1,huMAP3_09403.1,huMAP3_10762.1,huMAP3_10876.1,huMAP3_12394.1,huMAP3_12918.1
P48444	P53618	0.999735	huMAP3_04405.1,huMAP3_09332.1,huMAP3_11357.1,huMAP3_12869.1
Q3ZAQ7	O75787	0.999735	huMAP3_05805.1,huMAP3_08182.1,huMAP3_10511.1,huMAP3_10516.1,huMAP3_12042.1
Q13131	Q9UGJ0	0.999735	huMAP3_01652.1,huMAP3_12203.1
Q14168	Q9NUP9	0.999735	huMAP3_08198.1,huMAP3_08481.1,huMAP3_09519.1,huMAP3_11195.1,huMAP3_14575.1
Q9Y3B1	O43715	0.999735	huMAP3_05031.1,huMAP3_12438.1
Q04864	Q15653	0.999735	huMAP3_05441.1,huMAP3_14474.1
P49770	Q14232	0.999734	huMAP3_08680.1,huMAP3_09053.1,huMAP3_09088.1,huMAP3_09338.1,huMAP3_10202.1,huMAP3_10287.1,huMAP3_10530.1
B5ME19	P55884	0.999734	huMAP3_01276.1,huMAP3_11246.1,huMAP3_13175.1
O75380	O75438	0.999734	huMAP3_06397.1,huMAP3_09567.1,huMAP3_09982.1,huMAP3_14018.1,huMAP3_14878.1
P18887	P49916	0.999734	huMAP3_01586.1,huMAP3_02384.1,huMAP3_07457.1,huMAP3_08193.1,huMAP3_09211.1,huMAP3_10578.1,huMAP3_13854.1,huMAP3_14846.1
Q99963	Q99962	0.999734	huMAP3_03067.1,huMAP3_14074.1
Q96IY1	Q8NBT2	0.999734	huMAP3_01824.1,huMAP3_11940.1
Q15047	Q6VMQ6	0.999734	huMAP3_04847.1,huMAP3_05859.1,huMAP3_07263.1,huMAP3_12714.1,huMAP3_15236.1
P42773	P11802	0.999734	huMAP3_01523.1,huMAP3_09622.1,huMAP3_10449.1,huMAP3_14722.1
O95057	P52306	0.999734	huMAP3_09529.1,huMAP3_10215.1,huMAP3_12712.1
Q9NQC8	Q9BW83	0.999733	huMAP3_05411.1,huMAP3_13817.1
O75380	O15239	0.999733	huMAP3_02819.1,huMAP3_06397.1,huMAP3_09567.1,huMAP3_09982.1,huMAP3_14018.1,huMAP3_14878.1
O95400	O43290	0.999733	huMAP3_06511.1,huMAP3_08980.1
P25705	O75947	0.999733	huMAP3_09307.1,huMAP3_11095.1
Q8N766	Q9Y3B6	0.999733	huMAP3_03281.1
P28065	P61289	0.999733	huMAP3_00356.1,huMAP3_09656.1,huMAP3_13725.1
Q9P2I0	Q10570	0.999733	huMAP3_00102.1,huMAP3_09096.1,huMAP3_11757.1
Q7Z589	Q8WUU5	0.999732	huMAP3_00411.1,huMAP3_06457.1,huMAP3_08605.1,huMAP3_08800.1,huMAP3_09031.1,huMAP3_09232.1,huMAP3_09515.1,huMAP3_13482.1,huMAP3_15128.1
Q96BN2	O75486	0.999732	huMAP3_00902.1,huMAP3_03789.1,huMAP3_08438.1,huMAP3_09451.1,huMAP3_10385.1,huMAP3_10397.1,huMAP3_12550.1
P0C1Z6	Q8NBZ0	0.999732	huMAP3_01995.1,huMAP3_14133.1
Q969R8	Q5T011	0.999732	huMAP3_04172.1,huMAP3_07402.1,huMAP3_08734.1,huMAP3_10405.1,huMAP3_13864.1,huMAP3_15270.1
Q9Y3D9	Q96EY7	0.999732	huMAP3_05807.1,huMAP3_05954.1
Q12981	A2RRP1	0.999732	huMAP3_03203.1,huMAP3_06458.1,huMAP3_08929.1,huMAP3_10587.1,huMAP3_13160.1
Q9Y678	P53618	0.999732	huMAP3_04405.1,huMAP3_09332.1,huMAP3_11357.1,huMAP3_12869.1
Q99640	O95067	0.999731	huMAP3_00736.1,huMAP3_06587.1,huMAP3_08026.1,huMAP3_09145.1,huMAP3_10449.1
Q7L5D6	P11441	0.999731	huMAP3_09629.1,huMAP3_10723.1,huMAP3_11888.1
Q9Y5K8	P38606	0.999731	huMAP3_05805.1,huMAP3_07099.1,huMAP3_07329.1,huMAP3_08381.1,huMAP3_08678.1,huMAP3_09242.1,huMAP3_09477.1,huMAP3_09873.1,huMAP3_10511.1,huMAP3_10516.1,huMAP3_12042.1,huMAP3_13872.1
Q93034	Q9Y575	0.999731	huMAP3_04750.1,huMAP3_05894.1,huMAP3_08919.1,huMAP3_09980.1,huMAP3_13601.1
Q15046	P54136	0.999731	huMAP3_02637.1,huMAP3_13688.1
P48444	P53621	0.999731	huMAP3_04405.1,huMAP3_09332.1,huMAP3_11357.1,huMAP3_12869.1
Q00005	P62714	0.999731	huMAP3_09709.1,huMAP3_10333.1,huMAP3_13510.1
Q86X83	O60826	0.999731	huMAP3_01290.1,huMAP3_07032.1,huMAP3_14444.1
Q9BUA3	Q9BPZ2	0.999731	huMAP3_00305.1,huMAP3_06943.1,huMAP3_07230.1,huMAP3_08714.1,huMAP3_08760.1,huMAP3_09393.1,huMAP3_09544.1,huMAP3_09765.1,huMAP3_10869.1,huMAP3_11058.1,huMAP3_13086.1,huMAP3_14120.1,huMAP3_14242.1
Q8WVM8	O75379	0.99973	huMAP3_06458.1,huMAP3_08929.1,huMAP3_10587.1,huMAP3_13160.1
Q8N8Y2	Q15904	0.99973	huMAP3_09562.1,huMAP3_10516.1,huMAP3_12042.1
Q9BZS1	Q9H334	0.99973	huMAP3_02762.1,huMAP3_03044.1
Q9H6J7	Q8IUZ0	0.99973	huMAP3_04690.1,huMAP3_12791.1
Q6P1K8	P32780	0.99973	huMAP3_05174.1,huMAP3_09908.1,huMAP3_12429.1
P62304	P09661	0.99973	huMAP3_06511.1,huMAP3_08980.1
Q99961	Q99962	0.99973	huMAP3_03067.1,huMAP3_14074.1
Q9UL63	Q9NWU2	0.999729	huMAP3_05775.1,huMAP3_08787.1,huMAP3_09818.1,huMAP3_10711.1,huMAP3_12700.1
O75575	Q9Y2Y1	0.999729	huMAP3_00807.1,huMAP3_06426.1,huMAP3_08487.1,huMAP3_09057.1,huMAP3_11092.1,huMAP3_14318.1
O43402	Q9P0I2	0.999729	huMAP3_03281.1,huMAP3_12199.1,huMAP3_14641.1
Q9UNM6	O43242	0.999729	huMAP3_05064.1,huMAP3_09656.1,huMAP3_13725.1
P53805	P63098	0.999729	huMAP3_06005.1,huMAP3_07944.1,huMAP3_10807.1,huMAP3_15008.1
Q04917	P31946	0.999729	huMAP3_06971.1,huMAP3_07596.1,huMAP3_09810.1,huMAP3_10808.1,huMAP3_12897.1
P24941	P20248	0.999729	huMAP3_06587.1,huMAP3_10449.1,huMAP3_14722.1
Q9UBS4	Q9HCN8	0.999729	huMAP3_08545.1
Q3MHD2	Q8WWM7	0.999729	huMAP3_00480.1,huMAP3_00574.1,huMAP3_02526.1,huMAP3_08431.1,huMAP3_08724.1,huMAP3_10207.1,huMAP3_10338.1,huMAP3_11693.1,huMAP3_13164.1,huMAP3_13965.1,huMAP3_14201.1
Q9BTE1	Q14203	0.999729	huMAP3_04946.1,huMAP3_09952.1,huMAP3_12900.1
P50750	O94992	0.999729	huMAP3_13960.1
O94762	P62487	0.999728	huMAP3_04499.1,huMAP3_07454.1,huMAP3_07749.1,huMAP3_09843.1,huMAP3_11092.1,huMAP3_14318.1
Q96GM5	Q9H8M2	0.999728	huMAP3_03221.1,huMAP3_11470.1
Q96GY3	P10244	0.999728	huMAP3_00487.1,huMAP3_03164.1,huMAP3_07470.1,huMAP3_08170.1,huMAP3_10910.1,huMAP3_11168.1
O00487	P48556	0.999728	huMAP3_05064.1,huMAP3_09656.1,huMAP3_13725.1
P82673	Q9Y676	0.999728	huMAP3_05807.1
Q6IBW4	Q86XI2	0.999728	huMAP3_09855.1,huMAP3_14385.1,huMAP3_14663.1
Q5UCC4	Q9NPA0	0.999728	huMAP3_03281.1,huMAP3_12199.1,huMAP3_14641.1
Q8N4P2	Q9Y366	0.999728	huMAP3_05411.1,huMAP3_13817.1
Q6UN15	Q9P2I0	0.999727	huMAP3_00102.1,huMAP3_09096.1,huMAP3_11757.1
O75177	Q8TAQ2	0.999727	huMAP3_03221.1,huMAP3_11470.1
P49721	P25789	0.999727	huMAP3_00356.1,huMAP3_09656.1,huMAP3_13725.1
O75175	Q14201	0.999727	huMAP3_00551.1,huMAP3_11224.1
Q9H160	O75446	0.999727	huMAP3_00957.1,huMAP3_08800.1,huMAP3_09031.1,huMAP3_09311.1,huMAP3_13482.1,huMAP3_15128.1
Q8TDH9	Q8TDM0	0.999727	huMAP3_09421.1,huMAP3_10940.1,huMAP3_11659.1
O75821	O15372	0.999727	huMAP3_01276.1,huMAP3_11246.1,huMAP3_13175.1
Q99436	Q14997	0.999727	huMAP3_00356.1,huMAP3_09656.1,huMAP3_13725.1
P17980	P62191	0.999727	huMAP3_05064.1,huMAP3_09656.1,huMAP3_13725.1
O75586	A0JLT2	0.999726	huMAP3_02730.1
Q9UBT2	P63279	0.999726	huMAP3_07649.1
P78364	Q9HC52	0.999726	huMAP3_09551.1,huMAP3_10162.1,huMAP3_14051.1
Q9UBI1	Q9UBQ0	0.999726	huMAP3_07032.1,huMAP3_14444.1
Q14152	Q99613	0.999726	huMAP3_01276.1,huMAP3_11246.1,huMAP3_13175.1
Q9ULG1	Q6PI98	0.999726	huMAP3_01995.1,huMAP3_14133.1
Q969X6	Q8IWA0	0.999725	huMAP3_01743.1,huMAP3_14264.1
Q9UNF0	Q53SF7	0.999725	huMAP3_02960.1,huMAP3_09033.1,huMAP3_10586.1,huMAP3_13920.1
Q96I25	P52756	0.999725	huMAP3_10359.1
Q15554	Q9NYB0	0.999725	huMAP3_03416.1,huMAP3_13182.1
Q86Y82	Q9BV40	0.999725	huMAP3_06458.1,huMAP3_08929.1,huMAP3_10587.1,huMAP3_13160.1
Q9UFC0	Q13416	0.999725	huMAP3_00849.1,huMAP3_06528.1,huMAP3_09315.1,huMAP3_09702.1,huMAP3_09909.1,huMAP3_11720.1,huMAP3_11726.1,huMAP3_12035.1
Q13490	Q9NR28	0.999725	huMAP3_05765.1,huMAP3_07387.1,huMAP3_09536.1,huMAP3_09978.1,huMAP3_12680.1,huMAP3_12986.1,huMAP3_13879.1,huMAP3_15146.1,huMAP3_15257.1
P49137	Q16539	0.999725	huMAP3_14776.1
Q6VN20	Q9H871	0.999724	huMAP3_05775.1,huMAP3_08787.1,huMAP3_09818.1,huMAP3_10711.1,huMAP3_12700.1
Q9UKZ1	Q9H9A5	0.999724	huMAP3_00551.1,huMAP3_11224.1
Q6P1J9	Q9GZS3	0.999724	huMAP3_07454.1,huMAP3_07749.1,huMAP3_09843.1,huMAP3_11018.1,huMAP3_11092.1,huMAP3_12111.1
Q9NWB7	Q86WT1	0.999724	huMAP3_05411.1,huMAP3_13817.1
P19784	P67870	0.999724	huMAP3_01759.1,huMAP3_06386.1,huMAP3_10162.1,huMAP3_11199.1,huMAP3_14051.1
Q8WYA0	Q8N4P2	0.999724	huMAP3_05411.1,huMAP3_13817.1
Q13330	Q86YP4	0.999724	huMAP3_08738.1,huMAP3_09499.1,huMAP3_10472.1,huMAP3_15128.1
Q8TDI0	Q13547	0.999724	huMAP3_15128.1
Q8WVC0	Q6P1J9	0.999724	huMAP3_07454.1,huMAP3_07749.1,huMAP3_09843.1,huMAP3_11018.1,huMAP3_11092.1,huMAP3_12111.1
Q92782	Q96GM5	0.999724	huMAP3_03221.1,huMAP3_11470.1
P30153	P30154	0.999724	huMAP3_07998.1,huMAP3_09709.1,huMAP3_10333.1,huMAP3_13510.1
Q8IY57	Q9BYE7	0.999724	huMAP3_08622.1,huMAP3_09756.1,huMAP3_10162.1,huMAP3_14051.1
O75528	Q9ULM3	0.999723	huMAP3_00372.1,huMAP3_08451.1,huMAP3_08776.1,huMAP3_09422.1,huMAP3_09561.1,huMAP3_10027.1,huMAP3_10385.1,huMAP3_12550.1
O75182	Q8WUU5	0.999723	huMAP3_00411.1,huMAP3_06457.1,huMAP3_08800.1,huMAP3_09031.1,huMAP3_09515.1,huMAP3_13482.1,huMAP3_15128.1
Q8NHZ8	Q9UM11	0.999723	huMAP3_03388.1,huMAP3_12747.1
O75380	O43678	0.999723	huMAP3_02378.1,huMAP3_02819.1,huMAP3_06397.1,huMAP3_09567.1,huMAP3_09982.1,huMAP3_14018.1,huMAP3_14878.1
P14868	Q9P2J5	0.999723	huMAP3_02637.1,huMAP3_13688.1
P18754	P46060	0.999723	huMAP3_02264.1,huMAP3_06494.1,huMAP3_07331.1,huMAP3_07828.1,huMAP3_08641.1,huMAP3_10000.1,huMAP3_12581.1
Q9NX70	Q9Y2X0	0.999723	huMAP3_02730.1
Q9H0U6	Q9BYC9	0.999723	huMAP3_06439.1,huMAP3_06550.1,huMAP3_06589.1,huMAP3_07939.1,huMAP3_08458.1,huMAP3_09113.1,huMAP3_09483.1
O75529	Q8NEM7	0.999723	huMAP3_00902.1,huMAP3_04291.1,huMAP3_08438.1,huMAP3_09451.1,huMAP3_10385.1,huMAP3_10397.1,huMAP3_12550.1
P62333	P55036	0.999723	huMAP3_05064.1,huMAP3_09656.1,huMAP3_13725.1
P61758	Q99471	0.999723	huMAP3_06614.1,huMAP3_06819.1,huMAP3_08860.1,huMAP3_09036.1,huMAP3_10942.1,huMAP3_11361.1,huMAP3_14584.1,huMAP3_14626.1
Q8WUM0	Q12769	0.999723	huMAP3_08489.1,huMAP3_09710.1,huMAP3_09825.1,huMAP3_12581.1
Q96DI7	Q9BUQ8	0.999723	huMAP3_00960.1,huMAP3_06726.1,huMAP3_08501.1,huMAP3_08980.1,huMAP3_09504.1,huMAP3_09945.1
Q9NYP9	Q6P0N0	0.999723	huMAP3_04715.1,huMAP3_14811.1,huMAP3_15038.1,huMAP3_15042.1
Q96G25	Q15648	0.999723	huMAP3_02730.1
Q0VGL1	Q6IAA8	0.999723	huMAP3_05542.1,huMAP3_08350.1,huMAP3_14108.1,huMAP3_14708.1
P0DPB6	Q9H1D9	0.999722	huMAP3_00807.1,huMAP3_06426.1,huMAP3_08487.1,huMAP3_09057.1,huMAP3_11092.1,huMAP3_14318.1
Q9H410	Q9H081	0.999722	huMAP3_01824.1,huMAP3_11940.1
Q9Y366	Q9H7X7	0.999722	huMAP3_05411.1,huMAP3_13817.1
P63151	P30153	0.999722	huMAP3_10333.1,huMAP3_13510.1
Q9Y535	Q9HCN4	0.999722	huMAP3_06426.1,huMAP3_08487.1,huMAP3_09057.1,huMAP3_11092.1,huMAP3_14318.1
Q8WXI9	Q13330	0.999721	huMAP3_09499.1,huMAP3_10472.1,huMAP3_15128.1
Q99871	Q68CZ6	0.999721	huMAP3_02903.1,huMAP3_14852.1
Q8WUZ0	Q68CP9	0.999721	huMAP3_03221.1,huMAP3_11470.1
Q9UHR5	Q9UQ88	0.999721	huMAP3_02101.1,huMAP3_14373.1,huMAP3_14389.1
Q13098	Q7L5N1	0.999721	huMAP3_08550.1,huMAP3_09779.1,huMAP3_14528.1
O00148	Q13769	0.999721	huMAP3_04932.1,huMAP3_09101.1,huMAP3_09226.1,huMAP3_09943.1,huMAP3_10299.1,huMAP3_10789.1,huMAP3_12548.1
Q9BUU2	O60870	0.99972	huMAP3_05245.1,huMAP3_12629.1
Q99567	P35658	0.99972	huMAP3_05948.1,huMAP3_06369.1,huMAP3_09220.1,huMAP3_10000.1,huMAP3_12581.1
Q92782	Q8TAQ2	0.99972	huMAP3_03221.1,huMAP3_11470.1
Q6P2C8	Q96HR3	0.99972	huMAP3_02730.1
P47897	Q9P2J5	0.99972	huMAP3_02637.1,huMAP3_13688.1
Q9HD42	Q9UQN3	0.99972	huMAP3_06564.1,huMAP3_08679.1,huMAP3_10053.1,huMAP3_13805.1
P61009	P67812	0.999719	huMAP3_02004.1,huMAP3_12703.1
Q86TS9	P52815	0.999719	huMAP3_03763.1,huMAP3_06550.1,huMAP3_06589.1,huMAP3_07939.1,huMAP3_08458.1,huMAP3_09113.1,huMAP3_09483.1
Q8NBZ0	Q6PI98	0.999719	huMAP3_01995.1,huMAP3_14133.1
Q9UBQ5	O75821	0.999719	huMAP3_01276.1,huMAP3_11246.1,huMAP3_13175.1
Q15363	Q9Y3Q3	0.999719	huMAP3_04392.1,huMAP3_07118.1,huMAP3_08461.1,huMAP3_09886.1,huMAP3_10362.1,huMAP3_11421.1
Q7Z3J2	Q86X83	0.999719	huMAP3_07032.1,huMAP3_14444.1
P0DPB6	P61218	0.999719	huMAP3_00807.1,huMAP3_06426.1,huMAP3_08487.1,huMAP3_09057.1,huMAP3_11092.1,huMAP3_14318.1
O43242	O00232	0.999719	huMAP3_05064.1,huMAP3_09656.1,huMAP3_13725.1
P53805	P16298	0.999719	huMAP3_06005.1,huMAP3_07944.1,huMAP3_10807.1,huMAP3_15008.1
P62304	P63162	0.999718	huMAP3_04549.1,huMAP3_06511.1,huMAP3_08980.1
Q9NW08	Q9H1D9	0.999718	huMAP3_06426.1,huMAP3_08487.1,huMAP3_09057.1,huMAP3_11092.1,huMAP3_14318.1
P78346	O95059	0.999718	huMAP3_06709.1,huMAP3_08418.1,huMAP3_08469.1,huMAP3_12090.1
Q9Y2T4	P62714	0.999718	huMAP3_06695.1,huMAP3_07998.1,huMAP3_09709.1,huMAP3_10333.1,huMAP3_13510.1
Q92747	P59998	0.999718	huMAP3_04814.1,huMAP3_09309.1,huMAP3_13904.1,huMAP3_14624.1
O75175	Q9H9A5	0.999718	huMAP3_00551.1,huMAP3_11224.1
Q9Y5K8	P15313	0.999718	huMAP3_01413.1,huMAP3_05805.1,huMAP3_07099.1,huMAP3_07329.1,huMAP3_08381.1,huMAP3_08678.1,huMAP3_09242.1,huMAP3_09477.1,huMAP3_09873.1,huMAP3_10511.1,huMAP3_10516.1,huMAP3_12042.1,huMAP3_13872.1
Q8NBZ0	Q53TQ3	0.999718	huMAP3_01995.1,huMAP3_14133.1
Q9H0C5	Q9BT78	0.999718	huMAP3_07590.1,huMAP3_08550.1,huMAP3_09779.1,huMAP3_14528.1
P63151	Q96E09	0.999718	huMAP3_10333.1,huMAP3_13510.1
Q13503	Q96RN5	0.999718	huMAP3_02730.1
O14653	O43752	0.999718	huMAP3_06458.1,huMAP3_08929.1,huMAP3_10587.1,huMAP3_13160.1
Q9BUI4	P61218	0.999718	huMAP3_00807.1,huMAP3_06426.1,huMAP3_08487.1,huMAP3_09057.1,huMAP3_11092.1,huMAP3_14318.1
Q15906	O43257	0.999718	huMAP3_09291.1,huMAP3_10481.1,huMAP3_14306.1
Q96EP0	Q9BYM8	0.999717	huMAP3_00556.1,huMAP3_03056.1,huMAP3_10436.1,huMAP3_10727.1,huMAP3_14640.1
Q4LE39	Q96ST3	0.999717	huMAP3_00957.1,huMAP3_08800.1,huMAP3_09031.1,huMAP3_09311.1,huMAP3_13482.1,huMAP3_15128.1
Q8IY57	Q86SE9	0.999717	huMAP3_10162.1,huMAP3_14051.1
P22694	Q9UKA4	0.999717	huMAP3_01849.1,huMAP3_07046.1,huMAP3_11135.1,huMAP3_13352.1,huMAP3_14681.1
Q01201	Q00653	0.999717	huMAP3_05441.1,huMAP3_14474.1
Q13045	Q9Y608	0.999717	huMAP3_07816.1
Q9GZZ1	Q9BXJ9	0.999716	huMAP3_01027.1,huMAP3_10987.1,huMAP3_13394.1
Q12904	Q13155	0.999716	huMAP3_02637.1,huMAP3_13688.1
P49848	Q5H9L4	0.999716	huMAP3_00288.1,huMAP3_08438.1,huMAP3_09451.1,huMAP3_10385.1,huMAP3_14501.1,huMAP3_14957.1
Q8WWM7	Q7Z417	0.999716	huMAP3_00480.1,huMAP3_00574.1,huMAP3_02526.1,huMAP3_08431.1,huMAP3_08724.1,huMAP3_10207.1,huMAP3_10338.1,huMAP3_13965.1
Q14152	Q9UBQ5	0.999716	huMAP3_01276.1,huMAP3_11246.1,huMAP3_13175.1
Q8TCE6	Q567U6	0.999716	huMAP3_01290.1,huMAP3_07032.1,huMAP3_14444.1
Q8IY31	Q8N4P2	0.999716	huMAP3_05411.1,huMAP3_13817.1
P62308	P14678	0.999716	huMAP3_06511.1,huMAP3_08980.1
P40426	O14770	0.999716	huMAP3_10672.1,huMAP3_11161.1
P30154	Q15172	0.999716	huMAP3_09709.1,huMAP3_10333.1,huMAP3_13510.1
Q8TDR0	Q9H7X7	0.999716	huMAP3_05411.1,huMAP3_13817.1
Q5I0X4	O00628	0.999716	huMAP3_11110.1,huMAP3_12934.1,huMAP3_13239.1,huMAP3_13970.1,huMAP3_15138.1
P16152	O75828	0.999715	huMAP3_00535.1,huMAP3_07692.1,huMAP3_14278.1
Q9NWS0	Q9UBK9	0.999715	huMAP3_00807.1,huMAP3_06426.1,huMAP3_08487.1,huMAP3_09057.1,huMAP3_11092.1,huMAP3_14318.1
Q8N4B1	Q01968	0.999715	huMAP3_03486.1
O60256	P21108	0.999715	huMAP3_00478.1,huMAP3_01114.1,huMAP3_08615.1,huMAP3_10201.1,huMAP3_10941.1,huMAP3_11883.1,huMAP3_12561.1,huMAP3_13128.1,huMAP3_14146.1
P51532	Q12824	0.999715	huMAP3_03221.1,huMAP3_11470.1
Q9BYD1	Q9H0U6	0.999714	huMAP3_06439.1,huMAP3_06550.1,huMAP3_06589.1,huMAP3_07939.1,huMAP3_08458.1,huMAP3_09113.1,huMAP3_09483.1
P24539	P18859	0.999714	huMAP3_00060.1,huMAP3_05994.1,huMAP3_07476.1,huMAP3_08393.1,huMAP3_09307.1,huMAP3_09775.1,huMAP3_11095.1
Q96ES7	Q8NEM7	0.999714	huMAP3_00902.1,huMAP3_10385.1,huMAP3_10397.1,huMAP3_12550.1
Q9P2H3	Q8N4P2	0.999714	huMAP3_05411.1,huMAP3_13817.1
O15318	Q9NW08	0.999714	huMAP3_06426.1,huMAP3_08487.1,huMAP3_09057.1,huMAP3_11092.1,huMAP3_14318.1
O75865	Q9Y2L5	0.999714	huMAP3_04127.1,huMAP3_07907.1,huMAP3_12177.1
Q9NY35	Q9C0B5	0.999713	huMAP3_03081.1,huMAP3_14308.1
Q92905	P61201	0.999713	huMAP3_05041.1,huMAP3_08550.1,huMAP3_09779.1,huMAP3_14528.1
Q9Y2Y1	P52434	0.999713	huMAP3_00807.1,huMAP3_06426.1,huMAP3_08487.1,huMAP3_09057.1,huMAP3_11092.1,huMAP3_14318.1
Q99613	Q9Y262	0.999712	huMAP3_01276.1,huMAP3_11246.1,huMAP3_13175.1
Q9Y5R8	Q8IUR0	0.999712	huMAP3_04127.1,huMAP3_07907.1,huMAP3_12177.1
P18754	P49792	0.999712	huMAP3_08641.1,huMAP3_10000.1,huMAP3_12581.1
Q9H0E3	Q9H160	0.999712	huMAP3_00957.1,huMAP3_08800.1,huMAP3_09031.1,huMAP3_09311.1,huMAP3_13482.1,huMAP3_15128.1
Q96S59	Q9H871	0.999712	huMAP3_03100.1,huMAP3_05775.1,huMAP3_08787.1,huMAP3_09818.1,huMAP3_10711.1,huMAP3_12700.1
P28331	P49821	0.999712	huMAP3_02819.1,huMAP3_06397.1,huMAP3_09567.1,huMAP3_09982.1,huMAP3_14018.1,huMAP3_14878.1
P61968	P81877	0.999712	huMAP3_02691.1,huMAP3_09723.1,huMAP3_13541.1
Q9ULR0	Q99459	0.999712	huMAP3_06576.1,huMAP3_08382.1,huMAP3_09504.1,huMAP3_09945.1
Q9UGJ1	Q96RT7	0.999712	huMAP3_09443.1,huMAP3_14882.1
Q04727	Q04724	0.999711	huMAP3_00022.1,huMAP3_11616.1,huMAP3_14261.1
P07197	P17661	0.999711	huMAP3_10960.1,huMAP3_11715.1
Q14CW9	Q9NPA8	0.999711	huMAP3_00902.1,huMAP3_00926.1,huMAP3_04291.1,huMAP3_06430.1,huMAP3_07996.1,huMAP3_08451.1,huMAP3_10385.1,huMAP3_10397.1,huMAP3_12550.1
P49790	Q9UKX7	0.999711	huMAP3_10000.1,huMAP3_12581.1
Q9UIV1	Q92600	0.999711	huMAP3_00551.1,huMAP3_11224.1
Q9H9Y6	P61218	0.99971	huMAP3_00807.1,huMAP3_06426.1,huMAP3_08487.1,huMAP3_09057.1,huMAP3_11092.1,huMAP3_14318.1
Q9Y3A3	Q9NVK5	0.99971	huMAP3_00935.1,huMAP3_07620.1,huMAP3_07644.1,huMAP3_09709.1,huMAP3_10333.1,huMAP3_13510.1
Q9H160	Q5PSV4	0.99971	huMAP3_00957.1,huMAP3_08800.1,huMAP3_09031.1,huMAP3_09311.1,huMAP3_13482.1,huMAP3_15128.1
Q9P253	Q8WUH2	0.99971	huMAP3_08749.1,huMAP3_12433.1,huMAP3_12945.1,huMAP3_13822.1
Q9NW08	P05423	0.99971	huMAP3_06426.1,huMAP3_08487.1,huMAP3_09057.1,huMAP3_11092.1,huMAP3_14318.1
Q16576	O95983	0.99971	huMAP3_09499.1,huMAP3_10472.1,huMAP3_15128.1
O75964	P06576	0.99971	huMAP3_07476.1,huMAP3_08716.1,huMAP3_08750.1,huMAP3_09307.1,huMAP3_09775.1,huMAP3_11095.1
Q9BYD1	Q96DV4	0.999709	huMAP3_04652.1,huMAP3_06439.1,huMAP3_06550.1,huMAP3_06589.1,huMAP3_08458.1,huMAP3_09483.1
Q8N5L8	O75817	0.999709	huMAP3_00441.1,huMAP3_05834.1,huMAP3_08418.1,huMAP3_08469.1
Q01201	Q04206	0.999709	huMAP3_05441.1,huMAP3_14474.1
Q8WVK7	Q8IX90	0.999709	huMAP3_02347.1,huMAP3_10080.1,huMAP3_10604.1,huMAP3_13058.1,huMAP3_13681.1
O43242	P43686	0.999709	huMAP3_05064.1,huMAP3_09656.1,huMAP3_13725.1
O60508	Q13573	0.999709	huMAP3_00309.1,huMAP3_06429.1,huMAP3_06726.1,huMAP3_08501.1,huMAP3_08703.1,huMAP3_09504.1,huMAP3_09945.1
Q92466	Q99627	0.999709	huMAP3_08550.1,huMAP3_09779.1,huMAP3_14528.1
Q9UM13	Q8NHZ8	0.999709	huMAP3_03388.1,huMAP3_12747.1
O75964	P36542	0.999709	huMAP3_07476.1,huMAP3_08716.1,huMAP3_09307.1,huMAP3_09775.1,huMAP3_11095.1
O43583	Q9ULC4	0.999709	huMAP3_02187.1,huMAP3_03796.1
O75394	Q8N5N7	0.999709	huMAP3_03763.1,huMAP3_06439.1,huMAP3_06550.1,huMAP3_06589.1,huMAP3_07939.1,huMAP3_08458.1,huMAP3_09113.1,huMAP3_09483.1
Q71F23	Q13352	0.999709	huMAP3_06427.1,huMAP3_09807.1,huMAP3_11899.1,huMAP3_14808.1
P78537	Q96GS4	0.999708	huMAP3_10940.1,huMAP3_11659.1
Q9NWV8	P34897	0.999708	huMAP3_01447.1,huMAP3_02592.1,huMAP3_10482.1,huMAP3_14749.1
P59998	O15143	0.999708	huMAP3_04814.1,huMAP3_09309.1,huMAP3_13904.1,huMAP3_14624.1
O75446	Q92769	0.999708	huMAP3_08800.1,huMAP3_09031.1,huMAP3_15128.1
O60563	Q96MH2	0.999708	huMAP3_12350.1,huMAP3_13960.1
O60216	Q9UQE7	0.999708	huMAP3_00229.1,huMAP3_14972.1
Q8TAA3	P28074	0.999708	huMAP3_00356.1,huMAP3_09656.1,huMAP3_13725.1
Q6NUQ1	Q9UFG5	0.999708	huMAP3_03203.1,huMAP3_06458.1,huMAP3_08929.1,huMAP3_10587.1,huMAP3_13160.1
Q86SZ2	Q9UL33	0.999708	huMAP3_04127.1,huMAP3_07907.1,huMAP3_12177.1
Q9Y618	Q13227	0.999708	huMAP3_03197.1,huMAP3_05713.1,huMAP3_06185.1,huMAP3_07695.1,huMAP3_08843.1,huMAP3_13269.1
P62308	Q6IEG0	0.999708	huMAP3_06511.1,huMAP3_08980.1
O43395	P14678	0.999708	huMAP3_06511.1,huMAP3_08980.1
Q9Y6B7	Q9Y587	0.999707	huMAP3_01388.1,huMAP3_05011.1,huMAP3_08618.1,huMAP3_09871.1,huMAP3_11003.1,huMAP3_12731.1,huMAP3_12768.1,huMAP3_12927.1
Q567U6	Q86VX2	0.999707	huMAP3_01290.1,huMAP3_07032.1,huMAP3_14444.1
P55036	P35998	0.999707	huMAP3_05064.1,huMAP3_09656.1,huMAP3_13725.1
P55036	P62195	0.999707	huMAP3_05064.1,huMAP3_09656.1,huMAP3_13725.1
Q96IY1	Q9BZD4	0.999707	huMAP3_01824.1,huMAP3_11940.1
O60508	Q9HCS7	0.999707	huMAP3_06429.1,huMAP3_06726.1,huMAP3_08501.1,huMAP3_08703.1,huMAP3_09504.1,huMAP3_09945.1
Q14BN4	Q9BRV8	0.999707	huMAP3_00935.1,huMAP3_07620.1,huMAP3_07644.1,huMAP3_09709.1,huMAP3_10333.1,huMAP3_13510.1
Q99627	Q9H9Q2	0.999707	huMAP3_05041.1,huMAP3_05816.1,huMAP3_08550.1,huMAP3_09779.1,huMAP3_14528.1
Q9GZQ3	Q9UBQ0	0.999707	huMAP3_07032.1,huMAP3_14444.1
Q9NP50	Q92769	0.999707	huMAP3_08800.1,huMAP3_09031.1,huMAP3_15128.1
Q13200	P62191	0.999707	huMAP3_05064.1,huMAP3_09656.1,huMAP3_13725.1
Q9UM13	Q9BS18	0.999707	huMAP3_03388.1,huMAP3_12747.1
Q8WVT3	Q8IUR0	0.999707	huMAP3_04127.1,huMAP3_07907.1,huMAP3_12177.1
Q9P2K3	Q9P0W2	0.999707	huMAP3_08800.1,huMAP3_09031.1,huMAP3_09232.1,huMAP3_10258.1,huMAP3_10311.1,huMAP3_15128.1
Q9H8M2	Q8WUZ0	0.999706	huMAP3_03221.1,huMAP3_11470.1
Q13424	P11532	0.999706	huMAP3_06618.1,huMAP3_10517.1
O95456	P28066	0.999706	huMAP3_00356.1,huMAP3_09656.1,huMAP3_13725.1
O43395	P62312	0.999706	huMAP3_08980.1
Q9Y3E2	O76003	0.999705	huMAP3_10842.1,huMAP3_11177.1,huMAP3_12931.1,huMAP3_14558.1
Q93050	Q8N511	0.999705	huMAP3_05805.1,huMAP3_10511.1,huMAP3_10516.1,huMAP3_12042.1
Q96RT8	Q9Y5B8	0.999705	huMAP3_09443.1,huMAP3_14882.1
P29083	P29084	0.999704	huMAP3_02399.1,huMAP3_12560.1
Q9NZ09	Q99816	0.999704	huMAP3_07951.1,huMAP3_09572.1,huMAP3_12917.1,huMAP3_13805.1
Q13330	Q9BTC8	0.999704	huMAP3_05579.1,huMAP3_08738.1,huMAP3_09499.1,huMAP3_10472.1,huMAP3_15128.1
Q99666	P46060	0.999704	huMAP3_07331.1,huMAP3_08641.1,huMAP3_09825.1,huMAP3_10000.1,huMAP3_12581.1
Q8TDM0	Q96EV8	0.999704	huMAP3_09421.1,huMAP3_10940.1,huMAP3_11659.1
P49720	P25787	0.999703	huMAP3_00356.1,huMAP3_09656.1,huMAP3_13725.1
P67870	Q86SE9	0.999703	huMAP3_01759.1,huMAP3_06386.1,huMAP3_10162.1,huMAP3_14051.1
Q8NG31	Q9H081	0.999703	huMAP3_01824.1,huMAP3_11940.1
O75489	P56181	0.999703	huMAP3_06397.1,huMAP3_09567.1,huMAP3_09982.1,huMAP3_14018.1,huMAP3_14878.1
P46926	Q9Y303	0.999703	huMAP3_03245.1,huMAP3_11902.1,huMAP3_13877.1,huMAP3_14000.1,huMAP3_14440.1,huMAP3_14698.1
Q14691	Q9BRT9	0.999703	huMAP3_06136.1,huMAP3_08399.1,huMAP3_08554.1,huMAP3_09238.1,huMAP3_11119.1,huMAP3_11832.1,huMAP3_12180.1,huMAP3_14758.1
O95639	Q9P2I0	0.999703	huMAP3_00102.1,huMAP3_09096.1,huMAP3_11757.1,huMAP3_15022.1
Q7Z7H8	Q96EL3	0.999703	huMAP3_01856.1,huMAP3_03763.1,huMAP3_06439.1,huMAP3_06550.1,huMAP3_06589.1,huMAP3_07939.1,huMAP3_08458.1,huMAP3_09113.1,huMAP3_09483.1
P35612	Q8N6D5	0.999702	huMAP3_04416.1,huMAP3_06824.1,huMAP3_11374.1,huMAP3_12960.1,huMAP3_14427.1
P42229	Q15120	0.999702	huMAP3_07514.1,huMAP3_10412.1,huMAP3_10899.1,huMAP3_11877.1,huMAP3_12248.1,huMAP3_14339.1,huMAP3_14864.1
Q9C0C2	Q9NZN8	0.999702	huMAP3_00551.1,huMAP3_11224.1
Q5T653	Q9NWU5	0.999702	huMAP3_00983.1,huMAP3_06439.1,huMAP3_06550.1,huMAP3_06589.1,huMAP3_07939.1,huMAP3_08458.1,huMAP3_09113.1,huMAP3_09483.1
P25788	P25789	0.999702	huMAP3_00356.1,huMAP3_09656.1,huMAP3_13725.1
Q9Y6W5	Q9P206	0.999702	huMAP3_02474.1,huMAP3_09598.1,huMAP3_13345.1
O75380	P56556	0.999702	huMAP3_02819.1,huMAP3_06397.1,huMAP3_09567.1,huMAP3_09982.1,huMAP3_14018.1,huMAP3_14878.1
O43172	P62312	0.999702	huMAP3_08980.1
P68104	P26641	0.999702	huMAP3_00469.1,huMAP3_05568.1,huMAP3_08052.1,huMAP3_12041.1
P43686	Q9Y5K5	0.999702	huMAP3_05064.1,huMAP3_09656.1,huMAP3_13725.1
O43395	P62306	0.999702	huMAP3_06511.1,huMAP3_08980.1
Q4VC05	Q68CP9	0.999701	huMAP3_03221.1,huMAP3_11470.1
Q9Y230	Q9Y265	0.999701	huMAP3_02648.1,huMAP3_06881.1,huMAP3_07843.1,huMAP3_09291.1,huMAP3_10481.1,huMAP3_14133.1,huMAP3_14306.1
O75380	O00217	0.999701	huMAP3_02819.1,huMAP3_06397.1,huMAP3_09567.1,huMAP3_09982.1,huMAP3_14018.1,huMAP3_14878.1
Q9UID3	Q53HC9	0.999701	huMAP3_03896.1
P49720	Q14997	0.9997	huMAP3_00356.1,huMAP3_09656.1,huMAP3_13725.1
P48444	P35606	0.9997	huMAP3_04405.1,huMAP3_09332.1,huMAP3_11357.1,huMAP3_12869.1
Q04726	Q04725	0.9997	huMAP3_00022.1,huMAP3_11616.1,huMAP3_14261.1
Q6NZ67	Q9BSJ2	0.999699	huMAP3_00522.1,huMAP3_09443.1,huMAP3_14882.1
P48643	Q99832	0.999699	huMAP3_01951.1,huMAP3_06559.1,huMAP3_07938.1,huMAP3_09191.1,huMAP3_10656.1,huMAP3_14584.1
Q15906	Q52LR7	0.999699	huMAP3_06087.1,huMAP3_07843.1,huMAP3_09291.1,huMAP3_10481.1,huMAP3_14306.1
P48382	O00287	0.999699	huMAP3_05297.1
Q99496	Q86SE9	0.999699	huMAP3_10162.1,huMAP3_14051.1
P0C1Z6	Q9H9F9	0.999699	huMAP3_01995.1,huMAP3_14133.1
P36873	P41236	0.999699	huMAP3_06341.1,huMAP3_08482.1,huMAP3_08717.1,huMAP3_09354.1,huMAP3_09633.1,huMAP3_10148.1,huMAP3_14504.1
P25788	P28062	0.999699	huMAP3_00356.1,huMAP3_09656.1
O75865	Q9UL33	0.999698	huMAP3_04127.1,huMAP3_07907.1,huMAP3_12177.1
Q9Y5Q8	Q9UKN8	0.999698	huMAP3_10249.1,huMAP3_10875.1,huMAP3_14801.1
Q9P253	P49754	0.999698	huMAP3_02792.1,huMAP3_08749.1,huMAP3_12433.1,huMAP3_12945.1,huMAP3_13822.1
Q9NQG5	P24928	0.999698	huMAP3_09843.1,huMAP3_11092.1,huMAP3_14318.1
O94864	Q86TJ2	0.999698	huMAP3_00902.1,huMAP3_08438.1,huMAP3_09451.1,huMAP3_10385.1,huMAP3_10397.1,huMAP3_12550.1
Q13547	Q14687	0.999697	huMAP3_01287.1,huMAP3_08605.1,huMAP3_08800.1,huMAP3_09031.1,huMAP3_09232.1,huMAP3_10311.1,huMAP3_15128.1
P61024	P46527	0.999697	huMAP3_06587.1,huMAP3_10449.1,huMAP3_14722.1
Q07866	O60282	0.999697	huMAP3_04401.1,huMAP3_09851.1,huMAP3_10340.1,huMAP3_11266.1,huMAP3_12367.1,huMAP3_14054.1,huMAP3_14331.1
Q9H270	P49754	0.999696	huMAP3_08749.1,huMAP3_12433.1,huMAP3_12945.1,huMAP3_13822.1
Q9Y3Q8	O75157	0.999696	huMAP3_01855.1,huMAP3_02276.1,huMAP3_09517.1,huMAP3_09857.1,huMAP3_10310.1,huMAP3_14129.1
Q96BD8	Q8IX90	0.999696	huMAP3_00684.1,huMAP3_02347.1,huMAP3_10080.1,huMAP3_10604.1,huMAP3_13058.1,huMAP3_13681.1
Q9UBI1	Q567U6	0.999696	huMAP3_07032.1,huMAP3_14444.1
P18754	P43487	0.999695	huMAP3_07331.1,huMAP3_08641.1,huMAP3_10000.1,huMAP3_12581.1
Q92499	Q52LJ0	0.999695	huMAP3_00810.1,huMAP3_02778.1,huMAP3_07391.1,huMAP3_10307.1,huMAP3_10631.1,huMAP3_11111.1,huMAP3_14270.1,huMAP3_14559.1
O75436	Q92609	0.999695	huMAP3_01277.1,huMAP3_13244.1
Q12798	P41208	0.999695	huMAP3_02830.1,huMAP3_05949.1,huMAP3_11442.1,huMAP3_12122.1,huMAP3_14860.1
Q96ST3	Q9HCU9	0.999695	huMAP3_00957.1,huMAP3_08800.1,huMAP3_09031.1,huMAP3_09311.1,huMAP3_13482.1,huMAP3_15128.1
Q8N6U8	P10644	0.999695	huMAP3_06349.1,huMAP3_06823.1,huMAP3_11135.1,huMAP3_13352.1,huMAP3_14681.1
P54105	P62312	0.999695	huMAP3_08980.1
[truncated: 157,452 more rows]
