# Supplementary material for: hu.MAP3.0: Atlas of human protein complexes by integration of > 25,000 proteomic experiments
Source: bioRxiv. 2024 Oct 15:2024.10.11.617930. Preprint. [Version 1] doi: 10.1101/2024.10.11.617930 (PMC11507723; doi:10.1101/2024.10.11.617930)
Supplement: Supplement 9 — Table S9: ProCAN expression data and scores [file media-9.xlsx]

## Sheet: Data Summary
Sheets	Name	Data type
Sheet1	Protein_Cell_line_expression	Normalised and imputed ProCAN protein-level abundance per cell line
Sheet2	complex_cell_line_expression	Complex-level stats per cell line
Sheet3	complex_lineage_expression	Complex-level expression per lineage
Sheet4	NES_score	Complex-enrichment score per lineage

## Sheet: Protein_Cell_line_expression
Project_Identifier	Protein	zscore_abundance	clustID	Cancer_type
SIDM00018;K052	A2RRP1	-0.134795	huMAP3_03203.1	Acute Myeloid Leukemia
SIDM00018;K052	A5YKK6	0.636385	huMAP3_00551.1	Acute Myeloid Leukemia
SIDM00018;K052	C9JLW8	0.820685	huMAP3_00480.1	Acute Myeloid Leukemia
SIDM00018;K052	C9JLW8	0.820685	huMAP3_00574.1	Acute Myeloid Leukemia
SIDM00018;K052	O00148	0.580135	huMAP3_01665.1	Acute Myeloid Leukemia
SIDM00018;K052	O00148	0.580135	huMAP3_02019.1	Acute Myeloid Leukemia
SIDM00018;K052	O00148	0.580135	huMAP3_04872.1	Acute Myeloid Leukemia
SIDM00018;K052	O00148	0.580135	huMAP3_04932.1	Acute Myeloid Leukemia
SIDM00018;K052	O00154	0.640135	huMAP3_05184.1	Acute Myeloid Leukemia
SIDM00018;K052	O00203	0.726745	huMAP3_03149.1	Acute Myeloid Leukemia
SIDM00018;K052	O00203	0.726745	huMAP3_03536.1	Acute Myeloid Leukemia
SIDM00018;K052	O00214	-0.190211	huMAP3_01687.1	Acute Myeloid Leukemia
SIDM00018;K052	O00214	-0.190211	huMAP3_01717.1	Acute Myeloid Leukemia
SIDM00018;K052	O00214	-0.190211	huMAP3_02607.1	Acute Myeloid Leukemia
SIDM00018;K052	O00217	-0.77552	huMAP3_02819.1	Acute Myeloid Leukemia
SIDM00018;K052	O00217	-0.77552	huMAP3_02928.1	Acute Myeloid Leukemia
SIDM00018;K052	O00231	0.443945	huMAP3_05064.1	Acute Myeloid Leukemia
SIDM00018;K052	O00232	0.500245	huMAP3_05064.1	Acute Myeloid Leukemia
SIDM00018;K052	O00267	0.50379	huMAP3_02594.1	Acute Myeloid Leukemia
SIDM00018;K052	O00267	0.50379	huMAP3_04499.1	Acute Myeloid Leukemia
SIDM00018;K052	O00303	0.377305	huMAP3_01276.1	Acute Myeloid Leukemia
SIDM00018;K052	O00330	-0.150845	huMAP3_04704.1	Acute Myeloid Leukemia
SIDM00018;K052	O00330	-0.150845	huMAP3_04919.1	Acute Myeloid Leukemia
SIDM00018;K052	O00469	-1.51856	huMAP3_02991.1	Acute Myeloid Leukemia
SIDM00018;K052	O00471	1.17921	huMAP3_04054.1	Acute Myeloid Leukemia
SIDM00018;K052	O00483	-0.627845	huMAP3_02111.1	Acute Myeloid Leukemia
SIDM00018;K052	O00483	-0.627845	huMAP3_04679.1	Acute Myeloid Leukemia
SIDM00018;K052	O00487	0.627375	huMAP3_05064.1	Acute Myeloid Leukemia
SIDM00018;K052	O00488	0.33873	huMAP3_02568.1	Acute Myeloid Leukemia
SIDM00018;K052	O00560	-0.558815	huMAP3_02637.1	Acute Myeloid Leukemia
SIDM00018;K052	O00743	1.54049	huMAP3_01958.1	Acute Myeloid Leukemia
SIDM00018;K052	O00746	0.190721	huMAP3_04679.1	Acute Myeloid Leukemia
SIDM00018;K052	O14497	0.93976	huMAP3_03221.1	Acute Myeloid Leukemia
SIDM00018;K052	O14530	0.838035	huMAP3_04396.1	Acute Myeloid Leukemia
SIDM00018;K052	O14531	-0.668099	huMAP3_00051.1	Acute Myeloid Leukemia
SIDM00018;K052	O14545	0.826485	huMAP3_00329.1	Acute Myeloid Leukemia
SIDM00018;K052	O14561	-0.893285	huMAP3_00983.1	Acute Myeloid Leukemia
SIDM00018;K052	O14561	-0.893285	huMAP3_02819.1	Acute Myeloid Leukemia
SIDM00018;K052	O14579	0.210995	huMAP3_04405.1	Acute Myeloid Leukemia
SIDM00018;K052	O14617	0.317195	huMAP3_03149.1	Acute Myeloid Leukemia
SIDM00018;K052	O14617	0.317195	huMAP3_03536.1	Acute Myeloid Leukemia
SIDM00018;K052	O14617	0.317195	huMAP3_04238.1	Acute Myeloid Leukemia
SIDM00018;K052	O14646	1.78021	huMAP3_01045.1	Acute Myeloid Leukemia
SIDM00018;K052	O14662	-2.55726	huMAP3_00053.1	Acute Myeloid Leukemia
SIDM00018;K052	O14737	0.471535	huMAP3_03810.1	Acute Myeloid Leukemia
SIDM00018;K052	O14744	0.844105	huMAP3_02465.1	Acute Myeloid Leukemia
SIDM00018;K052	O14745	2.22729	huMAP3_05033.1	Acute Myeloid Leukemia
SIDM00018;K052	O14777	0.74431	huMAP3_01824.1	Acute Myeloid Leukemia
SIDM00018;K052	O14802	1.08047	huMAP3_00807.1	Acute Myeloid Leukemia
SIDM00018;K052	O14818	0.201075	huMAP3_00356.1	Acute Myeloid Leukemia
SIDM00018;K052	O14929	1.64512	huMAP3_01440.1	Acute Myeloid Leukemia
SIDM00018;K052	O14936	-1.76786	huMAP3_05036.1	Acute Myeloid Leukemia
SIDM00018;K052	O14967	-0.261026	huMAP3_00921.1	Acute Myeloid Leukemia
SIDM00018;K052	O14979	0.049955	huMAP3_04752.1	Acute Myeloid Leukemia
SIDM00018;K052	O15047	-0.430603	huMAP3_05226.1	Acute Myeloid Leukemia
SIDM00018;K052	O15116	1.61652	huMAP3_02465.1	Acute Myeloid Leukemia
SIDM00018;K052	O15143	1.4843	huMAP3_04814.1	Acute Myeloid Leukemia
SIDM00018;K052	O15144	1.46785	huMAP3_04814.1	Acute Myeloid Leukemia
SIDM00018;K052	O15145	1.21674	huMAP3_04814.1	Acute Myeloid Leukemia
SIDM00018;K052	O15155	0.816432	huMAP3_03203.1	Acute Myeloid Leukemia
SIDM00018;K052	O15212	0.131725	huMAP3_00807.1	Acute Myeloid Leukemia
SIDM00018;K052	O15235	-0.384645	huMAP3_02367.1	Acute Myeloid Leukemia
SIDM00018;K052	O15235	-0.384645	huMAP3_04115.1	Acute Myeloid Leukemia
SIDM00018;K052	O15371	0.66801	huMAP3_01276.1	Acute Myeloid Leukemia
SIDM00018;K052	O15372	0.50523	huMAP3_01276.1	Acute Myeloid Leukemia
SIDM00018;K052	O15400	-0.366145	huMAP3_00053.1	Acute Myeloid Leukemia
SIDM00018;K052	O15446	-0.743195	huMAP3_00807.1	Acute Myeloid Leukemia
SIDM00018;K052	O15460	-1.26481	huMAP3_00102.1	Acute Myeloid Leukemia
SIDM00018;K052	O15498	-0.108545	huMAP3_00053.1	Acute Myeloid Leukemia
SIDM00018;K052	O15504	-2.34237	huMAP3_03647.1	Acute Myeloid Leukemia
SIDM00018;K052	O15511	1.56809	huMAP3_04814.1	Acute Myeloid Leukemia
SIDM00018;K052	O15514	0.010165	huMAP3_04499.1	Acute Myeloid Leukemia
SIDM00018;K052	O43181	-1.25002	huMAP3_02819.1	Acute Myeloid Leukemia
SIDM00018;K052	O43237	-0.914495	huMAP3_02226.1	Acute Myeloid Leukemia
SIDM00018;K052	O43242	0.555865	huMAP3_05064.1	Acute Myeloid Leukemia
SIDM00018;K052	O43264	0.449845	huMAP3_03203.1	Acute Myeloid Leukemia
SIDM00018;K052	O43292	-0.290595	huMAP3_01184.1	Acute Myeloid Leukemia
SIDM00018;K052	O43318	1.80544	huMAP3_05292.1	Acute Myeloid Leukemia
SIDM00018;K052	O43324	0.116785	huMAP3_02637.1	Acute Myeloid Leukemia
SIDM00018;K052	O43402	-0.56149	huMAP3_03281.1	Acute Myeloid Leukemia
SIDM00018;K052	O43447	1.1798	huMAP3_04549.1	Acute Myeloid Leukemia
SIDM00018;K052	O43491	0.728495	huMAP3_00373.1	Acute Myeloid Leukemia
SIDM00018;K052	O43491	0.728495	huMAP3_00489.1	Acute Myeloid Leukemia
SIDM00018;K052	O43617	0.739905	huMAP3_04127.1	Acute Myeloid Leukemia
SIDM00018;K052	O43633	0.609325	huMAP3_03988.1	Acute Myeloid Leukemia
SIDM00018;K052	O43674	-0.674415	huMAP3_04643.1	Acute Myeloid Leukemia
SIDM00018;K052	O43674	-0.674415	huMAP3_04889.1	Acute Myeloid Leukemia
SIDM00018;K052	O43676	-1.18782	huMAP3_02819.1	Acute Myeloid Leukemia
SIDM00018;K052	O43676	-1.18782	huMAP3_02928.1	Acute Myeloid Leukemia
SIDM00018;K052	O43678	-0.675885	huMAP3_02819.1	Acute Myeloid Leukemia
SIDM00018;K052	O43681	0.05092	huMAP3_00329.1	Acute Myeloid Leukemia
SIDM00018;K052	O43716	-0.221705	huMAP3_04642.1	Acute Myeloid Leukemia
SIDM00018;K052	O43719	0.777975	huMAP3_04549.1	Acute Myeloid Leukemia
SIDM00018;K052	O43747	0.073145	huMAP3_04311.1	Acute Myeloid Leukemia
SIDM00018;K052	O43809	0.357555	huMAP3_01577.1	Acute Myeloid Leukemia
SIDM00018;K052	O43815	0.709875	huMAP3_00935.1	Acute Myeloid Leukemia
SIDM00018;K052	O43819	-0.186939	huMAP3_03377.1	Acute Myeloid Leukemia
SIDM00018;K052	O43852	-2.48801	huMAP3_04958.1	Acute Myeloid Leukemia
SIDM00018;K052	O43865	1.50548	huMAP3_00550.1	Acute Myeloid Leukemia
SIDM00018;K052	O43865	1.50548	huMAP3_02291.1	Acute Myeloid Leukemia
SIDM00018;K052	O43865	1.50548	huMAP3_03481.1	Acute Myeloid Leukemia
SIDM00018;K052	O43920	-0.583815	huMAP3_02819.1	Acute Myeloid Leukemia
SIDM00018;K052	O60216	-0.58016	huMAP3_00229.1	Acute Myeloid Leukemia
SIDM00018;K052	O60256	0.468405	huMAP3_00478.1	Acute Myeloid Leukemia
SIDM00018;K052	O60256	0.468405	huMAP3_01114.1	Acute Myeloid Leukemia
SIDM00018;K052	O60306	0.266325	huMAP3_00309.1	Acute Myeloid Leukemia
SIDM00018;K052	O60306	0.266325	huMAP3_01203.1	Acute Myeloid Leukemia
SIDM00018;K052	O60508	0.310825	huMAP3_00309.1	Acute Myeloid Leukemia
SIDM00018;K052	O60508	0.310825	huMAP3_01203.1	Acute Myeloid Leukemia
SIDM00018;K052	O60568	-1.47697	huMAP3_02991.1	Acute Myeloid Leukemia
SIDM00018;K052	O60645	0.50428	huMAP3_04054.1	Acute Myeloid Leukemia
SIDM00018;K052	O60749	1.07192	huMAP3_02481.1	Acute Myeloid Leukemia
SIDM00018;K052	O60826	0.919235	huMAP3_01290.1	Acute Myeloid Leukemia
SIDM00018;K052	O60841	0.20715	huMAP3_03324.1	Acute Myeloid Leukemia
SIDM00018;K052	O60925	0.562095	huMAP3_04396.1	Acute Myeloid Leukemia
SIDM00018;K052	O75127	-1.62987	huMAP3_04652.1	Acute Myeloid Leukemia
SIDM00018;K052	O75152	0.171465	huMAP3_01665.1	Acute Myeloid Leukemia
SIDM00018;K052	O75152	0.171465	huMAP3_02019.1	Acute Myeloid Leukemia
SIDM00018;K052	O75152	0.171465	huMAP3_04872.1	Acute Myeloid Leukemia
SIDM00018;K052	O75152	0.171465	huMAP3_04932.1	Acute Myeloid Leukemia
SIDM00018;K052	O75170	-0.162278	huMAP3_01958.1	Acute Myeloid Leukemia
SIDM00018;K052	O75175	0.86334	huMAP3_00551.1	Acute Myeloid Leukemia
SIDM00018;K052	O75208	0.054305	huMAP3_00244.1	Acute Myeloid Leukemia
SIDM00018;K052	O75251	-0.353525	huMAP3_04643.1	Acute Myeloid Leukemia
SIDM00018;K052	O75251	-0.353525	huMAP3_04889.1	Acute Myeloid Leukemia
SIDM00018;K052	O75306	-0.612215	huMAP3_04643.1	Acute Myeloid Leukemia
SIDM00018;K052	O75348	0.640245	huMAP3_01501.1	Acute Myeloid Leukemia
SIDM00018;K052	O75380	-1.15299	huMAP3_02819.1	Acute Myeloid Leukemia
SIDM00018;K052	O75431	-0.89426	huMAP3_02950.1	Acute Myeloid Leukemia
SIDM00018;K052	O75436	-0.31168	huMAP3_01277.1	Acute Myeloid Leukemia
SIDM00018;K052	O75438	-0.399565	huMAP3_04643.1	Acute Myeloid Leukemia
SIDM00018;K052	O75448	1.4416	huMAP3_02730.1	Acute Myeloid Leukemia
SIDM00018;K052	O75475	-0.257775	huMAP3_04853.1	Acute Myeloid Leukemia
SIDM00018;K052	O75489	-0.91938	huMAP3_04643.1	Acute Myeloid Leukemia
SIDM00018;K052	O75494	0.330125	huMAP3_00489.1	Acute Myeloid Leukemia
SIDM00018;K052	O75616	0.016875	huMAP3_02105.1	Acute Myeloid Leukemia
SIDM00018;K052	O75643	-0.099835	huMAP3_00960.1	Acute Myeloid Leukemia
SIDM00018;K052	O75718	-0.35423	huMAP3_01577.1	Acute Myeloid Leukemia
SIDM00018;K052	O75794	1.393	huMAP3_00857.1	Acute Myeloid Leukemia
SIDM00018;K052	O75817	-0.427179	huMAP3_00441.1	Acute Myeloid Leukemia
SIDM00018;K052	O75821	0.442685	huMAP3_01276.1	Acute Myeloid Leukemia
SIDM00018;K052	O75822	0.136745	huMAP3_01276.1	Acute Myeloid Leukemia
SIDM00018;K052	O75832	0.516175	huMAP3_05064.1	Acute Myeloid Leukemia
SIDM00018;K052	O75843	0.15634	huMAP3_04311.1	Acute Myeloid Leukemia
SIDM00018;K052	O75879	0.459355	huMAP3_04642.1	Acute Myeloid Leukemia
SIDM00018;K052	O75935	0.334035	huMAP3_04946.1	Acute Myeloid Leukemia
SIDM00018;K052	O75947	-0.379235	huMAP3_00060.1	Acute Myeloid Leukemia
SIDM00018;K052	O76003	-0.238025	huMAP3_04338.1	Acute Myeloid Leukemia
SIDM00018;K052	O94763	1.4955	huMAP3_00807.1	Acute Myeloid Leukemia
SIDM00018;K052	O94776	0.871055	huMAP3_03905.1	Acute Myeloid Leukemia
SIDM00018;K052	O94855	1.79669	huMAP3_00065.1	Acute Myeloid Leukemia
SIDM00018;K052	O94855	1.79669	huMAP3_00707.1	Acute Myeloid Leukemia
SIDM00018;K052	O94874	-0.601435	huMAP3_03937.1	Acute Myeloid Leukemia
SIDM00018;K052	O94888	0.274945	huMAP3_04044.1	Acute Myeloid Leukemia
SIDM00018;K052	O94888	0.274945	huMAP3_05184.1	Acute Myeloid Leukemia
SIDM00018;K052	O94906	0.01459	huMAP3_00960.1	Acute Myeloid Leukemia
SIDM00018;K052	O94973	0.306505	huMAP3_00432.1	Acute Myeloid Leukemia
SIDM00018;K052	O94973	0.306505	huMAP3_05120.1	Acute Myeloid Leukemia
SIDM00018;K052	O95139	0.57136	huMAP3_02819.1	Acute Myeloid Leukemia
SIDM00018;K052	O95159	-0.83195	huMAP3_00802.1	Acute Myeloid Leukemia
SIDM00018;K052	O95159	-0.83195	huMAP3_02032.1	Acute Myeloid Leukemia
SIDM00018;K052	O95163	0.810775	huMAP3_00478.1	Acute Myeloid Leukemia
SIDM00018;K052	O95168	-0.372585	huMAP3_02819.1	Acute Myeloid Leukemia
SIDM00018;K052	O95169	-0.447745	huMAP3_02819.1	Acute Myeloid Leukemia
SIDM00018;K052	O95178	-1.38574	huMAP3_02819.1	Acute Myeloid Leukemia
SIDM00018;K052	O95178	-1.38574	huMAP3_02928.1	Acute Myeloid Leukemia
SIDM00018;K052	O95182	-0.82207	huMAP3_02819.1	Acute Myeloid Leukemia
SIDM00018;K052	O95182	-0.82207	huMAP3_02928.1	Acute Myeloid Leukemia
SIDM00018;K052	O95202	-1.09955	huMAP3_04758.1	Acute Myeloid Leukemia
SIDM00018;K052	O95229	1.59136	huMAP3_01824.1	Acute Myeloid Leukemia
SIDM00018;K052	O95292	-3.00609	huMAP3_00802.1	Acute Myeloid Leukemia
SIDM00018;K052	O95292	-3.00609	huMAP3_01422.1	Acute Myeloid Leukemia
SIDM00018;K052	O95298	-0.164789	huMAP3_04643.1	Acute Myeloid Leukemia
SIDM00018;K052	O95298	-0.164789	huMAP3_04889.1	Acute Myeloid Leukemia
SIDM00018;K052	O95299	-0.499935	huMAP3_02819.1	Acute Myeloid Leukemia
SIDM00018;K052	O95347	0.919835	huMAP3_03084.1	Acute Myeloid Leukemia
SIDM00018;K052	O95456	2.18542	huMAP3_00356.1	Acute Myeloid Leukemia
SIDM00018;K052	O95571	0.38113	huMAP3_00857.1	Acute Myeloid Leukemia
SIDM00018;K052	O95571	0.38113	huMAP3_01381.1	Acute Myeloid Leukemia
SIDM00018;K052	O95602	0.226075	huMAP3_00807.1	Acute Myeloid Leukemia
SIDM00018;K052	O95619	-0.264512	huMAP3_04039.1	Acute Myeloid Leukemia
SIDM00018;K052	O95639	-0.067815	huMAP3_00102.1	Acute Myeloid Leukemia
SIDM00018;K052	O95696	-0.095225	huMAP3_02851.1	Acute Myeloid Leukemia
SIDM00018;K052	O95716	0.365182	huMAP3_01245.1	Acute Myeloid Leukemia
SIDM00018;K052	O95757	1.15428	huMAP3_04877.1	Acute Myeloid Leukemia
SIDM00018;K052	O95758	0.65728	huMAP3_00349.1	Acute Myeloid Leukemia
SIDM00018;K052	O95782	-0.273995	huMAP3_05120.1	Acute Myeloid Leukemia
SIDM00018;K052	O95793	-0.51612	huMAP3_03966.1	Acute Myeloid Leukemia
SIDM00018;K052	O95819	-0.215102	huMAP3_00935.1	Acute Myeloid Leukemia
SIDM00018;K052	O95831	-0.373055	huMAP3_01357.1	Acute Myeloid Leukemia
SIDM00018;K052	O95834	-0.354149	huMAP3_04859.1	Acute Myeloid Leukemia
SIDM00018;K052	O95983	0.352905	huMAP3_03905.1	Acute Myeloid Leukemia
SIDM00018;K052	O95994	0.0662866	huMAP3_03184.1	Acute Myeloid Leukemia
SIDM00018;K052	O96000	-0.4405	huMAP3_02819.1	Acute Myeloid Leukemia
SIDM00018;K052	O96000	-0.4405	huMAP3_02928.1	Acute Myeloid Leukemia
SIDM00018;K052	O96019	0.421885	huMAP3_02648.1	Acute Myeloid Leukemia
SIDM00018;K052	P00352	-0.228168	huMAP3_03184.1	Acute Myeloid Leukemia
SIDM00018;K052	P00390	1.15468	huMAP3_04290.1	Acute Myeloid Leukemia
SIDM00018;K052	P03928	-0.967611	huMAP3_00060.1	Acute Myeloid Leukemia
SIDM00018;K052	P04216	-0.360229	huMAP3_01184.1	Acute Myeloid Leukemia
SIDM00018;K052	P04843	-0.167205	huMAP3_00921.1	Acute Myeloid Leukemia
SIDM00018;K052	P05141	-0.764355	huMAP3_02620.1	Acute Myeloid Leukemia
SIDM00018;K052	P05386	0.26583	huMAP3_03966.1	Acute Myeloid Leukemia
SIDM00018;K052	P05387	-0.15258	huMAP3_03610.1	Acute Myeloid Leukemia
SIDM00018;K052	P05423	2.09834	huMAP3_00807.1	Acute Myeloid Leukemia
SIDM00018;K052	P06400	2.36363	huMAP3_02854.1	Acute Myeloid Leukemia
SIDM00018;K052	P06400	2.36363	huMAP3_03241.1	Acute Myeloid Leukemia
SIDM00018;K052	P06746	1.00804	huMAP3_01586.1	Acute Myeloid Leukemia
SIDM00018;K052	P06746	1.00804	huMAP3_02384.1	Acute Myeloid Leukemia
SIDM00018;K052	P06756	-1.7004	huMAP3_02261.1	Acute Myeloid Leukemia
SIDM00018;K052	P07237	-0.653375	huMAP3_00102.1	Acute Myeloid Leukemia
SIDM00018;K052	P07305	-1.93458	huMAP3_02851.1	Acute Myeloid Leukemia
SIDM00018;K052	P07437	0.808415	huMAP3_03106.1	Acute Myeloid Leukemia
SIDM00018;K052	P07437	0.808415	huMAP3_04859.1	Acute Myeloid Leukemia
SIDM00018;K052	P07814	0.326045	huMAP3_02637.1	Acute Myeloid Leukemia
SIDM00018;K052	P08134	-1.87074	huMAP3_00059.1	Acute Myeloid Leukemia
SIDM00018;K052	P08237	-1.79454	huMAP3_02135.1	Acute Myeloid Leukemia
SIDM00018;K052	P08237	-1.79454	huMAP3_04277.1	Acute Myeloid Leukemia
SIDM00018;K052	P08240	-0.371095	huMAP3_01535.1	Acute Myeloid Leukemia
SIDM00018;K052	P08559	0.290075	huMAP3_04704.1	Acute Myeloid Leukemia
SIDM00018;K052	P08559	0.290075	huMAP3_04919.1	Acute Myeloid Leukemia
SIDM00018;K052	P08572	0.208824	huMAP3_02991.1	Acute Myeloid Leukemia
SIDM00018;K052	P08579	0.05447	huMAP3_04549.1	Acute Myeloid Leukemia
SIDM00018;K052	P08670	-1.43857	huMAP3_05156.1	Acute Myeloid Leukemia
SIDM00018;K052	P08729	-0.168136	huMAP3_05156.1	Acute Myeloid Leukemia
SIDM00018;K052	P08754	-0.021005	huMAP3_03550.1	Acute Myeloid Leukemia
SIDM00018;K052	P09001	-0.076095	huMAP3_02367.1	Acute Myeloid Leukemia
SIDM00018;K052	P09001	-0.076095	huMAP3_04652.1	Acute Myeloid Leukemia
SIDM00018;K052	P09012	0.35164	huMAP3_04549.1	Acute Myeloid Leukemia
SIDM00018;K052	P09234	-0.084255	huMAP3_04549.1	Acute Myeloid Leukemia
SIDM00018;K052	P09382	1.6366	huMAP3_04614.1	Acute Myeloid Leukemia
SIDM00018;K052	P09543	-0.379275	huMAP3_00697.1	Acute Myeloid Leukemia
SIDM00018;K052	P09884	1.42693	huMAP3_02748.1	Acute Myeloid Leukemia
SIDM00018;K052	P0DPB6	0.130105	huMAP3_00807.1	Acute Myeloid Leukemia
SIDM00018;K052	P10515	-0.758185	huMAP3_04919.1	Acute Myeloid Leukemia
SIDM00018;K052	P10599	0.342325	huMAP3_01357.1	Acute Myeloid Leukemia
SIDM00018;K052	P11137	0.206598	huMAP3_00210.1	Acute Myeloid Leukemia
SIDM00018;K052	P11142	0.466155	huMAP3_04877.1	Acute Myeloid Leukemia
SIDM00018;K052	P11177	-0.18035	huMAP3_04704.1	Acute Myeloid Leukemia
SIDM00018;K052	P11177	-0.18035	huMAP3_04919.1	Acute Myeloid Leukemia
SIDM00018;K052	P11441	0.791585	huMAP3_00329.1	Acute Myeloid Leukemia
SIDM00018;K052	P11498	-2.17429	huMAP3_02135.1	Acute Myeloid Leukemia
SIDM00018;K052	P11717	-1.64172	huMAP3_02965.1	Acute Myeloid Leukemia
SIDM00018;K052	P13051	1.87753	huMAP3_01826.1	Acute Myeloid Leukemia
SIDM00018;K052	P13674	0.599485	huMAP3_00102.1	Acute Myeloid Leukemia
SIDM00018;K052	P13797	0.419785	huMAP3_03533.1	Acute Myeloid Leukemia
SIDM00018;K052	P13861	0.129565	huMAP3_00210.1	Acute Myeloid Leukemia
SIDM00018;K052	P13984	0.795445	huMAP3_02594.1	Acute Myeloid Leukemia
SIDM00018;K052	P13984	0.795445	huMAP3_04499.1	Acute Myeloid Leukemia
SIDM00018;K052	P14735	0.958175	huMAP3_05156.1	Acute Myeloid Leukemia
SIDM00018;K052	P14859	1.95928	huMAP3_04877.1	Acute Myeloid Leukemia
SIDM00018;K052	P14868	1.27527	huMAP3_02637.1	Acute Myeloid Leukemia
SIDM00018;K052	P15531	0.862355	huMAP3_04679.1	Acute Myeloid Leukemia
SIDM00018;K052	P16435	-1.12246	huMAP3_01437.1	Acute Myeloid Leukemia
SIDM00018;K052	P17026	2.55365	huMAP3_02851.1	Acute Myeloid Leukemia
SIDM00018;K052	P17301	-0.681375	huMAP3_01687.1	Acute Myeloid Leukemia
SIDM00018;K052	P17301	-0.681375	huMAP3_02607.1	Acute Myeloid Leukemia
SIDM00018;K052	P17568	0.944798	huMAP3_02819.1	Acute Myeloid Leukemia
SIDM00018;K052	P17612	0.586222	huMAP3_01849.1	Acute Myeloid Leukemia
SIDM00018;K052	P17858	1.24191	huMAP3_04277.1	Acute Myeloid Leukemia
SIDM00018;K052	P17980	0.326865	huMAP3_05064.1	Acute Myeloid Leukemia
SIDM00018;K052	P17987	0.843375	huMAP3_03810.1	Acute Myeloid Leukemia
SIDM00018;K052	P18077	0.446645	huMAP3_03610.1	Acute Myeloid Leukemia
SIDM00018;K052	P18084	1.63238	huMAP3_02261.1	Acute Myeloid Leukemia
SIDM00018;K052	P18615	0.864065	huMAP3_01088.1	Acute Myeloid Leukemia
SIDM00018;K052	P18859	-0.465475	huMAP3_00060.1	Acute Myeloid Leukemia
SIDM00018;K052	P18887	0.62656	huMAP3_01586.1	Acute Myeloid Leukemia
SIDM00018;K052	P18887	0.62656	huMAP3_02384.1	Acute Myeloid Leukemia
SIDM00018;K052	P19256	-0.0240148	huMAP3_02201.1	Acute Myeloid Leukemia
SIDM00018;K052	P19256	-0.0240148	huMAP3_04870.1	Acute Myeloid Leukemia
SIDM00018;K052	P19338	0.427025	huMAP3_03610.1	Acute Myeloid Leukemia
SIDM00018;K052	P19387	-0.008205	huMAP3_04499.1	Acute Myeloid Leukemia
SIDM00018;K052	P19388	0.026445	huMAP3_00807.1	Acute Myeloid Leukemia
SIDM00018;K052	P19404	-1.05964	huMAP3_02819.1	Acute Myeloid Leukemia
SIDM00018;K052	P19784	0.228785	huMAP3_01759.1	Acute Myeloid Leukemia
SIDM00018;K052	P19838	1.83195	huMAP3_05441.1	Acute Myeloid Leukemia
SIDM00018;K052	P20042	0.018995	huMAP3_00857.1	Acute Myeloid Leukemia
SIDM00018;K052	P20339	-0.75641	huMAP3_01895.1	Acute Myeloid Leukemia
SIDM00018;K052	P20618	0.34212	huMAP3_00356.1	Acute Myeloid Leukemia
SIDM00018;K052	P21281	1.29676	huMAP3_01413.1	Acute Myeloid Leukemia
SIDM00018;K052	P21281	1.29676	huMAP3_01501.1	Acute Myeloid Leukemia
SIDM00018;K052	P21283	0.857365	huMAP3_01413.1	Acute Myeloid Leukemia
SIDM00018;K052	P21291	0.36792	huMAP3_01245.1	Acute Myeloid Leukemia
SIDM00018;K052	P21926	-1.30221	huMAP3_04614.1	Acute Myeloid Leukemia
SIDM00018;K052	P22059	0.468485	huMAP3_00802.1	Acute Myeloid Leukemia
SIDM00018;K052	P22059	0.468485	huMAP3_01422.1	Acute Myeloid Leukemia
SIDM00018;K052	P22059	0.468485	huMAP3_02032.1	Acute Myeloid Leukemia
SIDM00018;K052	P22102	0.82977	huMAP3_03377.1	Acute Myeloid Leukemia
SIDM00018;K052	P22392	-0.304095	huMAP3_04679.1	Acute Myeloid Leukemia
SIDM00018;K052	P22830	1.65136	huMAP3_05182.1	Acute Myeloid Leukemia
SIDM00018;K052	P23193	1.25865	huMAP3_04535.1	Acute Myeloid Leukemia
SIDM00018;K052	P23368	0.46032	huMAP3_05184.1	Acute Myeloid Leukemia
SIDM00018;K052	P23528	0.79792	huMAP3_03395.1	Acute Myeloid Leukemia
SIDM00018;K052	P23634	0.87996	huMAP3_02201.1	Acute Myeloid Leukemia
SIDM00018;K052	P23634	0.87996	huMAP3_04870.1	Acute Myeloid Leukemia
SIDM00018;K052	P24534	-0.11302	huMAP3_00469.1	Acute Myeloid Leukemia
SIDM00018;K052	P24534	-0.11302	huMAP3_04189.1	Acute Myeloid Leukemia
SIDM00018;K052	P24539	-0.238495	huMAP3_00060.1	Acute Myeloid Leukemia
SIDM00018;K052	P25205	1.32763	huMAP3_00154.1	Acute Myeloid Leukemia
SIDM00018;K052	P25398	0.502915	huMAP3_03966.1	Acute Myeloid Leukemia
SIDM00018;K052	P25705	0.217285	huMAP3_00261.1	Acute Myeloid Leukemia
SIDM00018;K052	P25786	0.52636	huMAP3_00356.1	Acute Myeloid Leukemia
SIDM00018;K052	P25787	0.507805	huMAP3_00356.1	Acute Myeloid Leukemia
SIDM00018;K052	P25788	0.347365	huMAP3_00356.1	Acute Myeloid Leukemia
SIDM00018;K052	P25789	0.370875	huMAP3_00356.1	Acute Myeloid Leukemia
SIDM00018;K052	P26006	-0.701708	huMAP3_01687.1	Acute Myeloid Leukemia
SIDM00018;K052	P26006	-0.701708	huMAP3_02607.1	Acute Myeloid Leukemia
SIDM00018;K052	P26196	0.54166	huMAP3_02526.1	Acute Myeloid Leukemia
SIDM00018;K052	P26368	0.169955	huMAP3_00489.1	Acute Myeloid Leukemia
SIDM00018;K052	P26373	0.543585	huMAP3_03610.1	Acute Myeloid Leukemia
SIDM00018;K052	P26599	0.149095	huMAP3_00349.1	Acute Myeloid Leukemia
SIDM00018;K052	P26639	0.47127	huMAP3_02637.1	Acute Myeloid Leukemia
SIDM00018;K052	P26640	0.863375	huMAP3_00469.1	Acute Myeloid Leukemia
SIDM00018;K052	P26640	0.863375	huMAP3_04189.1	Acute Myeloid Leukemia
SIDM00018;K052	P26641	-0.0245	huMAP3_00469.1	Acute Myeloid Leukemia
SIDM00018;K052	P26641	-0.0245	huMAP3_04189.1	Acute Myeloid Leukemia
SIDM00018;K052	P27695	1.11916	huMAP3_02119.1	Acute Myeloid Leukemia
SIDM00018;K052	P27695	1.11916	huMAP3_03762.1	Acute Myeloid Leukemia
SIDM00018;K052	P27708	1.03702	huMAP3_03106.1	Acute Myeloid Leukemia
SIDM00018;K052	P27708	1.03702	huMAP3_04859.1	Acute Myeloid Leukemia
SIDM00018;K052	P27816	-0.754895	huMAP3_02119.1	Acute Myeloid Leukemia
SIDM00018;K052	P27816	-0.754895	huMAP3_03762.1	Acute Myeloid Leukemia
SIDM00018;K052	P28062	2.18417	huMAP3_00356.1	Acute Myeloid Leukemia
SIDM00018;K052	P28065	0.757025	huMAP3_00356.1	Acute Myeloid Leukemia
SIDM00018;K052	P28066	0.390565	huMAP3_00356.1	Acute Myeloid Leukemia
SIDM00018;K052	P28070	0.224785	huMAP3_00356.1	Acute Myeloid Leukemia
SIDM00018;K052	P28072	0.30347	huMAP3_00356.1	Acute Myeloid Leukemia
SIDM00018;K052	P28074	-0.65985	huMAP3_00356.1	Acute Myeloid Leukemia
SIDM00018;K052	P28331	-0.650585	huMAP3_02819.1	Acute Myeloid Leukemia
SIDM00018;K052	P28370	-1.81082	huMAP3_00206.1	Acute Myeloid Leukemia
SIDM00018;K052	P28838	0.723075	huMAP3_01381.1	Acute Myeloid Leukemia
SIDM00018;K052	P29692	0.20108	huMAP3_00469.1	Acute Myeloid Leukemia
SIDM00018;K052	P29692	0.20108	huMAP3_04189.1	Acute Myeloid Leukemia
SIDM00018;K052	P30046	0.842758	huMAP3_03124.1	Acute Myeloid Leukemia
SIDM00018;K052	P30049	-0.338015	huMAP3_00060.1	Acute Myeloid Leukemia
SIDM00018;K052	P30084	-0.627335	huMAP3_03373.1	Acute Myeloid Leukemia
SIDM00018;K052	P30260	-0.132964	huMAP3_03388.1	Acute Myeloid Leukemia
SIDM00018;K052	P30419	0.457955	huMAP3_04853.1	Acute Myeloid Leukemia
SIDM00018;K052	P31146	6.25559	huMAP3_04826.1	Acute Myeloid Leukemia
SIDM00018;K052	P31150	-1.04449	huMAP3_01895.1	Acute Myeloid Leukemia
SIDM00018;K052	P31321	-0.406995	huMAP3_01849.1	Acute Myeloid Leukemia
SIDM00018;K052	P31323	0.597931	huMAP3_00210.1	Acute Myeloid Leukemia
SIDM00018;K052	P31350	0.910445	huMAP3_03388.1	Acute Myeloid Leukemia
SIDM00018;K052	P31689	0.452365	huMAP3_03106.1	Acute Myeloid Leukemia
SIDM00018;K052	P31689	0.452365	huMAP3_04859.1	Acute Myeloid Leukemia
SIDM00018;K052	P31942	-0.21445	huMAP3_01655.1	Acute Myeloid Leukemia
SIDM00018;K052	P33176	-0.300495	huMAP3_04401.1	Acute Myeloid Leukemia
SIDM00018;K052	P33240	-0.155875	huMAP3_00102.1	Acute Myeloid Leukemia
SIDM00018;K052	P33991	1.60457	huMAP3_00154.1	Acute Myeloid Leukemia
SIDM00018;K052	P34897	-0.268285	huMAP3_01447.1	Acute Myeloid Leukemia
SIDM00018;K052	P34897	-0.268285	huMAP3_02592.1	Acute Myeloid Leukemia
SIDM00018;K052	P35249	0.71749	huMAP3_00703.1	Acute Myeloid Leukemia
SIDM00018;K052	P35249	0.71749	huMAP3_02854.1	Acute Myeloid Leukemia
SIDM00018;K052	P35249	0.71749	huMAP3_03241.1	Acute Myeloid Leukemia
SIDM00018;K052	P35250	0.904895	huMAP3_00703.1	Acute Myeloid Leukemia
SIDM00018;K052	P35250	0.904895	huMAP3_02854.1	Acute Myeloid Leukemia
SIDM00018;K052	P35250	0.904895	huMAP3_03241.1	Acute Myeloid Leukemia
SIDM00018;K052	P35269	1.16521	huMAP3_02594.1	Acute Myeloid Leukemia
SIDM00018;K052	P35606	0.40963	huMAP3_04405.1	Acute Myeloid Leukemia
SIDM00018;K052	P35659	0.67887	huMAP3_02515.1	Acute Myeloid Leukemia
SIDM00018;K052	P35998	0.30627	huMAP3_05064.1	Acute Myeloid Leukemia
SIDM00018;K052	P36543	1.07945	huMAP3_01413.1	Acute Myeloid Leukemia
SIDM00018;K052	P36543	1.07945	huMAP3_01501.1	Acute Myeloid Leukemia
SIDM00018;K052	P36873	0.371575	huMAP3_02357.1	Acute Myeloid Leukemia
SIDM00018;K052	P36915	0.337635	huMAP3_00244.1	Acute Myeloid Leukemia
SIDM00018;K052	P36954	-0.27306	huMAP3_04499.1	Acute Myeloid Leukemia
SIDM00018;K052	P37198	-0.285095	huMAP3_03647.1	Acute Myeloid Leukemia
SIDM00018;K052	P38432	0.33055	huMAP3_02465.1	Acute Myeloid Leukemia
SIDM00018;K052	P38919	0.16384	huMAP3_04872.1	Acute Myeloid Leukemia
SIDM00018;K052	P39023	0.218235	huMAP3_03966.1	Acute Myeloid Leukemia
SIDM00018;K052	P39060	-0.240059	huMAP3_02991.1	Acute Myeloid Leukemia
SIDM00018;K052	P39656	0.08257	huMAP3_00921.1	Acute Myeloid Leukemia
SIDM00018;K052	P40227	0.555975	huMAP3_03810.1	Acute Myeloid Leukemia
SIDM00018;K052	P40306	2.05617	huMAP3_00356.1	Acute Myeloid Leukemia
SIDM00018;K052	P40855	-0.35584	huMAP3_03744.1	Acute Myeloid Leukemia
SIDM00018;K052	P40937	0.720795	huMAP3_00703.1	Acute Myeloid Leukemia
SIDM00018;K052	P40937	0.720795	huMAP3_02854.1	Acute Myeloid Leukemia
SIDM00018;K052	P40937	0.720795	huMAP3_03241.1	Acute Myeloid Leukemia
SIDM00018;K052	P40938	1.06086	huMAP3_00703.1	Acute Myeloid Leukemia
SIDM00018;K052	P40938	1.06086	huMAP3_02854.1	Acute Myeloid Leukemia
SIDM00018;K052	P41091	0.37552	huMAP3_00857.1	Acute Myeloid Leukemia
SIDM00018;K052	P41223	-0.170275	huMAP3_00309.1	Acute Myeloid Leukemia
SIDM00018;K052	P41223	-0.170275	huMAP3_01203.1	Acute Myeloid Leukemia
SIDM00018;K052	P41252	-0.274505	huMAP3_02637.1	Acute Myeloid Leukemia
SIDM00018;K052	P42285	0.277175	huMAP3_05382.1	Acute Myeloid Leukemia
SIDM00018;K052	P42566	1.36409	huMAP3_05120.1	Acute Myeloid Leukemia
SIDM00018;K052	P42677	-0.448155	huMAP3_03106.1	Acute Myeloid Leukemia
SIDM00018;K052	P42677	-0.448155	huMAP3_04859.1	Acute Myeloid Leukemia
SIDM00018;K052	P42695	1.70138	huMAP3_03084.1	Acute Myeloid Leukemia
SIDM00018;K052	P43007	-1.58656	huMAP3_03035.1	Acute Myeloid Leukemia
SIDM00018;K052	P43487	0.966495	huMAP3_01999.1	Acute Myeloid Leukemia
SIDM00018;K052	P43686	0.411305	huMAP3_05064.1	Acute Myeloid Leukemia
SIDM00018;K052	P46063	-0.047605	huMAP3_04758.1	Acute Myeloid Leukemia
SIDM00018;K052	P46100	-0.54577	huMAP3_01440.1	Acute Myeloid Leukemia
SIDM00018;K052	P46459	-0.078065	huMAP3_00053.1	Acute Myeloid Leukemia
SIDM00018;K052	P46736	2.62734	huMAP3_01447.1	Acute Myeloid Leukemia
SIDM00018;K052	P46736	2.62734	huMAP3_02592.1	Acute Myeloid Leukemia
SIDM00018;K052	P46776	0.32416	huMAP3_03610.1	Acute Myeloid Leukemia
SIDM00018;K052	P46778	0.31002	huMAP3_03610.1	Acute Myeloid Leukemia
SIDM00018;K052	P46783	0.300825	huMAP3_04293.1	Acute Myeloid Leukemia
SIDM00018;K052	P47755	-0.713275	huMAP3_02458.1	Acute Myeloid Leukemia
SIDM00018;K052	P47756	1.26943	huMAP3_02458.1	Acute Myeloid Leukemia
SIDM00018;K052	P47897	0.455225	huMAP3_02637.1	Acute Myeloid Leukemia
SIDM00018;K052	P47985	-0.541285	huMAP3_01826.1	Acute Myeloid Leukemia
SIDM00018;K052	P48047	0.082295	huMAP3_00261.1	Acute Myeloid Leukemia
SIDM00018;K052	P48059	1.44859	huMAP3_04827.1	Acute Myeloid Leukemia
SIDM00018;K052	P48163	1.85187	huMAP3_03184.1	Acute Myeloid Leukemia
SIDM00018;K052	P48426	2.66274	huMAP3_00550.1	Acute Myeloid Leukemia
SIDM00018;K052	P48426	2.66274	huMAP3_02291.1	Acute Myeloid Leukemia
SIDM00018;K052	P48426	2.66274	huMAP3_03481.1	Acute Myeloid Leukemia
SIDM00018;K052	P48444	0.252525	huMAP3_04405.1	Acute Myeloid Leukemia
SIDM00018;K052	P48556	0.610325	huMAP3_05064.1	Acute Myeloid Leukemia
SIDM00018;K052	P48634	0.369805	huMAP3_01928.1	Acute Myeloid Leukemia
SIDM00018;K052	P48634	0.369805	huMAP3_03324.1	Acute Myeloid Leukemia
SIDM00018;K052	P48643	0.607825	huMAP3_01951.1	Acute Myeloid Leukemia
SIDM00018;K052	P48681	0.307892	huMAP3_05156.1	Acute Myeloid Leukemia
SIDM00018;K052	P49006	-1.55142	huMAP3_04853.1	Acute Myeloid Leukemia
SIDM00018;K052	P49023	-0.887801	huMAP3_04827.1	Acute Myeloid Leukemia
SIDM00018;K052	P49207	0.456835	huMAP3_03610.1	Acute Myeloid Leukemia
SIDM00018;K052	P49247	2.42097	huMAP3_00244.1	Acute Myeloid Leukemia
SIDM00018;K052	P49321	1.75226	huMAP3_01440.1	Acute Myeloid Leukemia
SIDM00018;K052	P49368	0.812725	huMAP3_01951.1	Acute Myeloid Leukemia
SIDM00018;K052	P49406	-0.361295	huMAP3_02720.1	Acute Myeloid Leukemia
SIDM00018;K052	P49406	-0.361295	huMAP3_04652.1	Acute Myeloid Leukemia
SIDM00018;K052	P49411	-0.562145	huMAP3_02135.1	Acute Myeloid Leukemia
SIDM00018;K052	P49427	-0.0870071	huMAP3_03088.1	Acute Myeloid Leukemia
SIDM00018;K052	P49427	-0.0870071	huMAP3_04044.1	Acute Myeloid Leukemia
SIDM00018;K052	P49588	-0.25174	huMAP3_03533.1	Acute Myeloid Leukemia
SIDM00018;K052	P49589	-0.33095	huMAP3_00469.1	Acute Myeloid Leukemia
SIDM00018;K052	P49589	-0.33095	huMAP3_04189.1	Acute Myeloid Leukemia
SIDM00018;K052	P49642	1.48047	huMAP3_02748.1	Acute Myeloid Leukemia
SIDM00018;K052	P49643	1.52672	huMAP3_02748.1	Acute Myeloid Leukemia
SIDM00018;K052	P49720	0.628275	huMAP3_00356.1	Acute Myeloid Leukemia
SIDM00018;K052	P49721	0.45674	huMAP3_00356.1	Acute Myeloid Leukemia
SIDM00018;K052	P49736	1.72913	huMAP3_00154.1	Acute Myeloid Leukemia
SIDM00018;K052	P49750	0.022965	huMAP3_01533.1	Acute Myeloid Leukemia
SIDM00018;K052	P49750	0.022965	huMAP3_02281.1	Acute Myeloid Leukemia
SIDM00018;K052	P49756	0.02742	huMAP3_00347.1	Acute Myeloid Leukemia
SIDM00018;K052	P49821	-0.339455	huMAP3_02819.1	Acute Myeloid Leukemia
SIDM00018;K052	P49915	0.861215	huMAP3_03373.1	Acute Myeloid Leukemia
SIDM00018;K052	P49916	0.446305	huMAP3_01586.1	Acute Myeloid Leukemia
SIDM00018;K052	P49916	0.446305	huMAP3_02384.1	Acute Myeloid Leukemia
SIDM00018;K052	P50552	1.64731	huMAP3_00207.1	Acute Myeloid Leukemia
SIDM00018;K052	P50897	1.06218	huMAP3_02965.1	Acute Myeloid Leukemia
SIDM00018;K052	P50990	0.70252	huMAP3_03810.1	Acute Myeloid Leukemia
SIDM00018;K052	P50991	0.699845	huMAP3_03810.1	Acute Myeloid Leukemia
SIDM00018;K052	P51114	-0.148095	huMAP3_04023.1	Acute Myeloid Leukemia
SIDM00018;K052	P51148	-0.821885	huMAP3_02945.1	Acute Myeloid Leukemia
SIDM00018;K052	P51149	-0.170865	huMAP3_02945.1	Acute Myeloid Leukemia
SIDM00018;K052	P51151	-0.407906	huMAP3_01895.1	Acute Myeloid Leukemia
SIDM00018;K052	P51531	2.3182	huMAP3_03221.1	Acute Myeloid Leukemia
SIDM00018;K052	P51532	0.340775	huMAP3_03221.1	Acute Myeloid Leukemia
SIDM00018;K052	P51571	0.17222	huMAP3_02620.1	Acute Myeloid Leukemia
SIDM00018;K052	P51610	0.424125	huMAP3_00564.1	Acute Myeloid Leukemia
SIDM00018;K052	P51665	0.464535	huMAP3_05064.1	Acute Myeloid Leukemia
SIDM00018;K052	P51970	-1.06378	huMAP3_02819.1	Acute Myeloid Leukemia
SIDM00018;K052	P51991	-0.068095	huMAP3_01655.1	Acute Myeloid Leukemia
SIDM00018;K052	P52306	1.15684	huMAP3_00059.1	Acute Myeloid Leukemia
SIDM00018;K052	P52434	-0.215635	huMAP3_00807.1	Acute Myeloid Leukemia
SIDM00018;K052	P52815	-1.05989	huMAP3_01856.1	Acute Myeloid Leukemia
SIDM00018;K052	P52815	-1.05989	huMAP3_03763.1	Acute Myeloid Leukemia
SIDM00018;K052	P52907	1.66187	huMAP3_02458.1	Acute Myeloid Leukemia
SIDM00018;K052	P52948	-0.067855	huMAP3_03647.1	Acute Myeloid Leukemia
SIDM00018;K052	P53384	0.909214	huMAP3_04338.1	Acute Myeloid Leukemia
SIDM00018;K052	P53396	0.991695	huMAP3_04290.1	Acute Myeloid Leukemia
SIDM00018;K052	P53618	0.298435	huMAP3_04405.1	Acute Myeloid Leukemia
SIDM00018;K052	P53621	0.335955	huMAP3_04405.1	Acute Myeloid Leukemia
SIDM00018;K052	P53675	-0.0242354	huMAP3_03408.1	Acute Myeloid Leukemia
SIDM00018;K052	P53680	-0.771126	huMAP3_00432.1	Acute Myeloid Leukemia
SIDM00018;K052	P53680	-0.771126	huMAP3_05120.1	Acute Myeloid Leukemia
SIDM00018;K052	P53801	-0.153074	huMAP3_00053.1	Acute Myeloid Leukemia
SIDM00018;K052	P53803	0.00524585	huMAP3_00807.1	Acute Myeloid Leukemia
SIDM00018;K052	P53992	0.419605	huMAP3_00707.1	Acute Myeloid Leukemia
SIDM00018;K052	P54105	1.27818	huMAP3_04549.1	Acute Myeloid Leukemia
SIDM00018;K052	P54136	0.254115	huMAP3_02637.1	Acute Myeloid Leukemia
SIDM00018;K052	P54289	-0.506981	huMAP3_02261.1	Acute Myeloid Leukemia
SIDM00018;K052	P54819	0.646725	huMAP3_01357.1	Acute Myeloid Leukemia
SIDM00018;K052	P55036	0.561675	huMAP3_05064.1	Acute Myeloid Leukemia
SIDM00018;K052	P55209	0.651855	huMAP3_03787.1	Acute Myeloid Leukemia
SIDM00018;K052	P55789	-0.0923364	huMAP3_01357.1	Acute Myeloid Leukemia
SIDM00018;K052	P55884	0.596205	huMAP3_01276.1	Acute Myeloid Leukemia
SIDM00018;K052	P56134	0.247657	huMAP3_00261.1	Acute Myeloid Leukemia
SIDM00018;K052	P56192	0.627595	huMAP3_02637.1	Acute Myeloid Leukemia
SIDM00018;K052	P56199	-0.275148	huMAP3_01687.1	Acute Myeloid Leukemia
SIDM00018;K052	P56199	-0.275148	huMAP3_01717.1	Acute Myeloid Leukemia
SIDM00018;K052	P56199	-0.275148	huMAP3_02607.1	Acute Myeloid Leukemia
SIDM00018;K052	P56199	-0.275148	huMAP3_04614.1	Acute Myeloid Leukemia
SIDM00018;K052	P56556	-0.301265	huMAP3_02819.1	Acute Myeloid Leukemia
SIDM00018;K052	P57678	0.6354	huMAP3_04549.1	Acute Myeloid Leukemia
SIDM00018;K052	P59780	-0.439652	huMAP3_03149.1	Acute Myeloid Leukemia
SIDM00018;K052	P59780	-0.439652	huMAP3_04238.1	Acute Myeloid Leukemia
SIDM00018;K052	P59998	1.5835	huMAP3_04814.1	Acute Myeloid Leukemia
SIDM00018;K052	P60228	0.52576	huMAP3_01276.1	Acute Myeloid Leukemia
SIDM00018;K052	P60510	1.54593	huMAP3_05182.1	Acute Myeloid Leukemia
SIDM00018;K052	P60866	0.428785	huMAP3_04293.1	Acute Myeloid Leukemia
SIDM00018;K052	P60891	0.960405	huMAP3_00478.1	Acute Myeloid Leukemia
SIDM00018;K052	P60891	0.960405	huMAP3_01114.1	Acute Myeloid Leukemia
SIDM00018;K052	P60900	0.439005	huMAP3_00356.1	Acute Myeloid Leukemia
SIDM00018;K052	P60981	-0.624185	huMAP3_03395.1	Acute Myeloid Leukemia
SIDM00018;K052	P61006	0.54247	huMAP3_01895.1	Acute Myeloid Leukemia
SIDM00018;K052	P61026	-0.51076	huMAP3_01895.1	Acute Myeloid Leukemia
SIDM00018;K052	P61106	-0.19442	huMAP3_01895.1	Acute Myeloid Leukemia
SIDM00018;K052	P61106	-0.19442	huMAP3_02945.1	Acute Myeloid Leukemia
SIDM00018;K052	P61158	1.6143	huMAP3_04814.1	Acute Myeloid Leukemia
SIDM00018;K052	P61160	1.35756	huMAP3_04814.1	Acute Myeloid Leukemia
SIDM00018;K052	P61163	0.457385	huMAP3_04946.1	Acute Myeloid Leukemia
SIDM00018;K052	P61201	0.167175	huMAP3_05041.1	Acute Myeloid Leukemia
SIDM00018;K052	P61218	0.044295	huMAP3_00807.1	Acute Myeloid Leukemia
SIDM00018;K052	P61221	0.81089	huMAP3_02965.1	Acute Myeloid Leukemia
SIDM00018;K052	P61289	0.446495	huMAP3_00356.1	Acute Myeloid Leukemia
SIDM00018;K052	P61586	0.735235	huMAP3_00059.1	Acute Myeloid Leukemia
SIDM00018;K052	P61769	-0.582895	huMAP3_01999.1	Acute Myeloid Leukemia
SIDM00018;K052	P61803	-0.072045	huMAP3_00921.1	Acute Myeloid Leukemia
SIDM00018;K052	P61923	-0.163425	huMAP3_04405.1	Acute Myeloid Leukemia
SIDM00018;K052	P61956	0.829005	huMAP3_00864.1	Acute Myeloid Leukemia
SIDM00018;K052	P61956	0.829005	huMAP3_01999.1	Acute Myeloid Leukemia
SIDM00018;K052	P61960	0.712625	huMAP3_03937.1	Acute Myeloid Leukemia
SIDM00018;K052	P61966	-0.584122	huMAP3_00819.1	Acute Myeloid Leukemia
SIDM00018;K052	P61966	-0.584122	huMAP3_04311.1	Acute Myeloid Leukemia
SIDM00018;K052	P61970	0.47643	huMAP3_01999.1	Acute Myeloid Leukemia
SIDM00018;K052	P62136	0.45552	huMAP3_00020.1	Acute Myeloid Leukemia
SIDM00018;K052	P62140	0.169245	huMAP3_00020.1	Acute Myeloid Leukemia
SIDM00018;K052	P62191	0.202805	huMAP3_05064.1	Acute Myeloid Leukemia
SIDM00018;K052	P62195	0.360225	huMAP3_05064.1	Acute Myeloid Leukemia
SIDM00018;K052	P62304	0.37015	huMAP3_04549.1	Acute Myeloid Leukemia
SIDM00018;K052	P62306	0.500575	huMAP3_04549.1	Acute Myeloid Leukemia
SIDM00018;K052	P62312	0.677315	huMAP3_02465.1	Acute Myeloid Leukemia
SIDM00018;K052	P62314	0.622095	huMAP3_04549.1	Acute Myeloid Leukemia
SIDM00018;K052	P62316	0.266055	huMAP3_04549.1	Acute Myeloid Leukemia
SIDM00018;K052	P62318	0.424885	huMAP3_04549.1	Acute Myeloid Leukemia
SIDM00018;K052	P62333	0.636835	huMAP3_05064.1	Acute Myeloid Leukemia
SIDM00018;K052	P62487	0.60321	huMAP3_02594.1	Acute Myeloid Leukemia
SIDM00018;K052	P62487	0.60321	huMAP3_04499.1	Acute Myeloid Leukemia
SIDM00018;K052	P62495	0.75826	huMAP3_03127.1	Acute Myeloid Leukemia
SIDM00018;K052	P62633	0.625845	huMAP3_03610.1	Acute Myeloid Leukemia
SIDM00018;K052	P62714	-0.2586	huMAP3_05182.1	Acute Myeloid Leukemia
SIDM00018;K052	P62750	0.135785	huMAP3_02851.1	Acute Myeloid Leukemia
SIDM00018;K052	P62805	0.499055	huMAP3_01440.1	Acute Myeloid Leukemia
SIDM00018;K052	P62820	-0.873515	huMAP3_01895.1	Acute Myeloid Leukemia
SIDM00018;K052	P62820	-0.873515	huMAP3_02945.1	Acute Myeloid Leukemia
SIDM00018;K052	P62826	0.674435	huMAP3_01999.1	Acute Myeloid Leukemia
SIDM00018;K052	P62847	0.51789	huMAP3_01045.1	Acute Myeloid Leukemia
SIDM00018;K052	P62854	0.395505	huMAP3_02851.1	Acute Myeloid Leukemia
SIDM00018;K052	P62877	0.4403	huMAP3_02953.1	Acute Myeloid Leukemia
SIDM00018;K052	P62995	0.415985	huMAP3_00489.1	Acute Myeloid Leukemia
SIDM00018;K052	P63010	-0.434405	huMAP3_00432.1	Acute Myeloid Leukemia
SIDM00018;K052	P63010	-0.434405	huMAP3_05120.1	Acute Myeloid Leukemia
SIDM00018;K052	P63208	-0.311755	huMAP3_00161.1	Acute Myeloid Leukemia
SIDM00018;K052	P63272	0.570035	huMAP3_04499.1	Acute Myeloid Leukemia
SIDM00018;K052	P67870	0.35636	huMAP3_01759.1	Acute Myeloid Leukemia
SIDM00018;K052	P68036	0.685345	huMAP3_03373.1	Acute Myeloid Leukemia
SIDM00018;K052	P78318	0.138535	huMAP3_05182.1	Acute Myeloid Leukemia
SIDM00018;K052	P78332	0.527905	huMAP3_01533.1	Acute Myeloid Leukemia
SIDM00018;K052	P78332	0.527905	huMAP3_04693.1	Acute Myeloid Leukemia
SIDM00018;K052	P78344	0.329125	huMAP3_01276.1	Acute Myeloid Leukemia
SIDM00018;K052	P78345	0.572255	huMAP3_00441.1	Acute Myeloid Leukemia
SIDM00018;K052	P78356	1.7855	huMAP3_00550.1	Acute Myeloid Leukemia
SIDM00018;K052	P78356	1.7855	huMAP3_02291.1	Acute Myeloid Leukemia
SIDM00018;K052	P78356	1.7855	huMAP3_03481.1	Acute Myeloid Leukemia
SIDM00018;K052	P78371	0.630585	huMAP3_03810.1	Acute Myeloid Leukemia
SIDM00018;K052	P78406	0.070375	huMAP3_03647.1	Acute Myeloid Leukemia
SIDM00018;K052	P80217	-0.551542	huMAP3_00697.1	Acute Myeloid Leukemia
SIDM00018;K052	P82912	-0.394875	huMAP3_02367.1	Acute Myeloid Leukemia
SIDM00018;K052	P82930	-0.534325	huMAP3_04115.1	Acute Myeloid Leukemia
SIDM00018;K052	P82932	-0.255635	huMAP3_02367.1	Acute Myeloid Leukemia
SIDM00018;K052	P82932	-0.255635	huMAP3_04652.1	Acute Myeloid Leukemia
SIDM00018;K052	P82979	0.735565	huMAP3_02771.1	Acute Myeloid Leukemia
SIDM00018;K052	P82979	0.735565	huMAP3_04932.1	Acute Myeloid Leukemia
SIDM00018;K052	P83731	0.653705	huMAP3_02851.1	Acute Myeloid Leukemia
SIDM00018;K052	P98082	-0.375961	huMAP3_03408.1	Acute Myeloid Leukemia
SIDM00018;K052	P98179	0.470405	huMAP3_01533.1	Acute Myeloid Leukemia
SIDM00018;K052	P98179	0.470405	huMAP3_04693.1	Acute Myeloid Leukemia
SIDM00018;K052	Q00653	-0.680444	huMAP3_05441.1	Acute Myeloid Leukemia
SIDM00018;K052	Q01167	0.080225	huMAP3_00957.1	Acute Myeloid Leukemia
SIDM00018;K052	Q01650	-0.931295	huMAP3_02620.1	Acute Myeloid Leukemia
SIDM00018;K052	Q01780	0.39505	huMAP3_05382.1	Acute Myeloid Leukemia
SIDM00018;K052	Q01813	0.321475	huMAP3_04277.1	Acute Myeloid Leukemia
SIDM00018;K052	Q01970	-0.511915	huMAP3_04535.1	Acute Myeloid Leukemia
SIDM00018;K052	Q02487	0.112812	huMAP3_02965.1	Acute Myeloid Leukemia
SIDM00018;K052	Q03164	-0.368805	huMAP3_00564.1	Acute Myeloid Leukemia
SIDM00018;K052	Q03164	-0.368805	huMAP3_05226.1	Acute Myeloid Leukemia
SIDM00018;K052	Q04206	1.17414	huMAP3_05441.1	Acute Myeloid Leukemia
SIDM00018;K052	Q04323	0.244145	huMAP3_05292.1	Acute Myeloid Leukemia
SIDM00018;K052	Q04864	1.63815	huMAP3_05441.1	Acute Myeloid Leukemia
SIDM00018;K052	Q05048	0.314055	huMAP3_00102.1	Acute Myeloid Leukemia
SIDM00018;K052	Q05048	0.314055	huMAP3_03810.1	Acute Myeloid Leukemia
SIDM00018;K052	Q05086	0.684565	huMAP3_05064.1	Acute Myeloid Leukemia
SIDM00018;K052	Q05519	0.678585	huMAP3_00347.1	Acute Myeloid Leukemia
SIDM00018;K052	Q05639	-0.735687	huMAP3_00469.1	Acute Myeloid Leukemia
SIDM00018;K052	Q05682	1.63441	huMAP3_02119.1	Acute Myeloid Leukemia
SIDM00018;K052	Q05682	1.63441	huMAP3_03762.1	Acute Myeloid Leukemia
SIDM00018;K052	Q06265	0.62474	huMAP3_05382.1	Acute Myeloid Leukemia
SIDM00018;K052	Q06323	0.849055	huMAP3_00356.1	Acute Myeloid Leukemia
SIDM00018;K052	Q07866	-0.40582	huMAP3_04401.1	Acute Myeloid Leukemia
SIDM00018;K052	Q08257	0.239345	huMAP3_00213.1	Acute Myeloid Leukemia
SIDM00018;K052	Q08431	-0.652703	huMAP3_02261.1	Acute Myeloid Leukemia
SIDM00018;K052	Q09028	0.723945	huMAP3_00206.1	Acute Myeloid Leukemia
SIDM00018;K052	Q09161	0.09541	huMAP3_00714.1	Acute Myeloid Leukemia
SIDM00018;K052	Q09161	0.09541	huMAP3_03962.1	Acute Myeloid Leukemia
SIDM00018;K052	Q10469	-1.59156	huMAP3_03744.1	Acute Myeloid Leukemia
SIDM00018;K052	Q10567	0.340935	huMAP3_00819.1	Acute Myeloid Leukemia
SIDM00018;K052	Q10567	0.340935	huMAP3_04311.1	Acute Myeloid Leukemia
SIDM00018;K052	Q10570	0.423655	huMAP3_00102.1	Acute Myeloid Leukemia
SIDM00018;K052	Q12765	0.88577	huMAP3_00864.1	Acute Myeloid Leukemia
SIDM00018;K052	Q12789	-0.176065	huMAP3_01637.1	Acute Myeloid Leukemia
SIDM00018;K052	Q12802	-0.538897	huMAP3_01849.1	Acute Myeloid Leukemia
SIDM00018;K052	Q12824	1.15263	huMAP3_03221.1	Acute Myeloid Leukemia
SIDM00018;K052	Q12830	0.780555	huMAP3_00206.1	Acute Myeloid Leukemia
SIDM00018;K052	Q12849	-0.77874	huMAP3_02851.1	Acute Myeloid Leukemia
SIDM00018;K052	Q12873	-1.98828	huMAP3_03905.1	Acute Myeloid Leukemia
SIDM00018;K052	Q12874	0.396855	huMAP3_04549.1	Acute Myeloid Leukemia
SIDM00018;K052	Q12904	0.282855	huMAP3_02637.1	Acute Myeloid Leukemia
SIDM00018;K052	Q12913	-1.05624	huMAP3_02703.1	Acute Myeloid Leukemia
SIDM00018;K052	Q12913	-1.05624	huMAP3_02887.1	Acute Myeloid Leukemia
SIDM00018;K052	Q12913	-1.05624	huMAP3_04041.1	Acute Myeloid Leukemia
SIDM00018;K052	Q12913	-1.05624	huMAP3_04390.1	Acute Myeloid Leukemia
SIDM00018;K052	Q12959	-0.940175	huMAP3_05036.1	Acute Myeloid Leukemia
SIDM00018;K052	Q12962	0.612385	huMAP3_00902.1	Acute Myeloid Leukemia
SIDM00018;K052	Q12972	1.1866	huMAP3_02357.1	Acute Myeloid Leukemia
SIDM00018;K052	Q12981	-0.5373	huMAP3_03203.1	Acute Myeloid Leukemia
SIDM00018;K052	Q12996	-0.085265	huMAP3_00102.1	Acute Myeloid Leukemia
SIDM00018;K052	Q13084	-0.426505	huMAP3_01856.1	Acute Myeloid Leukemia
SIDM00018;K052	Q13084	-0.426505	huMAP3_02720.1	Acute Myeloid Leukemia
SIDM00018;K052	Q13084	-0.426505	huMAP3_03763.1	Acute Myeloid Leukemia
SIDM00018;K052	Q13111	0.235835	huMAP3_01440.1	Acute Myeloid Leukemia
SIDM00018;K052	Q13136	-0.202545	huMAP3_00935.1	Acute Myeloid Leukemia
SIDM00018;K052	Q13151	0.26956	huMAP3_01655.1	Acute Myeloid Leukemia
SIDM00018;K052	Q13151	0.26956	huMAP3_04752.1	Acute Myeloid Leukemia
SIDM00018;K052	Q13153	1.94145	huMAP3_05415.1	Acute Myeloid Leukemia
SIDM00018;K052	Q13155	0.454305	huMAP3_02637.1	Acute Myeloid Leukemia
SIDM00018;K052	Q13177	1.2874	huMAP3_05415.1	Acute Myeloid Leukemia
SIDM00018;K052	Q13200	0.150385	huMAP3_05064.1	Acute Myeloid Leukemia
SIDM00018;K052	Q13232	-1.31713	huMAP3_04679.1	Acute Myeloid Leukemia
SIDM00018;K052	Q13283	0.237315	huMAP3_01928.1	Acute Myeloid Leukemia
SIDM00018;K052	Q13283	0.237315	huMAP3_03324.1	Acute Myeloid Leukemia
SIDM00018;K052	Q13287	-0.361753	huMAP3_00697.1	Acute Myeloid Leukemia
SIDM00018;K052	Q13347	0.440675	huMAP3_01276.1	Acute Myeloid Leukemia
SIDM00018;K052	Q13371	1.30319	huMAP3_04396.1	Acute Myeloid Leukemia
SIDM00018;K052	Q13405	-0.67375	huMAP3_03852.1	Acute Myeloid Leukemia
SIDM00018;K052	Q13405	-0.67375	huMAP3_04652.1	Acute Myeloid Leukemia
SIDM00018;K052	Q13409	0.125875	huMAP3_02226.1	Acute Myeloid Leukemia
SIDM00018;K052	Q13418	1.51633	huMAP3_04827.1	Acute Myeloid Leukemia
SIDM00018;K052	Q13442	-1.03574	huMAP3_02515.1	Acute Myeloid Leukemia
SIDM00018;K052	Q13488	2.01228	huMAP3_01501.1	Acute Myeloid Leukemia
SIDM00018;K052	Q13492	-0.419175	huMAP3_03408.1	Acute Myeloid Leukemia
SIDM00018;K052	Q13503	-0.323023	huMAP3_02730.1	Acute Myeloid Leukemia
SIDM00018;K052	Q13547	0.79782	huMAP3_01287.1	Acute Myeloid Leukemia
SIDM00018;K052	Q13561	0.167595	huMAP3_04946.1	Acute Myeloid Leukemia
SIDM00018;K052	Q13573	0.194305	huMAP3_00309.1	Acute Myeloid Leukemia
SIDM00018;K052	Q13573	0.194305	huMAP3_03019.1	Acute Myeloid Leukemia
SIDM00018;K052	Q13595	-0.239785	huMAP3_02367.1	Acute Myeloid Leukemia
SIDM00018;K052	Q13596	1.08353	huMAP3_02481.1	Acute Myeloid Leukemia
SIDM00018;K052	Q13616	-0.49873	huMAP3_00161.1	Acute Myeloid Leukemia
SIDM00018;K052	Q13619	2.8153	huMAP3_02953.1	Acute Myeloid Leukemia
SIDM00018;K052	Q13620	-0.47737	huMAP3_02953.1	Acute Myeloid Leukemia
SIDM00018;K052	Q13636	-0.118569	huMAP3_01895.1	Acute Myeloid Leukemia
SIDM00018;K052	Q13740	-1.85608	huMAP3_02703.1	Acute Myeloid Leukemia
SIDM00018;K052	Q13740	-1.85608	huMAP3_02887.1	Acute Myeloid Leukemia
SIDM00018;K052	Q13769	-0.55955	huMAP3_02553.1	Acute Myeloid Leukemia
SIDM00018;K052	Q13769	-0.55955	huMAP3_02771.1	Acute Myeloid Leukemia
SIDM00018;K052	Q13769	-0.55955	huMAP3_04932.1	Acute Myeloid Leukemia
SIDM00018;K052	Q13838	0.72256	huMAP3_01665.1	Acute Myeloid Leukemia
SIDM00018;K052	Q13838	0.72256	huMAP3_02019.1	Acute Myeloid Leukemia
SIDM00018;K052	Q13838	0.72256	huMAP3_04872.1	Acute Myeloid Leukemia
SIDM00018;K052	Q13838	0.72256	huMAP3_04932.1	Acute Myeloid Leukemia
SIDM00018;K052	Q13868	0.64521	huMAP3_05382.1	Acute Myeloid Leukemia
SIDM00018;K052	Q13901	-0.103655	huMAP3_05382.1	Acute Myeloid Leukemia
SIDM00018;K052	Q14103	0.483205	huMAP3_01655.1	Acute Myeloid Leukemia
SIDM00018;K052	Q14108	-1.62866	huMAP3_05184.1	Acute Myeloid Leukemia
SIDM00018;K052	Q14141	3.67001	huMAP3_02362.1	Acute Myeloid Leukemia
SIDM00018;K052	Q14152	0.51973	huMAP3_01276.1	Acute Myeloid Leukemia
SIDM00018;K052	Q14155	2.09876	huMAP3_05415.1	Acute Myeloid Leukemia
SIDM00018;K052	Q14161	2.61988	huMAP3_05415.1	Acute Myeloid Leukemia
SIDM00018;K052	Q14166	0.883145	huMAP3_00469.1	Acute Myeloid Leukemia
SIDM00018;K052	Q14181	1.17615	huMAP3_02748.1	Acute Myeloid Leukemia
SIDM00018;K052	Q14192	-0.720982	huMAP3_00551.1	Acute Myeloid Leukemia
SIDM00018;K052	Q14194	-0.186069	huMAP3_00051.1	Acute Myeloid Leukemia
SIDM00018;K052	Q14195	-0.401982	huMAP3_00051.1	Acute Myeloid Leukemia
SIDM00018;K052	Q14197	-0.356445	huMAP3_01856.1	Acute Myeloid Leukemia
SIDM00018;K052	Q14197	-0.356445	huMAP3_04652.1	Acute Myeloid Leukemia
SIDM00018;K052	Q14202	1.06452	huMAP3_00780.1	Acute Myeloid Leukemia
SIDM00018;K052	Q14203	0.358255	huMAP3_04946.1	Acute Myeloid Leukemia
SIDM00018;K052	Q14204	0.049935	huMAP3_02226.1	Acute Myeloid Leukemia
SIDM00018;K052	Q14257	-1.20003	huMAP3_04958.1	Acute Myeloid Leukemia
SIDM00018;K052	Q14258	0.6455	huMAP3_00349.1	Acute Myeloid Leukemia
SIDM00018;K052	Q14444	0.190105	huMAP3_01928.1	Acute Myeloid Leukemia
SIDM00018;K052	Q14558	0.145275	huMAP3_01114.1	Acute Myeloid Leukemia
SIDM00018;K052	Q14562	-0.28811	huMAP3_03019.1	Acute Myeloid Leukemia
SIDM00018;K052	Q14566	1.70724	huMAP3_00154.1	Acute Myeloid Leukemia
SIDM00018;K052	Q14651	0.71265	huMAP3_03533.1	Acute Myeloid Leukemia
SIDM00018;K052	Q14676	0.014065	huMAP3_01443.1	Acute Myeloid Leukemia
SIDM00018;K052	Q14677	0.33074	huMAP3_05120.1	Acute Myeloid Leukemia
SIDM00018;K052	Q14683	-0.390045	huMAP3_00229.1	Acute Myeloid Leukemia
SIDM00018;K052	Q14690	0.092865	huMAP3_02116.1	Acute Myeloid Leukemia
SIDM00018;K052	Q14692	0.039065	huMAP3_04293.1	Acute Myeloid Leukemia
SIDM00018;K052	Q14738	0.08219	huMAP3_05182.1	Acute Myeloid Leukemia
SIDM00018;K052	Q14746	1.75779	huMAP3_04294.1	Acute Myeloid Leukemia
SIDM00018;K052	Q14789	-2.42993	huMAP3_04392.1	Acute Myeloid Leukemia
SIDM00018;K052	Q14839	0.46595	huMAP3_03905.1	Acute Myeloid Leukemia
SIDM00018;K052	Q14966	-0.073585	huMAP3_01533.1	Acute Myeloid Leukemia
SIDM00018;K052	Q14966	-0.073585	huMAP3_02281.1	Acute Myeloid Leukemia
SIDM00018;K052	Q14966	-0.073585	huMAP3_04693.1	Acute Myeloid Leukemia
SIDM00018;K052	Q14978	-0.112295	huMAP3_02291.1	Acute Myeloid Leukemia
SIDM00018;K052	Q14997	-0.83736	huMAP3_00356.1	Acute Myeloid Leukemia
SIDM00018;K052	Q14BN4	0.057205	huMAP3_00935.1	Acute Myeloid Leukemia
SIDM00018;K052	Q15003	0.951185	huMAP3_03084.1	Acute Myeloid Leukemia
SIDM00018;K052	Q15006	-0.928445	huMAP3_03281.1	Acute Myeloid Leukemia
SIDM00018;K052	Q15008	0.4108	huMAP3_05064.1	Acute Myeloid Leukemia
SIDM00018;K052	Q15018	2.24152	huMAP3_01447.1	Acute Myeloid Leukemia
SIDM00018;K052	Q15018	2.24152	huMAP3_02592.1	Acute Myeloid Leukemia
SIDM00018;K052	Q15019	1.01266	huMAP3_02362.1	Acute Myeloid Leukemia
SIDM00018;K052	Q15021	1.15867	huMAP3_03084.1	Acute Myeloid Leukemia
SIDM00018;K052	Q15024	0.24371	huMAP3_05382.1	Acute Myeloid Leukemia
SIDM00018;K052	Q15029	-0.040515	huMAP3_00424.1	Acute Myeloid Leukemia
SIDM00018;K052	Q15029	-0.040515	huMAP3_00960.1	Acute Myeloid Leukemia
SIDM00018;K052	Q15046	0.620775	huMAP3_02637.1	Acute Myeloid Leukemia
SIDM00018;K052	Q15061	-0.320145	huMAP3_01743.1	Acute Myeloid Leukemia
SIDM00018;K052	Q15070	-0.049285	huMAP3_00983.1	Acute Myeloid Leukemia
SIDM00018;K052	Q15070	-0.049285	huMAP3_03763.1	Acute Myeloid Leukemia
SIDM00018;K052	Q15118	-0.17717	huMAP3_04704.1	Acute Myeloid Leukemia
SIDM00018;K052	Q15118	-0.17717	huMAP3_04919.1	Acute Myeloid Leukemia
SIDM00018;K052	Q15120	1.60633	huMAP3_04704.1	Acute Myeloid Leukemia
SIDM00018;K052	Q15120	1.60633	huMAP3_04919.1	Acute Myeloid Leukemia
SIDM00018;K052	Q15223	-0.205301	huMAP3_01687.1	Acute Myeloid Leukemia
SIDM00018;K052	Q15223	-0.205301	huMAP3_01717.1	Acute Myeloid Leukemia
SIDM00018;K052	Q15223	-0.205301	huMAP3_02607.1	Acute Myeloid Leukemia
SIDM00018;K052	Q15223	-0.205301	huMAP3_04614.1	Acute Myeloid Leukemia
SIDM00018;K052	Q15257	0.60643	huMAP3_02666.1	Acute Myeloid Leukemia
SIDM00018;K052	Q15287	-0.094005	huMAP3_00373.1	Acute Myeloid Leukemia
SIDM00018;K052	Q15287	-0.094005	huMAP3_00489.1	Acute Myeloid Leukemia
SIDM00018;K052	Q15287	-0.094005	huMAP3_02739.1	Acute Myeloid Leukemia
SIDM00018;K052	Q15291	0.559275	huMAP3_00564.1	Acute Myeloid Leukemia
SIDM00018;K052	Q15291	0.559275	huMAP3_05226.1	Acute Myeloid Leukemia
SIDM00018;K052	Q15293	-1.43091	huMAP3_04958.1	Acute Myeloid Leukemia
SIDM00018;K052	Q15363	-1.81473	huMAP3_04392.1	Acute Myeloid Leukemia
SIDM00018;K052	Q15393	0.201125	huMAP3_04549.1	Acute Myeloid Leukemia
SIDM00018;K052	Q15398	1.47067	huMAP3_01999.1	Acute Myeloid Leukemia
SIDM00018;K052	Q15404	1.06242	huMAP3_04827.1	Acute Myeloid Leukemia
SIDM00018;K052	Q15427	-0.287345	huMAP3_04549.1	Acute Myeloid Leukemia
SIDM00018;K052	Q15428	0.364705	huMAP3_04549.1	Acute Myeloid Leukemia
SIDM00018;K052	Q15434	-0.383329	huMAP3_03852.1	Acute Myeloid Leukemia
SIDM00018;K052	Q15435	0.94118	huMAP3_00020.1	Acute Myeloid Leukemia
SIDM00018;K052	Q15436	0.152355	huMAP3_00065.1	Acute Myeloid Leukemia
SIDM00018;K052	Q15436	0.152355	huMAP3_00707.1	Acute Myeloid Leukemia
SIDM00018;K052	Q15437	0.81514	huMAP3_00065.1	Acute Myeloid Leukemia
SIDM00018;K052	Q15437	0.81514	huMAP3_00707.1	Acute Myeloid Leukemia
SIDM00018;K052	Q15459	0.278185	huMAP3_04549.1	Acute Myeloid Leukemia
SIDM00018;K052	Q15477	1.43392	huMAP3_01535.1	Acute Myeloid Leukemia
SIDM00018;K052	Q15528	-0.142737	huMAP3_02730.1	Acute Myeloid Leukemia
SIDM00018;K052	Q15532	1.45475	huMAP3_03221.1	Acute Myeloid Leukemia
SIDM00018;K052	Q15648	0.04769	huMAP3_02730.1	Acute Myeloid Leukemia
SIDM00018;K052	Q15738	-0.361985	huMAP3_01245.1	Acute Myeloid Leukemia
SIDM00018;K052	Q15750	1.09223	huMAP3_05292.1	Acute Myeloid Leukemia
SIDM00018;K052	Q15843	0.924735	huMAP3_05041.1	Acute Myeloid Leukemia
SIDM00018;K052	Q15906	0.581296	huMAP3_04650.1	Acute Myeloid Leukemia
SIDM00018;K052	Q15942	1.83635	huMAP3_00207.1	Acute Myeloid Leukemia
SIDM00018;K052	Q16181	1.01168	huMAP3_02362.1	Acute Myeloid Leukemia
SIDM00018;K052	Q16186	0.436635	huMAP3_05064.1	Acute Myeloid Leukemia
SIDM00018;K052	Q16204	0.478985	huMAP3_05182.1	Acute Myeloid Leukemia
SIDM00018;K052	Q16401	-1.05259	huMAP3_05064.1	Acute Myeloid Leukemia
SIDM00018;K052	Q16512	2.76166	huMAP3_04294.1	Acute Myeloid Leukemia
SIDM00018;K052	Q16540	-0.897645	huMAP3_00983.1	Acute Myeloid Leukemia
SIDM00018;K052	Q16540	-0.897645	huMAP3_03763.1	Acute Myeloid Leukemia
SIDM00018;K052	Q16555	0.696685	huMAP3_00051.1	Acute Myeloid Leukemia
SIDM00018;K052	Q16626	-0.598199	huMAP3_04311.1	Acute Myeloid Leukemia
SIDM00018;K052	Q16630	0.584875	huMAP3_01577.1	Acute Myeloid Leukemia
SIDM00018;K052	Q16637	0.501155	huMAP3_04549.1	Acute Myeloid Leukemia
SIDM00018;K052	Q16698	0.340995	huMAP3_00934.1	Acute Myeloid Leukemia
SIDM00018;K052	Q16698	0.340995	huMAP3_01535.1	Acute Myeloid Leukemia
SIDM00018;K052	Q16718	-0.89962	huMAP3_02819.1	Acute Myeloid Leukemia
SIDM00018;K052	Q16740	-0.595015	huMAP3_00573.1	Acute Myeloid Leukemia
SIDM00018;K052	Q16774	-0.20694	huMAP3_02385.1	Acute Myeloid Leukemia
SIDM00018;K052	Q16795	-0.146685	huMAP3_02819.1	Acute Myeloid Leukemia
SIDM00018;K052	Q16822	-0.543285	huMAP3_00213.1	Acute Myeloid Leukemia
SIDM00018;K052	Q16822	-0.543285	huMAP3_02385.1	Acute Myeloid Leukemia
SIDM00018;K052	Q16864	0.15665	huMAP3_01501.1	Acute Myeloid Leukemia
SIDM00018;K052	Q16891	-0.96487	huMAP3_02950.1	Acute Myeloid Leukemia
SIDM00018;K052	Q32P41	-0.477776	huMAP3_02385.1	Acute Myeloid Leukemia
SIDM00018;K052	Q3B726	-0.002165	huMAP3_00807.1	Acute Myeloid Leukemia
SIDM00018;K052	Q3MHD2	0.726055	huMAP3_00480.1	Acute Myeloid Leukemia
SIDM00018;K052	Q3MHD2	0.726055	huMAP3_00574.1	Acute Myeloid Leukemia
SIDM00018;K052	Q3MHD2	0.726055	huMAP3_02526.1	Acute Myeloid Leukemia
SIDM00018;K052	Q4G0F5	2.35427	huMAP3_01277.1	Acute Myeloid Leukemia
SIDM00018;K052	Q4VXU2	-1.36981	huMAP3_00714.1	Acute Myeloid Leukemia
SIDM00018;K052	Q4VXU2	-1.36981	huMAP3_03127.1	Acute Myeloid Leukemia
SIDM00018;K052	Q4VXU2	-1.36981	huMAP3_03962.1	Acute Myeloid Leukemia
SIDM00018;K052	Q53EL6	2.36832	huMAP3_03088.1	Acute Myeloid Leukemia
SIDM00018;K052	Q53EL6	2.36832	huMAP3_05184.1	Acute Myeloid Leukemia
SIDM00018;K052	Q53F19	-0.078255	huMAP3_04872.1	Acute Myeloid Leukemia
SIDM00018;K052	Q53GS7	0.217295	huMAP3_03647.1	Acute Myeloid Leukemia
SIDM00018;K052	Q53HC9	0.870415	huMAP3_03896.1	Acute Myeloid Leukemia
SIDM00018;K052	Q53TN4	0.108996	huMAP3_01609.1	Acute Myeloid Leukemia
SIDM00018;K052	Q567U6	2.05898	huMAP3_01290.1	Acute Myeloid Leukemia
SIDM00018;K052	Q5F1R6	1.77414	huMAP3_04135.1	Acute Myeloid Leukemia
SIDM00018;K052	Q5H9R7	0.347755	huMAP3_01958.1	Acute Myeloid Leukemia
SIDM00018;K052	Q5J8M3	-1.4279	huMAP3_03281.1	Acute Myeloid Leukemia
SIDM00018;K052	Q5JS54	1.86141	huMAP3_00356.1	Acute Myeloid Leukemia
SIDM00018;K052	Q5JSZ5	1.69901	huMAP3_01276.1	Acute Myeloid Leukemia
SIDM00018;K052	Q5JTH9	0.18223	huMAP3_01045.1	Acute Myeloid Leukemia
SIDM00018;K052	Q5MIZ7	-0.0528631	huMAP3_02666.1	Acute Myeloid Leukemia
SIDM00018;K052	Q5RKV6	0.325345	huMAP3_05382.1	Acute Myeloid Leukemia
SIDM00018;K052	Q5SY16	0.104425	huMAP3_03787.1	Acute Myeloid Leukemia
SIDM00018;K052	Q5T653	-0.145215	huMAP3_00983.1	Acute Myeloid Leukemia
SIDM00018;K052	Q5T653	-0.145215	huMAP3_03763.1	Acute Myeloid Leukemia
SIDM00018;K052	Q5TEC6	-0.0511051	huMAP3_01440.1	Acute Myeloid Leukemia
SIDM00018;K052	Q5U5X0	-0.281605	huMAP3_01826.1	Acute Myeloid Leukemia
SIDM00018;K052	Q5UCC4	-0.956905	huMAP3_03281.1	Acute Myeloid Leukemia
SIDM00018;K052	Q5VSL9	2.46437	huMAP3_00935.1	Acute Myeloid Leukemia
SIDM00018;K052	Q5VT52	0.003395	huMAP3_04499.1	Acute Myeloid Leukemia
SIDM00018;K052	Q5VU43	-0.356195	huMAP3_00210.1	Acute Myeloid Leukemia
SIDM00018;K052	Q5VZL5	1.72669	huMAP3_00780.1	Acute Myeloid Leukemia
SIDM00018;K052	Q5VZL5	1.72669	huMAP3_03699.1	Acute Myeloid Leukemia
SIDM00018;K052	Q5ZPR3	-0.661756	huMAP3_01717.1	Acute Myeloid Leukemia
SIDM00018;K052	Q5ZPR3	-0.661756	huMAP3_02887.1	Acute Myeloid Leukemia
SIDM00018;K052	Q5ZPR3	-0.661756	huMAP3_04041.1	Acute Myeloid Leukemia
SIDM00018;K052	Q68CP9	0.344755	huMAP3_03221.1	Acute Myeloid Leukemia
SIDM00018;K052	Q68EM7	1.81588	huMAP3_01443.1	Acute Myeloid Leukemia
SIDM00018;K052	Q69YN2	0.844875	huMAP3_00309.1	Acute Myeloid Leukemia
SIDM00018;K052	Q6F5E8	1.21849	huMAP3_02458.1	Acute Myeloid Leukemia
SIDM00018;K052	Q6FI81	0.830255	huMAP3_04338.1	Acute Myeloid Leukemia
SIDM00018;K052	Q6I9Y2	-1.87972	huMAP3_02019.1	Acute Myeloid Leukemia
SIDM00018;K052	Q6I9Y2	-1.87972	huMAP3_02553.1	Acute Myeloid Leukemia
SIDM00018;K052	Q6I9Y2	-1.87972	huMAP3_04872.1	Acute Myeloid Leukemia
SIDM00018;K052	Q6I9Y2	-1.87972	huMAP3_04932.1	Acute Myeloid Leukemia
SIDM00018;K052	Q6IN85	0.719695	huMAP3_02666.1	Acute Myeloid Leukemia
SIDM00018;K052	Q6IQ22	-0.168613	huMAP3_01895.1	Acute Myeloid Leukemia
SIDM00018;K052	Q6NZY4	0.041695	huMAP3_05382.1	Acute Myeloid Leukemia
SIDM00018;K052	Q6P087	2.18132	huMAP3_01856.1	Acute Myeloid Leukemia
SIDM00018;K052	Q6P087	2.18132	huMAP3_02985.1	Acute Myeloid Leukemia
SIDM00018;K052	Q6P161	-0.432103	huMAP3_00983.1	Acute Myeloid Leukemia
SIDM00018;K052	Q6P161	-0.432103	huMAP3_01856.1	Acute Myeloid Leukemia
SIDM00018;K052	Q6P161	-0.432103	huMAP3_04652.1	Acute Myeloid Leukemia
SIDM00018;K052	Q6P1K2	1.30555	huMAP3_01824.1	Acute Myeloid Leukemia
SIDM00018;K052	Q6P1L8	-0.56535	huMAP3_00983.1	Acute Myeloid Leukemia
SIDM00018;K052	Q6P1L8	-0.56535	huMAP3_01856.1	Acute Myeloid Leukemia
SIDM00018;K052	Q6P1L8	-0.56535	huMAP3_04652.1	Acute Myeloid Leukemia
SIDM00018;K052	Q6P2Q9	0.111085	huMAP3_00960.1	Acute Myeloid Leukemia
SIDM00018;K052	Q6P587	-1.81082	huMAP3_02385.1	Acute Myeloid Leukemia
SIDM00018;K052	Q6P6C2	-0.301705	huMAP3_02553.1	Acute Myeloid Leukemia
SIDM00018;K052	Q6P6C2	-0.301705	huMAP3_04023.1	Acute Myeloid Leukemia
SIDM00018;K052	Q6P6C2	-0.301705	huMAP3_04872.1	Acute Myeloid Leukemia
SIDM00018;K052	Q6P6C2	-0.301705	huMAP3_05165.1	Acute Myeloid Leukemia
SIDM00018;K052	Q6P9B6	-1.32608	huMAP3_04853.1	Acute Myeloid Leukemia
SIDM00018;K052	Q6PD74	1.55224	huMAP3_00432.1	Acute Myeloid Leukemia
SIDM00018;K052	Q6PD74	1.55224	huMAP3_05120.1	Acute Myeloid Leukemia
SIDM00018;K052	Q6PGP7	0.742615	huMAP3_00703.1	Acute Myeloid Leukemia
SIDM00018;K052	Q6PJG2	1.07387	huMAP3_01287.1	Acute Myeloid Leukemia
SIDM00018;K052	Q6PJW8	0.371406	huMAP3_02357.1	Acute Myeloid Leukemia
SIDM00018;K052	Q6RFH5	-0.326855	huMAP3_01045.1	Acute Myeloid Leukemia
SIDM00018;K052	Q6SPF0	0.80846	huMAP3_00703.1	Acute Myeloid Leukemia
SIDM00018;K052	Q6UN15	-0.251065	huMAP3_00102.1	Acute Myeloid Leukemia
SIDM00018;K052	Q6UXV4	-0.393975	huMAP3_02950.1	Acute Myeloid Leukemia
SIDM00018;K052	Q6UXV4	-0.393975	huMAP3_03035.1	Acute Myeloid Leukemia
SIDM00018;K052	Q6Y7W6	0.414205	huMAP3_01928.1	Acute Myeloid Leukemia
SIDM00018;K052	Q6Y7W6	0.414205	huMAP3_03324.1	Acute Myeloid Leukemia
SIDM00018;K052	Q6ZUT6	-0.12067	huMAP3_02553.1	Acute Myeloid Leukemia
SIDM00018;K052	Q6ZUT6	-0.12067	huMAP3_02771.1	Acute Myeloid Leukemia
SIDM00018;K052	Q6ZUT6	-0.12067	huMAP3_05165.1	Acute Myeloid Leukemia
SIDM00018;K052	Q70E73	-0.0197643	huMAP3_02474.1	Acute Myeloid Leukemia
SIDM00018;K052	Q712K3	1.7093	huMAP3_03088.1	Acute Myeloid Leukemia
SIDM00018;K052	Q712K3	1.7093	huMAP3_04044.1	Acute Myeloid Leukemia
SIDM00018;K052	Q71UM5	1.79688	huMAP3_01535.1	Acute Myeloid Leukemia
SIDM00018;K052	Q7KZ85	0.326105	huMAP3_04499.1	Acute Myeloid Leukemia
SIDM00018;K052	Q7L014	0.303755	huMAP3_04549.1	Acute Myeloid Leukemia
SIDM00018;K052	Q7L0Y3	-0.09265	huMAP3_00934.1	Acute Myeloid Leukemia
SIDM00018;K052	Q7L1Q6	0.231965	huMAP3_00951.1	Acute Myeloid Leukemia
SIDM00018;K052	Q7L1Q6	0.231965	huMAP3_03231.1	Acute Myeloid Leukemia
SIDM00018;K052	Q7L2H7	0.624675	huMAP3_01276.1	Acute Myeloid Leukemia
SIDM00018;K052	Q7L576	0.254025	huMAP3_02474.1	Acute Myeloid Leukemia
SIDM00018;K052	Q7L592	0.20979	huMAP3_01826.1	Acute Myeloid Leukemia
SIDM00018;K052	Q7L5N1	0.116385	huMAP3_05041.1	Acute Myeloid Leukemia
SIDM00018;K052	Q7L7X3	0.0394792	huMAP3_01936.1	Acute Myeloid Leukemia
SIDM00018;K052	Q7L7X3	0.0394792	huMAP3_02705.1	Acute Myeloid Leukemia
SIDM00018;K052	Q7RTV0	0.165535	huMAP3_04549.1	Acute Myeloid Leukemia
SIDM00018;K052	Q7Z2W9	-0.394235	huMAP3_01856.1	Acute Myeloid Leukemia
SIDM00018;K052	Q7Z2W9	-0.394235	huMAP3_04652.1	Acute Myeloid Leukemia
SIDM00018;K052	Q7Z3C6	-1.82401	huMAP3_04870.1	Acute Myeloid Leukemia
SIDM00018;K052	Q7Z3K3	0.58682	huMAP3_03699.1	Acute Myeloid Leukemia
SIDM00018;K052	Q7Z3T8	0.0280924	huMAP3_02357.1	Acute Myeloid Leukemia
SIDM00018;K052	Q7Z406	-1.58359	huMAP3_03184.1	Acute Myeloid Leukemia
SIDM00018;K052	Q7Z417	-0.072235	huMAP3_00480.1	Acute Myeloid Leukemia
SIDM00018;K052	Q7Z417	-0.072235	huMAP3_00574.1	Acute Myeloid Leukemia
SIDM00018;K052	Q7Z417	-0.072235	huMAP3_02526.1	Acute Myeloid Leukemia
SIDM00018;K052	Q7Z5K2	0.88752	huMAP3_00229.1	Acute Myeloid Leukemia
SIDM00018;K052	Q7Z739	0.267975	huMAP3_00843.1	Acute Myeloid Leukemia
SIDM00018;K052	Q7Z7F7	-0.665845	huMAP3_00983.1	Acute Myeloid Leukemia
SIDM00018;K052	Q7Z7F7	-0.665845	huMAP3_01856.1	Acute Myeloid Leukemia
SIDM00018;K052	Q7Z7F7	-0.665845	huMAP3_04652.1	Acute Myeloid Leukemia
SIDM00018;K052	Q7Z7H5	-0.732345	huMAP3_04392.1	Acute Myeloid Leukemia
SIDM00018;K052	Q7Z7H8	0.498455	huMAP3_01856.1	Acute Myeloid Leukemia
SIDM00018;K052	Q7Z7H8	0.498455	huMAP3_03763.1	Acute Myeloid Leukemia
SIDM00018;K052	Q86TB9	-0.078635	huMAP3_02465.1	Acute Myeloid Leukemia
SIDM00018;K052	Q86TS9	-1.72579	huMAP3_00983.1	Acute Myeloid Leukemia
SIDM00018;K052	Q86TS9	-1.72579	huMAP3_03763.1	Acute Myeloid Leukemia
SIDM00018;K052	Q86U38	0.242695	huMAP3_00951.1	Acute Myeloid Leukemia
SIDM00018;K052	Q86U86	0.326405	huMAP3_03221.1	Acute Myeloid Leukemia
SIDM00018;K052	Q86U90	1.53866	huMAP3_00305.1	Acute Myeloid Leukemia
SIDM00018;K052	Q86UK7	0.310705	huMAP3_00843.1	Acute Myeloid Leukemia
SIDM00018;K052	Q86UU1	-0.73003	huMAP3_01381.1	Acute Myeloid Leukemia
SIDM00018;K052	Q86UY8	-0.236985	huMAP3_05415.1	Acute Myeloid Leukemia
SIDM00018;K052	Q86V81	0.128565	huMAP3_00936.1	Acute Myeloid Leukemia
SIDM00018;K052	Q86V81	0.128565	huMAP3_04023.1	Acute Myeloid Leukemia
SIDM00018;K052	Q86V81	0.128565	huMAP3_04872.1	Acute Myeloid Leukemia
SIDM00018;K052	Q86V81	0.128565	huMAP3_04932.1	Acute Myeloid Leukemia
SIDM00018;K052	Q86VP1	0.181169	huMAP3_05292.1	Acute Myeloid Leukemia
SIDM00018;K052	Q86W42	0.06567	huMAP3_00936.1	Acute Myeloid Leukemia
SIDM00018;K052	Q86W42	0.06567	huMAP3_04023.1	Acute Myeloid Leukemia
SIDM00018;K052	Q86W42	0.06567	huMAP3_04872.1	Acute Myeloid Leukemia
SIDM00018;K052	Q86W42	0.06567	huMAP3_04932.1	Acute Myeloid Leukemia
SIDM00018;K052	Q86WR7	1.52601	huMAP3_01936.1	Acute Myeloid Leukemia
SIDM00018;K052	Q86WX3	1.51759	huMAP3_02116.1	Acute Myeloid Leukemia
SIDM00018;K052	Q86X83	1.4552	huMAP3_01290.1	Acute Myeloid Leukemia
SIDM00018;K052	Q86XL3	-0.423465	huMAP3_05182.1	Acute Myeloid Leukemia
SIDM00018;K052	Q86XP3	0.08865	huMAP3_04549.1	Acute Myeloid Leukemia
SIDM00018;K052	Q86Y79	-1.08743	huMAP3_04958.1	Acute Myeloid Leukemia
SIDM00018;K052	Q86YP4	0.946935	huMAP3_03905.1	Acute Myeloid Leukemia
SIDM00018;K052	Q8IUE6	0.41746	huMAP3_03610.1	Acute Myeloid Leukemia
SIDM00018;K052	Q8IUH3	-0.164677	huMAP3_03852.1	Acute Myeloid Leukemia
SIDM00018;K052	Q8IUH3	-0.164677	huMAP3_03962.1	Acute Myeloid Leukemia
SIDM00018;K052	Q8IUR0	2.11006	huMAP3_04127.1	Acute Myeloid Leukemia
SIDM00018;K052	Q8IVL5	0.0288761	huMAP3_01577.1	Acute Myeloid Leukemia
SIDM00018;K052	Q8IVS2	0.518415	huMAP3_02367.1	Acute Myeloid Leukemia
SIDM00018;K052	Q8IVS2	0.518415	huMAP3_02985.1	Acute Myeloid Leukemia
SIDM00018;K052	Q8IW45	1.73048	huMAP3_02111.1	Acute Myeloid Leukemia
SIDM00018;K052	Q8IWA0	0.312955	huMAP3_01743.1	Acute Myeloid Leukemia
SIDM00018;K052	Q8IWR0	0.0928463	huMAP3_00843.1	Acute Myeloid Leukemia
SIDM00018;K052	Q8IXH7	0.884445	huMAP3_01088.1	Acute Myeloid Leukemia
SIDM00018;K052	Q8IXK0	1.03898	huMAP3_02464.1	Acute Myeloid Leukemia
SIDM00018;K052	Q8IXM3	-1.01523	huMAP3_03763.1	Acute Myeloid Leukemia
SIDM00018;K052	Q8IXT5	-0.218775	huMAP3_01533.1	Acute Myeloid Leukemia
SIDM00018;K052	Q8IXT5	-0.218775	huMAP3_02281.1	Acute Myeloid Leukemia
SIDM00018;K052	Q8IXT5	-0.218775	huMAP3_04693.1	Acute Myeloid Leukemia
SIDM00018;K052	Q8IY18	-1.41464	huMAP3_04711.1	Acute Myeloid Leukemia
SIDM00018;K052	Q8IY67	0.773885	huMAP3_00551.1	Acute Myeloid Leukemia
SIDM00018;K052	Q8IYD1	0.100811	huMAP3_03127.1	Acute Myeloid Leukemia
SIDM00018;K052	Q8IZA0	-1.29683	huMAP3_01717.1	Acute Myeloid Leukemia
SIDM00018;K052	Q8IZA0	-1.29683	huMAP3_02887.1	Acute Myeloid Leukemia
SIDM00018;K052	Q8IZP0	1.00722	huMAP3_02474.1	Acute Myeloid Leukemia
SIDM00018;K052	Q8IZV5	-0.225431	huMAP3_01437.1	Acute Myeloid Leukemia
SIDM00018;K052	Q8N1B4	2.13971	huMAP3_03896.1	Acute Myeloid Leukemia
SIDM00018;K052	Q8N392	-0.333868	huMAP3_04535.1	Acute Myeloid Leukemia
SIDM00018;K052	Q8N3E9	-0.401707	huMAP3_00550.1	Acute Myeloid Leukemia
SIDM00018;K052	Q8N3E9	-0.401707	huMAP3_02291.1	Acute Myeloid Leukemia
SIDM00018;K052	Q8N3E9	-0.401707	huMAP3_03481.1	Acute Myeloid Leukemia
SIDM00018;K052	Q8N3U4	-1.212	huMAP3_00229.1	Acute Myeloid Leukemia
SIDM00018;K052	Q8N3V7	0.0304573	huMAP3_04826.1	Acute Myeloid Leukemia
SIDM00018;K052	Q8N4C8	0.12862	huMAP3_00935.1	Acute Myeloid Leukemia
SIDM00018;K052	Q8N4Q0	-0.0821237	huMAP3_03395.1	Acute Myeloid Leukemia
SIDM00018;K052	Q8N5L8	-0.085945	huMAP3_00441.1	Acute Myeloid Leukemia
SIDM00018;K052	Q8N5M4	-0.471243	huMAP3_00161.1	Acute Myeloid Leukemia
SIDM00018;K052	Q8N5N7	-0.984495	huMAP3_02720.1	Acute Myeloid Leukemia
SIDM00018;K052	Q8N5N7	-0.984495	huMAP3_03763.1	Acute Myeloid Leukemia
SIDM00018;K052	Q8N6T3	-1.13783	huMAP3_05120.1	Acute Myeloid Leukemia
SIDM00018;K052	Q8N766	-0.407755	huMAP3_03281.1	Acute Myeloid Leukemia
SIDM00018;K052	Q8N8S7	-1.77333	huMAP3_00207.1	Acute Myeloid Leukemia
SIDM00018;K052	Q8N954	0.460247	huMAP3_04549.1	Acute Myeloid Leukemia
SIDM00018;K052	Q8N983	-0.360785	huMAP3_04652.1	Acute Myeloid Leukemia
SIDM00018;K052	Q8N9M1	1.13793	huMAP3_02553.1	Acute Myeloid Leukemia
SIDM00018;K052	Q8N9M1	1.13793	huMAP3_02771.1	Acute Myeloid Leukemia
SIDM00018;K052	Q8N9M1	1.13793	huMAP3_05165.1	Acute Myeloid Leukemia
SIDM00018;K052	Q8NBJ5	-0.849515	huMAP3_02991.1	Acute Myeloid Leukemia
SIDM00018;K052	Q8NBT2	-0.158155	huMAP3_01824.1	Acute Myeloid Leukemia
SIDM00018;K052	Q8NC60	-0.186701	huMAP3_02367.1	Acute Myeloid Leukemia
SIDM00018;K052	Q8NC60	-0.186701	huMAP3_04115.1	Acute Myeloid Leukemia
SIDM00018;K052	Q8NC96	-0.330664	huMAP3_00819.1	Acute Myeloid Leukemia
SIDM00018;K052	Q8NCA5	0.272715	huMAP3_02515.1	Acute Myeloid Leukemia
SIDM00018;K052	Q8NDV3	-0.182239	huMAP3_00229.1	Acute Myeloid Leukemia
SIDM00018;K052	Q8NDX5	-0.313554	huMAP3_02464.1	Acute Myeloid Leukemia
SIDM00018;K052	Q8NEY8	0.198275	huMAP3_01533.1	Acute Myeloid Leukemia
SIDM00018;K052	Q8NEY8	0.198275	huMAP3_02281.1	Acute Myeloid Leukemia
SIDM00018;K052	Q8NEZ5	-0.473097	huMAP3_00161.1	Acute Myeloid Leukemia
SIDM00018;K052	Q8NFC6	2.24488	huMAP3_00564.1	Acute Myeloid Leukemia
SIDM00018;K052	Q8NFC6	2.24488	huMAP3_05226.1	Acute Myeloid Leukemia
SIDM00018;K052	Q8NFJ5	-0.373419	huMAP3_01609.1	Acute Myeloid Leukemia
SIDM00018;K052	Q8NFV4	-2.11504	huMAP3_02385.1	Acute Myeloid Leukemia
SIDM00018;K052	Q8NHP6	-0.270326	huMAP3_03744.1	Acute Myeloid Leukemia
SIDM00018;K052	Q8NHV4	1.96869	huMAP3_00522.1	Acute Myeloid Leukemia
SIDM00018;K052	Q8NI27	-0.309725	huMAP3_01665.1	Acute Myeloid Leukemia
SIDM00018;K052	Q8NI27	-0.309725	huMAP3_02019.1	Acute Myeloid Leukemia
SIDM00018;K052	Q8NI27	-0.309725	huMAP3_04872.1	Acute Myeloid Leukemia
SIDM00018;K052	Q8NI27	-0.309725	huMAP3_04932.1	Acute Myeloid Leukemia
SIDM00018;K052	Q8NI35	-0.507095	huMAP3_05036.1	Acute Myeloid Leukemia
SIDM00018;K052	Q8NI36	-0.30016	huMAP3_03966.1	Acute Myeloid Leukemia
SIDM00018;K052	Q8TAE8	-0.750235	huMAP3_00983.1	Acute Myeloid Leukemia
SIDM00018;K052	Q8TAE8	-0.750235	huMAP3_03763.1	Acute Myeloid Leukemia
SIDM00018;K052	Q8TAQ2	0.486945	huMAP3_03221.1	Acute Myeloid Leukemia
SIDM00018;K052	Q8TB37	-1.17805	huMAP3_02111.1	Acute Myeloid Leukemia
SIDM00018;K052	Q8TCC3	-1.11775	huMAP3_00983.1	Acute Myeloid Leukemia
SIDM00018;K052	Q8TCC3	-1.11775	huMAP3_01856.1	Acute Myeloid Leukemia
SIDM00018;K052	Q8TCC3	-1.11775	huMAP3_03763.1	Acute Myeloid Leukemia
SIDM00018;K052	Q8TCG1	-0.418003	huMAP3_03231.1	Acute Myeloid Leukemia
SIDM00018;K052	Q8TCJ2	-0.066575	huMAP3_00921.1	Acute Myeloid Leukemia
SIDM00018;K052	Q8TED0	-0.341065	huMAP3_01743.1	Acute Myeloid Leukemia
SIDM00018;K052	Q8TEQ6	0.67872	huMAP3_04549.1	Acute Myeloid Leukemia
SIDM00018;K052	Q8TEX9	0.549215	huMAP3_00115.1	Acute Myeloid Leukemia
SIDM00018;K052	Q8TF01	-0.191001	huMAP3_02291.1	Acute Myeloid Leukemia
SIDM00018;K052	Q8TF01	-0.191001	huMAP3_03481.1	Acute Myeloid Leukemia
SIDM00018;K052	Q8TF05	0.65835	huMAP3_05182.1	Acute Myeloid Leukemia
SIDM00018;K052	Q8WTW3	-0.55708	huMAP3_04294.1	Acute Myeloid Leukemia
SIDM00018;K052	Q8WU76	1.02935	huMAP3_03203.1	Acute Myeloid Leukemia
SIDM00018;K052	Q8WUA4	-0.638516	huMAP3_01637.1	Acute Myeloid Leukemia
SIDM00018;K052	Q8WUB8	1.86122	huMAP3_03221.1	Acute Myeloid Leukemia
SIDM00018;K052	Q8WUD4	-0.133604	huMAP3_00050.1	Acute Myeloid Leukemia
SIDM00018;K052	Q8WUD4	-0.133604	huMAP3_03019.1	Acute Myeloid Leukemia
SIDM00018;K052	Q8WUM4	0.66619	huMAP3_03988.1	Acute Myeloid Leukemia
SIDM00018;K052	Q8WUZ0	2.19221	huMAP3_03221.1	Acute Myeloid Leukemia
SIDM00018;K052	Q8WV22	-0.111404	huMAP3_04711.1	Acute Myeloid Leukemia
SIDM00018;K052	Q8WVK2	2.10415	huMAP3_04549.1	Acute Myeloid Leukemia
SIDM00018;K052	Q8WVM7	0.065065	huMAP3_00229.1	Acute Myeloid Leukemia
SIDM00018;K052	Q8WWM7	0.396905	huMAP3_00480.1	Acute Myeloid Leukemia
SIDM00018;K052	Q8WWM7	0.396905	huMAP3_00574.1	Acute Myeloid Leukemia
SIDM00018;K052	Q8WWM7	0.396905	huMAP3_02526.1	Acute Myeloid Leukemia
SIDM00018;K052	Q8WX92	-0.040985	huMAP3_01088.1	Acute Myeloid Leukemia
SIDM00018;K052	Q8WXD5	-0.13875	huMAP3_04549.1	Acute Myeloid Leukemia
SIDM00018;K052	Q8WXX5	1.22989	huMAP3_02851.1	Acute Myeloid Leukemia
SIDM00018;K052	Q8WYA6	0.55392	huMAP3_04758.1	Acute Myeloid Leukemia
SIDM00018;K052	Q8WZA0	1.05697	huMAP3_03373.1	Acute Myeloid Leukemia
SIDM00018;K052	Q92485	2.43197	huMAP3_03550.1	Acute Myeloid Leukemia
SIDM00018;K052	Q92530	0.787835	huMAP3_00356.1	Acute Myeloid Leukemia
SIDM00018;K052	Q92541	0.722455	huMAP3_03481.1	Acute Myeloid Leukemia
SIDM00018;K052	Q92552	-0.136705	huMAP3_02105.1	Acute Myeloid Leukemia
SIDM00018;K052	Q92572	0.205475	huMAP3_03149.1	Acute Myeloid Leukemia
SIDM00018;K052	Q92572	0.205475	huMAP3_03536.1	Acute Myeloid Leukemia
SIDM00018;K052	Q92572	0.205475	huMAP3_04238.1	Acute Myeloid Leukemia
SIDM00018;K052	Q92597	0.51705	huMAP3_05033.1	Acute Myeloid Leukemia
SIDM00018;K052	Q92599	-0.004405	huMAP3_02362.1	Acute Myeloid Leukemia
SIDM00018;K052	Q92600	1.10451	huMAP3_00551.1	Acute Myeloid Leukemia
SIDM00018;K052	Q92609	2.12078	huMAP3_01277.1	Acute Myeloid Leukemia
SIDM00018;K052	Q92620	0.575245	huMAP3_02666.1	Acute Myeloid Leukemia
SIDM00018;K052	Q92643	0.596995	huMAP3_01184.1	Acute Myeloid Leukemia
SIDM00018;K052	Q92667	-0.99471	huMAP3_01849.1	Acute Myeloid Leukemia
SIDM00018;K052	Q92747	1.62341	huMAP3_04814.1	Acute Myeloid Leukemia
SIDM00018;K052	Q92769	0.325285	huMAP3_01287.1	Acute Myeloid Leukemia
SIDM00018;K052	Q92769	0.325285	huMAP3_03905.1	Acute Myeloid Leukemia
SIDM00018;K052	Q92785	1.2174	huMAP3_03221.1	Acute Myeloid Leukemia
SIDM00018;K052	Q92905	0.451325	huMAP3_05041.1	Acute Myeloid Leukemia
SIDM00018;K052	Q92922	1.38796	huMAP3_03221.1	Acute Myeloid Leukemia
SIDM00018;K052	Q92925	1.64081	huMAP3_03221.1	Acute Myeloid Leukemia
SIDM00018;K052	Q92995	1.79131	huMAP3_00229.1	Acute Myeloid Leukemia
SIDM00018;K052	Q93050	-1.91381	huMAP3_01609.1	Acute Myeloid Leukemia
SIDM00018;K052	Q969G3	0.93839	huMAP3_03221.1	Acute Myeloid Leukemia
SIDM00018;K052	Q969Q5	-0.415623	huMAP3_01895.1	Acute Myeloid Leukemia
SIDM00018;K052	Q969S9	-2.15579	huMAP3_02135.1	Acute Myeloid Leukemia
SIDM00018;K052	Q969T9	0.600345	huMAP3_00207.1	Acute Myeloid Leukemia
SIDM00018;K052	Q969U7	1.82724	huMAP3_00356.1	Acute Myeloid Leukemia
SIDM00018;K052	Q969X6	-0.236565	huMAP3_01743.1	Acute Myeloid Leukemia
SIDM00018;K052	Q96A35	-0.555975	huMAP3_01856.1	Acute Myeloid Leukemia
SIDM00018;K052	Q96A35	-0.555975	huMAP3_04652.1	Acute Myeloid Leukemia
SIDM00018;K052	Q96A65	0.26067	huMAP3_04054.1	Acute Myeloid Leukemia
SIDM00018;K052	Q96AG4	-0.858875	huMAP3_01437.1	Acute Myeloid Leukemia
SIDM00018;K052	Q96AT1	1.89676	huMAP3_00309.1	Acute Myeloid Leukemia
SIDM00018;K052	Q96AT1	1.89676	huMAP3_01203.1	Acute Myeloid Leukemia
SIDM00018;K052	Q96B26	0.314725	huMAP3_05382.1	Acute Myeloid Leukemia
SIDM00018;K052	Q96B54	0.512115	huMAP3_03699.1	Acute Myeloid Leukemia
SIDM00018;K052	Q96B97	1.62	huMAP3_01443.1	Acute Myeloid Leukemia
SIDM00018;K052	Q96BP3	-0.48722	huMAP3_00050.1	Acute Myeloid Leukemia
SIDM00018;K052	Q96BP3	-0.48722	huMAP3_03019.1	Acute Myeloid Leukemia
SIDM00018;K052	Q96BW5	2.87111	huMAP3_00573.1	Acute Myeloid Leukemia
SIDM00018;K052	Q96C19	1.91897	huMAP3_03533.1	Acute Myeloid Leukemia
SIDM00018;K052	Q96C19	1.91897	huMAP3_03762.1	Acute Myeloid Leukemia
SIDM00018;K052	Q96CW5	2.24448	huMAP3_00522.1	Acute Myeloid Leukemia
SIDM00018;K052	Q96DA6	-0.978185	huMAP3_03035.1	Acute Myeloid Leukemia
SIDM00018;K052	Q96DF8	0.0872115	huMAP3_00309.1	Acute Myeloid Leukemia
SIDM00018;K052	Q96DH6	-1.65866	huMAP3_03763.1	Acute Myeloid Leukemia
SIDM00018;K052	Q96DI7	0.26988	huMAP3_00424.1	Acute Myeloid Leukemia
SIDM00018;K052	Q96DI7	0.26988	huMAP3_00960.1	Acute Myeloid Leukemia
SIDM00018;K052	Q96DV4	-0.200895	huMAP3_02439.1	Acute Myeloid Leukemia
SIDM00018;K052	Q96DV4	-0.200895	huMAP3_04652.1	Acute Myeloid Leukemia
SIDM00018;K052	Q96EH3	-0.953445	huMAP3_01856.1	Acute Myeloid Leukemia
SIDM00018;K052	Q96EL3	-0.61531	huMAP3_00983.1	Acute Myeloid Leukemia
SIDM00018;K052	Q96EL3	-0.61531	huMAP3_01856.1	Acute Myeloid Leukemia
SIDM00018;K052	Q96EL3	-0.61531	huMAP3_03763.1	Acute Myeloid Leukemia
SIDM00018;K052	Q96ES7	0.68362	huMAP3_00902.1	Acute Myeloid Leukemia
SIDM00018;K052	Q96EV2	0.695765	huMAP3_05165.1	Acute Myeloid Leukemia
SIDM00018;K052	Q96EY4	1.00252	huMAP3_03324.1	Acute Myeloid Leukemia
SIDM00018;K052	Q96F63	0.00787716	huMAP3_04549.1	Acute Myeloid Leukemia
SIDM00018;K052	Q96FF9	-0.38911	huMAP3_00229.1	Acute Myeloid Leukemia
SIDM00018;K052	Q96FV9	0.247885	huMAP3_02553.1	Acute Myeloid Leukemia
SIDM00018;K052	Q96FV9	0.247885	huMAP3_02771.1	Acute Myeloid Leukemia
SIDM00018;K052	Q96FV9	0.247885	huMAP3_04932.1	Acute Myeloid Leukemia
SIDM00018;K052	Q96FV9	0.247885	huMAP3_05165.1	Acute Myeloid Leukemia
SIDM00018;K052	Q96FZ7	1.8687	huMAP3_03988.1	Acute Myeloid Leukemia
SIDM00018;K052	Q96G03	1.35147	huMAP3_05033.1	Acute Myeloid Leukemia
SIDM00018;K052	Q96GC5	-0.570555	huMAP3_02439.1	Acute Myeloid Leukemia
SIDM00018;K052	Q96GM5	0.887145	huMAP3_03221.1	Acute Myeloid Leukemia
SIDM00018;K052	Q96GM8	2.82931	huMAP3_04549.1	Acute Myeloid Leukemia
SIDM00018;K052	Q96HA7	2.19589	huMAP3_00115.1	Acute Myeloid Leukemia
SIDM00018;K052	Q96HR3	0.410055	huMAP3_02730.1	Acute Myeloid Leukemia
SIDM00018;K052	Q96HY6	-0.838775	huMAP3_03937.1	Acute Myeloid Leukemia
SIDM00018;K052	Q96I24	-0.630695	huMAP3_03852.1	Acute Myeloid Leukemia
SIDM00018;K052	Q96I51	0.432505	huMAP3_02985.1	Acute Myeloid Leukemia
SIDM00018;K052	Q96IX5	-0.550395	huMAP3_00261.1	Acute Myeloid Leukemia
SIDM00018;K052	Q96IX5	-0.550395	huMAP3_02620.1	Acute Myeloid Leukemia
SIDM00018;K052	Q96IY1	0.101814	huMAP3_01824.1	Acute Myeloid Leukemia
SIDM00018;K052	Q96IZ7	-0.118958	huMAP3_00424.1	Acute Myeloid Leukemia
SIDM00018;K052	Q96J01	0.437415	huMAP3_00936.1	Acute Myeloid Leukemia
SIDM00018;K052	Q96J01	0.437415	huMAP3_02019.1	Acute Myeloid Leukemia
SIDM00018;K052	Q96J01	0.437415	huMAP3_04872.1	Acute Myeloid Leukemia
SIDM00018;K052	Q96J01	0.437415	huMAP3_04932.1	Acute Myeloid Leukemia
SIDM00018;K052	Q96JB5	-1.0448	huMAP3_03937.1	Acute Myeloid Leukemia
SIDM00018;K052	Q96JM3	0.912915	huMAP3_03699.1	Acute Myeloid Leukemia
SIDM00018;K052	Q96JP5	0.05478	huMAP3_02568.1	Acute Myeloid Leukemia
SIDM00018;K052	Q96K76	1.33986	huMAP3_03088.1	Acute Myeloid Leukemia
SIDM00018;K052	Q96KM6	0.213278	huMAP3_00206.1	Acute Myeloid Leukemia
SIDM00018;K052	Q96KP1	1.06282	huMAP3_04054.1	Acute Myeloid Leukemia
SIDM00018;K052	Q96L91	0.613785	huMAP3_04039.1	Acute Myeloid Leukemia
SIDM00018;K052	Q96LW7	-0.142133	huMAP3_02950.1	Acute Myeloid Leukemia
SIDM00018;K052	Q96MF7	1.32682	huMAP3_04711.1	Acute Myeloid Leukemia
SIDM00018;K052	Q96MG7	-1.10474	huMAP3_04711.1	Acute Myeloid Leukemia
SIDM00018;K052	Q96MW5	1.48644	huMAP3_04294.1	Acute Myeloid Leukemia
SIDM00018;K052	Q96N64	-0.422548	huMAP3_01287.1	Acute Myeloid Leukemia
SIDM00018;K052	Q96P16	0.922095	huMAP3_04499.1	Acute Myeloid Leukemia
SIDM00018;K052	Q96P70	0.356575	huMAP3_03231.1	Acute Myeloid Leukemia
SIDM00018;K052	Q96PZ0	-0.274725	huMAP3_04535.1	Acute Myeloid Leukemia
SIDM00018;K052	Q96QD9	1.09234	huMAP3_04872.1	Acute Myeloid Leukemia
SIDM00018;K052	Q96QD9	1.09234	huMAP3_04932.1	Acute Myeloid Leukemia
SIDM00018;K052	Q96QK1	0.40417	huMAP3_01277.1	Acute Myeloid Leukemia
SIDM00018;K052	Q96QR8	-0.63521	huMAP3_04293.1	Acute Myeloid Leukemia
SIDM00018;K052	Q96RN5	-0.124435	huMAP3_02730.1	Acute Myeloid Leukemia
SIDM00018;K052	Q96S52	0.03578	huMAP3_01184.1	Acute Myeloid Leukemia
SIDM00018;K052	Q96SB8	0.516855	huMAP3_04711.1	Acute Myeloid Leukemia
SIDM00018;K052	Q96SI9	0.275825	huMAP3_03852.1	Acute Myeloid Leukemia
SIDM00018;K052	Q96SL4	3.269	huMAP3_04290.1	Acute Myeloid Leukemia
SIDM00018;K052	Q96ST3	0.529965	huMAP3_00957.1	Acute Myeloid Leukemia
SIDM00018;K052	Q96SU4	0.486215	huMAP3_00802.1	Acute Myeloid Leukemia
SIDM00018;K052	Q96SU4	0.486215	huMAP3_01422.1	Acute Myeloid Leukemia
SIDM00018;K052	Q96T58	0.756315	huMAP3_02019.1	Acute Myeloid Leukemia
SIDM00018;K052	Q96T60	0.20649	huMAP3_01586.1	Acute Myeloid Leukemia
SIDM00018;K052	Q96T60	0.20649	huMAP3_02384.1	Acute Myeloid Leukemia
SIDM00018;K052	Q96TA1	-2.05884	huMAP3_01245.1	Acute Myeloid Leukemia
SIDM00018;K052	Q96TA1	-2.05884	huMAP3_03184.1	Acute Myeloid Leukemia
SIDM00018;K052	Q99436	0.043125	huMAP3_00356.1	Acute Myeloid Leukemia
SIDM00018;K052	Q99460	0.525175	huMAP3_05064.1	Acute Myeloid Leukemia
SIDM00018;K052	Q99496	0.708015	huMAP3_02464.1	Acute Myeloid Leukemia
SIDM00018;K052	Q99519	-0.468755	huMAP3_02965.1	Acute Myeloid Leukemia
SIDM00018;K052	Q99536	1.12074	huMAP3_05033.1	Acute Myeloid Leukemia
SIDM00018;K052	Q99538	-0.135967	huMAP3_02965.1	Acute Myeloid Leukemia
SIDM00018;K052	Q99541	2.10066	huMAP3_01245.1	Acute Myeloid Leukemia
SIDM00018;K052	Q99547	0.47501	huMAP3_05382.1	Acute Myeloid Leukemia
SIDM00018;K052	Q99622	-1.88666	huMAP3_00020.1	Acute Myeloid Leukemia
SIDM00018;K052	Q99627	0.1581	huMAP3_05041.1	Acute Myeloid Leukemia
SIDM00018;K052	Q99700	0.17238	huMAP3_00480.1	Acute Myeloid Leukemia
SIDM00018;K052	Q99700	0.17238	huMAP3_00574.1	Acute Myeloid Leukemia
SIDM00018;K052	Q99700	0.17238	huMAP3_02526.1	Acute Myeloid Leukemia
SIDM00018;K052	Q99714	-0.528675	huMAP3_00934.1	Acute Myeloid Leukemia
SIDM00018;K052	Q99729	-0.496025	huMAP3_01655.1	Acute Myeloid Leukemia
SIDM00018;K052	Q99729	-0.496025	huMAP3_04752.1	Acute Myeloid Leukemia
SIDM00018;K052	Q99747	0.049255	huMAP3_00053.1	Acute Myeloid Leukemia
SIDM00018;K052	Q99832	0.813865	huMAP3_01951.1	Acute Myeloid Leukemia
SIDM00018;K052	Q99873	0.272495	huMAP3_00936.1	Acute Myeloid Leukemia
SIDM00018;K052	Q99933	0.27044	huMAP3_02568.1	Acute Myeloid Leukemia
SIDM00018;K052	Q99933	0.27044	huMAP3_05064.1	Acute Myeloid Leukemia
SIDM00018;K052	Q99996	-0.567877	huMAP3_00210.1	Acute Myeloid Leukemia
SIDM00018;K052	Q9BPW8	-2.25704	huMAP3_00213.1	Acute Myeloid Leukemia
SIDM00018;K052	Q9BPX3	1.14413	huMAP3_03084.1	Acute Myeloid Leukemia
SIDM00018;K052	Q9BQ48	-0.623475	huMAP3_01856.1	Acute Myeloid Leukemia
SIDM00018;K052	Q9BQ52	0.048325	huMAP3_00934.1	Acute Myeloid Leukemia
SIDM00018;K052	Q9BQ95	-1.54956	huMAP3_04643.1	Acute Myeloid Leukemia
SIDM00018;K052	Q9BQ95	-1.54956	huMAP3_04889.1	Acute Myeloid Leukemia
SIDM00018;K052	Q9BQA1	1.14556	huMAP3_02465.1	Acute Myeloid Leukemia
SIDM00018;K052	Q9BQC6	0.111025	huMAP3_01856.1	Acute Myeloid Leukemia
SIDM00018;K052	Q9BQC6	0.111025	huMAP3_04652.1	Acute Myeloid Leukemia
SIDM00018;K052	Q9BQE5	-1.26751	huMAP3_00329.1	Acute Myeloid Leukemia
SIDM00018;K052	Q9BR76	-1.64735	huMAP3_03762.1	Acute Myeloid Leukemia
SIDM00018;K052	Q9BR76	-1.64735	huMAP3_04826.1	Acute Myeloid Leukemia
SIDM00018;K052	Q9BRJ6	-0.65394	huMAP3_03966.1	Acute Myeloid Leukemia
SIDM00018;K052	Q9BRP4	1.30171	huMAP3_05064.1	Acute Myeloid Leukemia
SIDM00018;K052	Q9BSD7	0.971825	huMAP3_02111.1	Acute Myeloid Leukemia
SIDM00018;K052	Q9BSJ2	0.79727	huMAP3_00522.1	Acute Myeloid Leukemia
SIDM00018;K052	Q9BT73	1.60524	huMAP3_00356.1	Acute Myeloid Leukemia
SIDM00018;K052	Q9BT78	0.467775	huMAP3_05041.1	Acute Myeloid Leukemia
SIDM00018;K052	Q9BTC8	-2.42863	huMAP3_03905.1	Acute Myeloid Leukemia
SIDM00018;K052	Q9BTD8	-0.092935	huMAP3_02465.1	Acute Myeloid Leukemia
SIDM00018;K052	Q9BTE3	0.200635	huMAP3_00154.1	Acute Myeloid Leukemia
SIDM00018;K052	Q9BTT0	0.747515	huMAP3_04650.1	Acute Myeloid Leukemia
SIDM00018;K052	Q9BTT4	-0.127598	huMAP3_02730.1	Acute Myeloid Leukemia
SIDM00018;K052	Q9BU23	-1.61459	huMAP3_00921.1	Acute Myeloid Leukemia
SIDM00018;K052	Q9BU61	-0.575085	huMAP3_04643.1	Acute Myeloid Leukemia
SIDM00018;K052	Q9BU61	-0.575085	huMAP3_04889.1	Acute Myeloid Leukemia
SIDM00018;K052	Q9BU76	0.082925	huMAP3_03610.1	Acute Myeloid Leukemia
SIDM00018;K052	Q9BUA3	0.0815774	huMAP3_00305.1	Acute Myeloid Leukemia
SIDM00018;K052	Q9BUF5	0.043375	huMAP3_03106.1	Acute Myeloid Leukemia
SIDM00018;K052	Q9BUF5	0.043375	huMAP3_04859.1	Acute Myeloid Leukemia
SIDM00018;K052	Q9BUI4	0.228871	huMAP3_00807.1	Acute Myeloid Leukemia
SIDM00018;K052	Q9BUL8	0.72194	huMAP3_01936.1	Acute Myeloid Leukemia
SIDM00018;K052	Q9BUL8	0.72194	huMAP3_02705.1	Acute Myeloid Leukemia
SIDM00018;K052	Q9BUL9	0.897798	huMAP3_00441.1	Acute Myeloid Leukemia
SIDM00018;K052	Q9BUQ8	0.14364	huMAP3_00960.1	Acute Myeloid Leukemia
SIDM00018;K052	Q9BV38	-0.612285	huMAP3_03787.1	Acute Myeloid Leukemia
SIDM00018;K052	Q9BV57	0.501055	huMAP3_00573.1	Acute Myeloid Leukemia
SIDM00018;K052	Q9BV81	-0.0587952	huMAP3_03281.1	Acute Myeloid Leukemia
SIDM00018;K052	Q9BVG4	0.740505	huMAP3_00469.1	Acute Myeloid Leukemia
SIDM00018;K052	Q9BVJ6	-0.21924	huMAP3_02116.1	Acute Myeloid Leukemia
SIDM00018;K052	Q9BVK6	-0.281975	huMAP3_04392.1	Acute Myeloid Leukemia
SIDM00018;K052	Q9BW71	2.94152	huMAP3_01759.1	Acute Myeloid Leukemia
SIDM00018;K052	Q9BW85	2.14537	huMAP3_00050.1	Acute Myeloid Leukemia
SIDM00018;K052	Q9BW85	2.14537	huMAP3_03019.1	Acute Myeloid Leukemia
SIDM00018;K052	Q9BWJ5	0.339975	huMAP3_04549.1	Acute Myeloid Leukemia
SIDM00018;K052	Q9BWU0	0.47623	huMAP3_04549.1	Acute Myeloid Leukemia
SIDM00018;K052	Q9BXB4	-0.119551	huMAP3_00802.1	Acute Myeloid Leukemia
SIDM00018;K052	Q9BXB4	-0.119551	huMAP3_01422.1	Acute Myeloid Leukemia
SIDM00018;K052	Q9BXI6	-0.480371	huMAP3_01381.1	Acute Myeloid Leukemia
SIDM00018;K052	Q9BXS5	0.654035	huMAP3_00819.1	Acute Myeloid Leukemia
SIDM00018;K052	Q9BXS5	0.654035	huMAP3_04311.1	Acute Myeloid Leukemia
SIDM00018;K052	Q9BXS6	0.442045	huMAP3_01999.1	Acute Myeloid Leukemia
SIDM00018;K052	Q9BY43	1.45807	huMAP3_03988.1	Acute Myeloid Leukemia
SIDM00018;K052	Q9BY77	0.593625	huMAP3_02553.1	Acute Myeloid Leukemia
SIDM00018;K052	Q9BY77	0.593625	huMAP3_04023.1	Acute Myeloid Leukemia
SIDM00018;K052	Q9BY77	0.593625	huMAP3_04872.1	Acute Myeloid Leukemia
SIDM00018;K052	Q9BY77	0.593625	huMAP3_04932.1	Acute Myeloid Leukemia
SIDM00018;K052	Q9BY89	-0.301589	huMAP3_02458.1	Acute Myeloid Leukemia
SIDM00018;K052	Q9BYC8	-2.06297	huMAP3_01856.1	Acute Myeloid Leukemia
SIDM00018;K052	Q9BYC8	-2.06297	huMAP3_02720.1	Acute Myeloid Leukemia
SIDM00018;K052	Q9BYC8	-2.06297	huMAP3_04652.1	Acute Myeloid Leukemia
SIDM00018;K052	Q9BYD1	-0.33548	huMAP3_01856.1	Acute Myeloid Leukemia
SIDM00018;K052	Q9BYD1	-0.33548	huMAP3_02720.1	Acute Myeloid Leukemia
SIDM00018;K052	Q9BYD1	-0.33548	huMAP3_04652.1	Acute Myeloid Leukemia
SIDM00018;K052	Q9BYD2	0.060975	huMAP3_04652.1	Acute Myeloid Leukemia
SIDM00018;K052	Q9BYD3	-0.448435	huMAP3_00983.1	Acute Myeloid Leukemia
SIDM00018;K052	Q9BYD3	-0.448435	huMAP3_04652.1	Acute Myeloid Leukemia
SIDM00018;K052	Q9BYD6	0.265385	huMAP3_04652.1	Acute Myeloid Leukemia
SIDM00018;K052	Q9BYJ9	0.291955	huMAP3_00843.1	Acute Myeloid Leukemia
SIDM00018;K052	Q9BYN8	-0.434515	huMAP3_02367.1	Acute Myeloid Leukemia
SIDM00018;K052	Q9BYW2	2.19703	huMAP3_02739.1	Acute Myeloid Leukemia
SIDM00018;K052	Q9BZD4	1.29762	huMAP3_01824.1	Acute Myeloid Leukemia
SIDM00018;K052	Q9BZE1	0.316045	huMAP3_00983.1	Acute Myeloid Leukemia
SIDM00018;K052	Q9BZE1	0.316045	huMAP3_01856.1	Acute Myeloid Leukemia
SIDM00018;K052	Q9BZE1	0.316045	huMAP3_03763.1	Acute Myeloid Leukemia
SIDM00018;K052	Q9BZJ0	-0.019675	huMAP3_01203.1	Acute Myeloid Leukemia
SIDM00018;K052	Q9BZZ5	0.402985	huMAP3_02119.1	Acute Myeloid Leukemia
SIDM00018;K052	Q9BZZ5	0.402985	huMAP3_03762.1	Acute Myeloid Leukemia
SIDM00018;K052	Q9C005	-0.164085	huMAP3_00564.1	Acute Myeloid Leukemia
SIDM00018;K052	Q9C005	-0.164085	huMAP3_05226.1	Acute Myeloid Leukemia
SIDM00018;K052	Q9C0C2	-0.692575	huMAP3_00551.1	Acute Myeloid Leukemia
SIDM00018;K052	Q9C0J8	-0.17894	huMAP3_00102.1	Acute Myeloid Leukemia
SIDM00018;K052	Q9GZS1	-0.338965	huMAP3_00807.1	Acute Myeloid Leukemia
SIDM00018;K052	Q9GZU8	1.21887	huMAP3_00356.1	Acute Myeloid Leukemia
SIDM00018;K052	Q9GZZ9	1.24744	huMAP3_03937.1	Acute Myeloid Leukemia
SIDM00018;K052	Q9H000	1.11952	huMAP3_00714.1	Acute Myeloid Leukemia
SIDM00018;K052	Q9H000	1.11952	huMAP3_03127.1	Acute Myeloid Leukemia
SIDM00018;K052	Q9H000	1.11952	huMAP3_03962.1	Acute Myeloid Leukemia
SIDM00018;K052	Q9H074	0.095235	huMAP3_00714.1	Acute Myeloid Leukemia
SIDM00018;K052	Q9H074	0.095235	huMAP3_03962.1	Acute Myeloid Leukemia
SIDM00018;K052	Q9H082	0.157935	huMAP3_01895.1	Acute Myeloid Leukemia
SIDM00018;K052	Q9H089	0.09474	huMAP3_03324.1	Acute Myeloid Leukemia
SIDM00018;K052	Q9H0B6	-1.98508	huMAP3_04401.1	Acute Myeloid Leukemia
SIDM00018;K052	Q9H0E3	0.660875	huMAP3_00957.1	Acute Myeloid Leukemia
SIDM00018;K052	Q9H0E9	-0.811372	huMAP3_04650.1	Acute Myeloid Leukemia
SIDM00018;K052	Q9H0R6	-0.556234	huMAP3_04642.1	Acute Myeloid Leukemia
SIDM00018;K052	Q9H0U3	0.228285	huMAP3_00921.1	Acute Myeloid Leukemia
SIDM00018;K052	Q9H0U4	0.180125	huMAP3_01895.1	Acute Myeloid Leukemia
SIDM00018;K052	Q9H0U6	-0.24948	huMAP3_03763.1	Acute Myeloid Leukemia
SIDM00018;K052	Q9H147	1.619	huMAP3_01287.1	Acute Myeloid Leukemia
SIDM00018;K052	Q9H1D9	0.154096	huMAP3_00807.1	Acute Myeloid Leukemia
SIDM00018;K052	Q9H2J4	0.488705	huMAP3_04396.1	Acute Myeloid Leukemia
SIDM00018;K052	Q9H2P0	0.218535	huMAP3_00780.1	Acute Myeloid Leukemia
SIDM00018;K052	Q9H2W6	-0.41596	huMAP3_00983.1	Acute Myeloid Leukemia
SIDM00018;K052	Q9H3G5	2.96847	huMAP3_02458.1	Acute Myeloid Leukemia
SIDM00018;K052	Q9H3G5	2.96847	huMAP3_04946.1	Acute Myeloid Leukemia
SIDM00018;K052	Q9H3K6	0.36511	huMAP3_04338.1	Acute Myeloid Leukemia
SIDM00018;K052	Q9H3P2	0.105535	huMAP3_01088.1	Acute Myeloid Leukemia
SIDM00018;K052	Q9H3Q1	-0.513343	huMAP3_02362.1	Acute Myeloid Leukemia
SIDM00018;K052	Q9H444	-0.021855	huMAP3_03988.1	Acute Myeloid Leukemia
SIDM00018;K052	Q9H4A3	0.547715	huMAP3_03408.1	Acute Myeloid Leukemia
SIDM00018;K052	Q9H4G0	-0.25918	huMAP3_00373.1	Acute Myeloid Leukemia
SIDM00018;K052	Q9H4G0	-0.25918	huMAP3_00489.1	Acute Myeloid Leukemia
SIDM00018;K052	Q9H4L4	-0.449122	huMAP3_02116.1	Acute Myeloid Leukemia
SIDM00018;K052	Q9H4L4	-0.449122	huMAP3_03787.1	Acute Myeloid Leukemia
SIDM00018;K052	Q9H4L5	-0.1258	huMAP3_00802.1	Acute Myeloid Leukemia
SIDM00018;K052	Q9H4L5	-0.1258	huMAP3_02032.1	Acute Myeloid Leukemia
SIDM00018;K052	Q9H6T3	0.540205	huMAP3_00807.1	Acute Myeloid Leukemia
SIDM00018;K052	Q9H6Y7	-0.172272	huMAP3_03536.1	Acute Myeloid Leukemia
SIDM00018;K052	Q9H7E9	1.36475	huMAP3_03966.1	Acute Myeloid Leukemia
SIDM00018;K052	Q9H845	-0.245285	huMAP3_04643.1	Acute Myeloid Leukemia
SIDM00018;K052	Q9H845	-0.245285	huMAP3_04889.1	Acute Myeloid Leukemia
SIDM00018;K052	Q9H8H0	-0.191055	huMAP3_01743.1	Acute Myeloid Leukemia
SIDM00018;K052	Q9H8H3	1.37278	huMAP3_03124.1	Acute Myeloid Leukemia
SIDM00018;K052	Q9H944	1.71674	huMAP3_02730.1	Acute Myeloid Leukemia
SIDM00018;K052	Q9H9A5	1.91632	huMAP3_00551.1	Acute Myeloid Leukemia
SIDM00018;K052	Q9H9E3	1.82886	huMAP3_04294.1	Acute Myeloid Leukemia
SIDM00018;K052	Q9H9J2	-0.52448	huMAP3_02439.1	Acute Myeloid Leukemia
SIDM00018;K052	Q9H9J2	-0.52448	huMAP3_04652.1	Acute Myeloid Leukemia
SIDM00018;K052	Q9H9Q2	1.4329	huMAP3_05041.1	Acute Myeloid Leukemia
SIDM00018;K052	Q9H9Y6	1.21891	huMAP3_00807.1	Acute Myeloid Leukemia
SIDM00018;K052	Q9HAF1	0.037455	huMAP3_04039.1	Acute Myeloid Leukemia
SIDM00018;K052	Q9HAV0	-0.449144	huMAP3_03550.1	Acute Myeloid Leukemia
SIDM00018;K052	Q9HBM1	-0.347365	huMAP3_01824.1	Acute Myeloid Leukemia
SIDM00018;K052	Q9HC52	-0.272515	huMAP3_02464.1	Acute Myeloid Leukemia
SIDM00018;K052	Q9HCD5	0.297955	huMAP3_02281.1	Acute Myeloid Leukemia
SIDM00018;K052	Q9HCG8	1.1619	huMAP3_00373.1	Acute Myeloid Leukemia
SIDM00018;K052	Q9HCG8	1.1619	huMAP3_00489.1	Acute Myeloid Leukemia
SIDM00018;K052	Q9HD33	-0.362085	huMAP3_02439.1	Acute Myeloid Leukemia
SIDM00018;K052	Q9HD33	-0.362085	huMAP3_03763.1	Acute Myeloid Leukemia
SIDM00018;K052	Q9NP50	1.25587	huMAP3_00957.1	Acute Myeloid Leukemia
SIDM00018;K052	Q9NP92	-0.378855	huMAP3_01856.1	Acute Myeloid Leukemia
SIDM00018;K052	Q9NP92	-0.378855	huMAP3_03763.1	Acute Myeloid Leukemia
SIDM00018;K052	Q9NPA0	-0.918075	huMAP3_03281.1	Acute Myeloid Leukemia
SIDM00018;K052	Q9NPA8	0.425735	huMAP3_00902.1	Acute Myeloid Leukemia
SIDM00018;K052	Q9NPD3	0.552285	huMAP3_05382.1	Acute Myeloid Leukemia
SIDM00018;K052	Q9NPD8	-1.29049	huMAP3_05033.1	Acute Myeloid Leukemia
SIDM00018;K052	Q9NPF5	-0.372806	huMAP3_04650.1	Acute Myeloid Leukemia
SIDM00018;K052	Q9NPI1	1.84937	huMAP3_03221.1	Acute Myeloid Leukemia
SIDM00018;K052	Q9NPJ6	0.462815	huMAP3_02730.1	Acute Myeloid Leukemia
SIDM00018;K052	Q9NQ50	-0.876535	huMAP3_00983.1	Acute Myeloid Leukemia
SIDM00018;K052	Q9NQ50	-0.876535	huMAP3_01856.1	Acute Myeloid Leukemia
SIDM00018;K052	Q9NQ50	-0.876535	huMAP3_04652.1	Acute Myeloid Leukemia
SIDM00018;K052	Q9NQ88	-1.20064	huMAP3_00697.1	Acute Myeloid Leukemia
SIDM00018;K052	Q9NQG5	0.372645	huMAP3_04499.1	Acute Myeloid Leukemia
SIDM00018;K052	Q9NQT4	0.53293	huMAP3_05382.1	Acute Myeloid Leukemia
SIDM00018;K052	Q9NQT5	1.46287	huMAP3_05382.1	Acute Myeloid Leukemia
SIDM00018;K052	Q9NQW7	1.46205	huMAP3_00059.1	Acute Myeloid Leukemia
SIDM00018;K052	Q9NQW7	1.46205	huMAP3_00305.1	Acute Myeloid Leukemia
SIDM00018;K052	Q9NR31	-0.17852	huMAP3_03124.1	Acute Myeloid Leukemia
SIDM00018;K052	Q9NR50	0.559845	huMAP3_03231.1	Acute Myeloid Leukemia
SIDM00018;K052	Q9NRL3	0.332465	huMAP3_00935.1	Acute Myeloid Leukemia
SIDM00018;K052	Q9NRW1	0.0602149	huMAP3_01895.1	Acute Myeloid Leukemia
SIDM00018;K052	Q9NRW7	-0.378155	huMAP3_00053.1	Acute Myeloid Leukemia
SIDM00018;K052	Q9NRX2	-0.39311	huMAP3_04652.1	Acute Myeloid Leukemia
SIDM00018;K052	Q9NRX4	0.009155	huMAP3_00244.1	Acute Myeloid Leukemia
SIDM00018;K052	Q9NSD9	0.780685	huMAP3_05184.1	Acute Myeloid Leukemia
SIDM00018;K052	Q9NSE4	-0.877925	huMAP3_00213.1	Acute Myeloid Leukemia
SIDM00018;K052	Q9NSK0	0.312655	huMAP3_04401.1	Acute Myeloid Leukemia
SIDM00018;K052	Q9NTI5	1.32363	huMAP3_00229.1	Acute Myeloid Leukemia
SIDM00018;K052	Q9NTJ3	0.772775	huMAP3_03084.1	Acute Myeloid Leukemia
SIDM00018;K052	Q9NTJ5	0.767625	huMAP3_04405.1	Acute Myeloid Leukemia
SIDM00018;K052	Q9NTZ6	0.669935	huMAP3_04758.1	Acute Myeloid Leukemia
SIDM00018;K052	Q9NUG6	-0.176144	huMAP3_00807.1	Acute Myeloid Leukemia
SIDM00018;K052	Q9NUL7	0.410315	huMAP3_04652.1	Acute Myeloid Leukemia
SIDM00018;K052	Q9NUP9	-2.39415	huMAP3_05036.1	Acute Myeloid Leukemia
SIDM00018;K052	Q9NV06	-0.086015	huMAP3_01951.1	Acute Myeloid Leukemia
SIDM00018;K052	Q9NV56	-0.151055	huMAP3_02648.1	Acute Myeloid Leukemia
SIDM00018;K052	Q9NV70	0.259285	huMAP3_04054.1	Acute Myeloid Leukemia
SIDM00018;K052	Q9NVA2	0.465175	huMAP3_02362.1	Acute Myeloid Leukemia
SIDM00018;K052	Q9NVC6	0.304298	huMAP3_02730.1	Acute Myeloid Leukemia
SIDM00018;K052	Q9NVH0	-1.65113	huMAP3_03744.1	Acute Myeloid Leukemia
SIDM00018;K052	Q9NVI7	0.195775	huMAP3_02620.1	Acute Myeloid Leukemia
SIDM00018;K052	Q9NVP2	2.27928	huMAP3_00115.1	Acute Myeloid Leukemia
SIDM00018;K052	Q9NVS2	-0.247955	huMAP3_01856.1	Acute Myeloid Leukemia
SIDM00018;K052	Q9NVS2	-0.247955	huMAP3_02439.1	Acute Myeloid Leukemia
SIDM00018;K052	Q9NVS2	-0.247955	huMAP3_03763.1	Acute Myeloid Leukemia
SIDM00018;K052	Q9NVT9	0.189255	huMAP3_04877.1	Acute Myeloid Leukemia
SIDM00018;K052	Q9NVU7	0.6234	huMAP3_03966.1	Acute Myeloid Leukemia
SIDM00018;K052	Q9NVZ3	1.87862	huMAP3_00432.1	Acute Myeloid Leukemia
SIDM00018;K052	Q9NVZ3	1.87862	huMAP3_05120.1	Acute Myeloid Leukemia
SIDM00018;K052	Q9NW64	0.582585	huMAP3_03019.1	Acute Myeloid Leukemia
SIDM00018;K052	Q9NW82	0.67795	huMAP3_04044.1	Acute Myeloid Leukemia
SIDM00018;K052	Q9NWS0	0.922535	huMAP3_00807.1	Acute Myeloid Leukemia
SIDM00018;K052	Q9NWU5	-0.23905	huMAP3_00983.1	Acute Myeloid Leukemia
SIDM00018;K052	Q9NWU5	-0.23905	huMAP3_01856.1	Acute Myeloid Leukemia
SIDM00018;K052	Q9NWU5	-0.23905	huMAP3_04652.1	Acute Myeloid Leukemia
SIDM00018;K052	Q9NWV8	0.801275	huMAP3_01447.1	Acute Myeloid Leukemia
SIDM00018;K052	Q9NWV8	0.801275	huMAP3_02592.1	Acute Myeloid Leukemia
SIDM00018;K052	Q9NWY4	1.89767	huMAP3_05184.1	Acute Myeloid Leukemia
SIDM00018;K052	Q9NX08	1.83543	huMAP3_01290.1	Acute Myeloid Leukemia
SIDM00018;K052	Q9NX14	-0.281715	huMAP3_02819.1	Acute Myeloid Leukemia
SIDM00018;K052	Q9NX14	-0.281715	huMAP3_02928.1	Acute Myeloid Leukemia
SIDM00018;K052	Q9NX20	-0.123815	huMAP3_00983.1	Acute Myeloid Leukemia
SIDM00018;K052	Q9NX20	-0.123815	huMAP3_01856.1	Acute Myeloid Leukemia
SIDM00018;K052	Q9NX20	-0.123815	huMAP3_03763.1	Acute Myeloid Leukemia
SIDM00018;K052	Q9NX46	1.1014	huMAP3_00573.1	Acute Myeloid Leukemia
SIDM00018;K052	Q9NX70	-0.26324	huMAP3_02730.1	Acute Myeloid Leukemia
SIDM00018;K052	Q9NXF7	1.5799	huMAP3_02953.1	Acute Myeloid Leukemia
SIDM00018;K052	Q9NXR7	2.40987	huMAP3_01447.1	Acute Myeloid Leukemia
SIDM00018;K052	Q9NXR7	2.40987	huMAP3_02592.1	Acute Myeloid Leukemia
SIDM00018;K052	Q9NXS2	-0.514079	huMAP3_03744.1	Acute Myeloid Leukemia
SIDM00018;K052	Q9NXX6	0.335515	huMAP3_04711.1	Acute Myeloid Leukemia
SIDM00018;K052	Q9NY27	0.912645	huMAP3_02666.1	Acute Myeloid Leukemia
SIDM00018;K052	Q9NYB9	-1.14272	huMAP3_02474.1	Acute Myeloid Leukemia
SIDM00018;K052	Q9NYK5	-0.39758	huMAP3_01856.1	Acute Myeloid Leukemia
SIDM00018;K052	Q9NYK5	-0.39758	huMAP3_02439.1	Acute Myeloid Leukemia
SIDM00018;K052	Q9NYK5	-0.39758	huMAP3_04652.1	Acute Myeloid Leukemia
SIDM00018;K052	Q9NYY8	-1.00253	huMAP3_02985.1	Acute Myeloid Leukemia
SIDM00018;K052	Q9NYZ3	-0.16192	huMAP3_03408.1	Acute Myeloid Leukemia
SIDM00018;K052	Q9NZ32	1.2519	huMAP3_04946.1	Acute Myeloid Leukemia
SIDM00018;K052	Q9NZ43	0.160815	huMAP3_03203.1	Acute Myeloid Leukemia
SIDM00018;K052	Q9NZB2	-0.709145	huMAP3_04752.1	Acute Myeloid Leukemia
SIDM00018;K052	Q9NZL4	0.30813	huMAP3_04877.1	Acute Myeloid Leukemia
SIDM00018;K052	Q9NZM3	1.15616	huMAP3_00432.1	Acute Myeloid Leukemia
SIDM00018;K052	Q9NZM3	1.15616	huMAP3_05120.1	Acute Myeloid Leukemia
SIDM00018;K052	Q9NZN8	1.28588	huMAP3_00551.1	Acute Myeloid Leukemia
SIDM00018;K052	Q9P000	1.9643	huMAP3_01290.1	Acute Myeloid Leukemia
SIDM00018;K052	Q9P015	0.10349	huMAP3_04652.1	Acute Myeloid Leukemia
SIDM00018;K052	Q9P016	1.51785	huMAP3_04290.1	Acute Myeloid Leukemia
SIDM00018;K052	Q9P032	-1.2105	huMAP3_04643.1	Acute Myeloid Leukemia
SIDM00018;K052	Q9P032	-1.2105	huMAP3_04889.1	Acute Myeloid Leukemia
SIDM00018;K052	Q9P0J0	-0.579675	huMAP3_04643.1	Acute Myeloid Leukemia
SIDM00018;K052	Q9P0L0	-0.398365	huMAP3_00802.1	Acute Myeloid Leukemia
SIDM00018;K052	Q9P0L0	-0.398365	huMAP3_01422.1	Acute Myeloid Leukemia
SIDM00018;K052	Q9P0L0	-0.398365	huMAP3_02032.1	Acute Myeloid Leukemia
SIDM00018;K052	Q9P0M9	-0.213135	huMAP3_03763.1	Acute Myeloid Leukemia
SIDM00018;K052	Q9P0P0	1.38009	huMAP3_00356.1	Acute Myeloid Leukemia
SIDM00018;K052	Q9P0V9	-1.24967	huMAP3_02362.1	Acute Myeloid Leukemia
SIDM00018;K052	Q9P0W2	1.8659	huMAP3_01287.1	Acute Myeloid Leukemia
SIDM00018;K052	Q9P1U0	0.371234	huMAP3_00807.1	Acute Myeloid Leukemia
SIDM00018;K052	Q9P1Y6	-0.320085	huMAP3_00347.1	Acute Myeloid Leukemia
SIDM00018;K052	Q9P1Y6	-0.320085	huMAP3_01759.1	Acute Myeloid Leukemia
SIDM00018;K052	Q9P206	-0.517138	huMAP3_02474.1	Acute Myeloid Leukemia
SIDM00018;K052	Q9P270	0.977425	huMAP3_00207.1	Acute Myeloid Leukemia
SIDM00018;K052	Q9P289	2.06413	huMAP3_01936.1	Acute Myeloid Leukemia
SIDM00018;K052	Q9P289	2.06413	huMAP3_02705.1	Acute Myeloid Leukemia
SIDM00018;K052	Q9P2B2	-1.52001	huMAP3_02703.1	Acute Myeloid Leukemia
SIDM00018;K052	Q9P2B2	-1.52001	huMAP3_02887.1	Acute Myeloid Leukemia
SIDM00018;K052	Q9P2B2	-1.52001	huMAP3_04041.1	Acute Myeloid Leukemia
SIDM00018;K052	Q9P2B2	-1.52001	huMAP3_04390.1	Acute Myeloid Leukemia
SIDM00018;K052	Q9P2B2	-1.52001	huMAP3_04614.1	Acute Myeloid Leukemia
SIDM00018;K052	Q9P2E9	-0.987785	huMAP3_01045.1	Acute Myeloid Leukemia
SIDM00018;K052	Q9P2I0	0.271635	huMAP3_00102.1	Acute Myeloid Leukemia
SIDM00018;K052	Q9P2J5	0.50411	huMAP3_02637.1	Acute Myeloid Leukemia
SIDM00018;K052	Q9P2N5	0.455755	huMAP3_02553.1	Acute Myeloid Leukemia
SIDM00018;K052	Q9P2N5	0.455755	huMAP3_05165.1	Acute Myeloid Leukemia
SIDM00018;K052	Q9P2W9	-0.286785	huMAP3_03203.1	Acute Myeloid Leukemia
SIDM00018;K052	Q9UBB6	1.67715	huMAP3_00424.1	Acute Myeloid Leukemia
SIDM00018;K052	Q9UBB9	-2.10609	huMAP3_03019.1	Acute Myeloid Leukemia
SIDM00018;K052	Q9UBC2	0.40863	huMAP3_00432.1	Acute Myeloid Leukemia
SIDM00018;K052	Q9UBC2	0.40863	huMAP3_05120.1	Acute Myeloid Leukemia
SIDM00018;K052	Q9UBE0	0.733205	huMAP3_00864.1	Acute Myeloid Leukemia
SIDM00018;K052	Q9UBF2	-0.389195	huMAP3_04405.1	Acute Myeloid Leukemia
SIDM00018;K052	Q9UBG0	2.18757	huMAP3_02703.1	Acute Myeloid Leukemia
SIDM00018;K052	Q9UBG0	2.18757	huMAP3_02887.1	Acute Myeloid Leukemia
SIDM00018;K052	Q9UBG0	2.18757	huMAP3_04041.1	Acute Myeloid Leukemia
SIDM00018;K052	Q9UBG0	2.18757	huMAP3_04390.1	Acute Myeloid Leukemia
SIDM00018;K052	Q9UBI6	-1.63845	huMAP3_03550.1	Acute Myeloid Leukemia
SIDM00018;K052	Q9UBL3	0.669735	huMAP3_05226.1	Acute Myeloid Leukemia
SIDM00018;K052	Q9UBQ0	0.08183	huMAP3_01277.1	Acute Myeloid Leukemia
SIDM00018;K052	Q9UBQ0	0.08183	huMAP3_01290.1	Acute Myeloid Leukemia
SIDM00018;K052	Q9UBQ5	0.234755	huMAP3_01276.1	Acute Myeloid Leukemia
SIDM00018;K052	Q9UBS4	-0.988165	huMAP3_02111.1	Acute Myeloid Leukemia
SIDM00018;K052	Q9UBT2	0.903785	huMAP3_00864.1	Acute Myeloid Leukemia
SIDM00018;K052	Q9UBW7	1.86664	huMAP3_00780.1	Acute Myeloid Leukemia
SIDM00018;K052	Q9UBW8	-0.231315	huMAP3_05041.1	Acute Myeloid Leukemia
SIDM00018;K052	Q9UBX3	-1.60476	huMAP3_00983.1	Acute Myeloid Leukemia
SIDM00018;K052	Q9UBX3	-1.60476	huMAP3_01856.1	Acute Myeloid Leukemia
SIDM00018;K052	Q9UBX3	-1.60476	huMAP3_03763.1	Acute Myeloid Leukemia
SIDM00018;K052	Q9UFG5	0.096905	huMAP3_03203.1	Acute Myeloid Leukemia
SIDM00018;K052	Q9UG63	-0.63143	huMAP3_04277.1	Acute Myeloid Leukemia
SIDM00018;K052	Q9UHA3	-1.10874	huMAP3_02851.1	Acute Myeloid Leukemia
SIDM00018;K052	Q9UHD8	0.003805	huMAP3_02362.1	Acute Myeloid Leukemia
SIDM00018;K052	Q9UHI6	0.749315	huMAP3_04549.1	Acute Myeloid Leukemia
SIDM00018;K052	Q9UHR6	1.83241	huMAP3_00960.1	Acute Myeloid Leukemia
SIDM00018;K052	Q9UHX1	0.63518	huMAP3_00347.1	Acute Myeloid Leukemia
SIDM00018;K052	Q9UI09	-0.32252	huMAP3_02819.1	Acute Myeloid Leukemia
SIDM00018;K052	Q9UI10	0.973005	huMAP3_00951.1	Acute Myeloid Leukemia
SIDM00018;K052	Q9UID3	1.33297	huMAP3_03896.1	Acute Myeloid Leukemia
SIDM00018;K052	Q9UII2	0.406875	huMAP3_00060.1	Acute Myeloid Leukemia
SIDM00018;K052	Q9UIQ6	-0.27727	huMAP3_02887.1	Acute Myeloid Leukemia
SIDM00018;K052	Q9UIQ6	-0.27727	huMAP3_04041.1	Acute Myeloid Leukemia
SIDM00018;K052	Q9UIQ6	-0.27727	huMAP3_04390.1	Acute Myeloid Leukemia
SIDM00018;K052	Q9UJ14	-0.157142	huMAP3_03377.1	Acute Myeloid Leukemia
SIDM00018;K052	Q9UJW0	0.456855	huMAP3_04946.1	Acute Myeloid Leukemia
SIDM00018;K052	Q9UJX2	2.14421	huMAP3_03388.1	Acute Myeloid Leukemia
SIDM00018;K052	Q9UJX3	0.894615	huMAP3_03388.1	Acute Myeloid Leukemia
SIDM00018;K052	Q9UJZ1	-0.657465	huMAP3_01609.1	Acute Myeloid Leukemia
SIDM00018;K052	Q9UK45	0.542405	huMAP3_02465.1	Acute Myeloid Leukemia
SIDM00018;K052	Q9UKA9	-2.10297	huMAP3_00349.1	Acute Myeloid Leukemia
SIDM00018;K052	Q9UKF6	0.323455	huMAP3_00102.1	Acute Myeloid Leukemia
SIDM00018;K052	Q9UKJ3	-1.0034	huMAP3_02739.1	Acute Myeloid Leukemia
SIDM00018;K052	Q9UKV3	-0.070365	huMAP3_00373.1	Acute Myeloid Leukemia
SIDM00018;K052	Q9UKV3	-0.070365	huMAP3_00489.1	Acute Myeloid Leukemia
SIDM00018;K052	Q9UKV3	-0.070365	huMAP3_02739.1	Acute Myeloid Leukemia
SIDM00018;K052	Q9UKY7	0.790545	huMAP3_05033.1	Acute Myeloid Leukemia
SIDM00018;K052	Q9UL46	0.6358	huMAP3_00356.1	Acute Myeloid Leukemia
SIDM00018;K052	Q9ULR0	-0.26764	huMAP3_00050.1	Acute Myeloid Leukemia
SIDM00018;K052	Q9ULR0	-0.26764	huMAP3_03019.1	Acute Myeloid Leukemia
SIDM00018;K052	Q9ULU4	0.325605	huMAP3_03905.1	Acute Myeloid Leukemia
SIDM00018;K052	Q9ULV4	-0.255645	huMAP3_04826.1	Acute Myeloid Leukemia
SIDM00018;K052	Q9UNH7	0.478905	huMAP3_02481.1	Acute Myeloid Leukemia
SIDM00018;K052	Q9UNM6	0.466885	huMAP3_05064.1	Acute Myeloid Leukemia
SIDM00018;K052	Q9UNP9	0.197065	huMAP3_00309.1	Acute Myeloid Leukemia
SIDM00018;K052	Q9UNP9	0.197065	huMAP3_03019.1	Acute Myeloid Leukemia
SIDM00018;K052	Q9UNS2	0.12082	huMAP3_05041.1	Acute Myeloid Leukemia
SIDM00018;K052	Q9UP83	-0.519995	huMAP3_04294.1	Acute Myeloid Leukemia
SIDM00018;K052	Q9UP95	0.212739	huMAP3_02201.1	Acute Myeloid Leukemia
SIDM00018;K052	Q9UP95	0.212739	huMAP3_04870.1	Acute Myeloid Leukemia
SIDM00018;K052	Q9UPN7	2.31331	huMAP3_01958.1	Acute Myeloid Leukemia
SIDM00018;K052	Q9UPT5	-1.86019	huMAP3_04054.1	Acute Myeloid Leukemia
SIDM00018;K052	Q9UQ13	2.03631	huMAP3_00020.1	Acute Myeloid Leukemia
SIDM00018;K052	Q9UQE7	-0.291145	huMAP3_00229.1	Acute Myeloid Leukemia
SIDM00018;K052	Q9UQN3	0.197495	huMAP3_03988.1	Acute Myeloid Leukemia
SIDM00018;K052	Q9Y224	0.111705	huMAP3_02515.1	Acute Myeloid Leukemia
SIDM00018;K052	Q9Y230	0.47091	huMAP3_02648.1	Acute Myeloid Leukemia
SIDM00018;K052	Q9Y244	3.23434	huMAP3_00356.1	Acute Myeloid Leukemia
SIDM00018;K052	Q9Y248	1.52192	huMAP3_03896.1	Acute Myeloid Leukemia
SIDM00018;K052	Q9Y262	0.530935	huMAP3_01276.1	Acute Myeloid Leukemia
SIDM00018;K052	Q9Y265	0.384585	huMAP3_02648.1	Acute Myeloid Leukemia
SIDM00018;K052	Q9Y281	-1.56356	huMAP3_03395.1	Acute Myeloid Leukemia
SIDM00018;K052	Q9Y294	2.32846	huMAP3_00115.1	Acute Myeloid Leukemia
SIDM00018;K052	Q9Y296	-0.362444	huMAP3_04127.1	Acute Myeloid Leukemia
SIDM00018;K052	Q9Y2D4	-0.768564	huMAP3_04054.1	Acute Myeloid Leukemia
SIDM00018;K052	Q9Y2D5	-0.357285	huMAP3_00210.1	Acute Myeloid Leukemia
SIDM00018;K052	Q9Y2K7	-0.485805	huMAP3_00161.1	Acute Myeloid Leukemia
SIDM00018;K052	Q9Y2L1	1.26635	huMAP3_05382.1	Acute Myeloid Leukemia
SIDM00018;K052	Q9Y2L5	1.97525	huMAP3_04127.1	Acute Myeloid Leukemia
SIDM00018;K052	Q9Y2Q9	-0.2636	huMAP3_04135.1	Acute Myeloid Leukemia
SIDM00018;K052	Q9Y2R0	-0.793855	huMAP3_03035.1	Acute Myeloid Leukemia
SIDM00018;K052	Q9Y2R5	-0.75327	huMAP3_02105.1	Acute Myeloid Leukemia
SIDM00018;K052	Q9Y2S7	-0.463065	huMAP3_02568.1	Acute Myeloid Leukemia
SIDM00018;K052	Q9Y2T2	1.21943	huMAP3_03149.1	Acute Myeloid Leukemia
SIDM00018;K052	Q9Y2T2	1.21943	huMAP3_04238.1	Acute Myeloid Leukemia
SIDM00018;K052	Q9Y2V7	0.391195	huMAP3_04294.1	Acute Myeloid Leukemia
SIDM00018;K052	Q9Y2X7	1.09024	huMAP3_05415.1	Acute Myeloid Leukemia
SIDM00018;K052	Q9Y2Z4	-0.11513	huMAP3_04652.1	Acute Myeloid Leukemia
SIDM00018;K052	Q9Y2Z9	-0.459595	huMAP3_04642.1	Acute Myeloid Leukemia
SIDM00018;K052	Q9Y333	0.202845	huMAP3_02465.1	Acute Myeloid Leukemia
SIDM00018;K052	Q9Y376	0.778005	huMAP3_01936.1	Acute Myeloid Leukemia
SIDM00018;K052	Q9Y376	0.778005	huMAP3_02705.1	Acute Myeloid Leukemia
SIDM00018;K052	Q9Y399	-0.312405	huMAP3_02105.1	Acute Myeloid Leukemia
SIDM00018;K052	Q9Y3A3	0.219965	huMAP3_00935.1	Acute Myeloid Leukemia
SIDM00018;K052	Q9Y3B2	0.80391	huMAP3_05382.1	Acute Myeloid Leukemia
SIDM00018;K052	Q9Y3B4	0.346305	huMAP3_04549.1	Acute Myeloid Leukemia
SIDM00018;K052	Q9Y3B7	-0.411615	huMAP3_04652.1	Acute Myeloid Leukemia
SIDM00018;K052	Q9Y3C6	0.00105	huMAP3_00309.1	Acute Myeloid Leukemia
SIDM00018;K052	Q9Y3C6	0.00105	huMAP3_03019.1	Acute Myeloid Leukemia
SIDM00018;K052	Q9Y3C8	1.07665	huMAP3_03937.1	Acute Myeloid Leukemia
SIDM00018;K052	Q9Y3D3	0.040635	huMAP3_04135.1	Acute Myeloid Leukemia
SIDM00018;K052	Q9Y3D5	-1.80302	huMAP3_04115.1	Acute Myeloid Leukemia
SIDM00018;K052	Q9Y3F4	0.036545	huMAP3_04549.1	Acute Myeloid Leukemia
SIDM00018;K052	Q9Y3I0	0.511535	huMAP3_02515.1	Acute Myeloid Leukemia
SIDM00018;K052	Q9Y3X0	0.125405	huMAP3_04872.1	Acute Myeloid Leukemia
SIDM00018;K052	Q9Y3Y2	-0.506135	huMAP3_00936.1	Acute Myeloid Leukemia
SIDM00018;K052	Q9Y3Y2	-0.506135	huMAP3_04023.1	Acute Myeloid Leukemia
SIDM00018;K052	Q9Y3Y2	-0.506135	huMAP3_04872.1	Acute Myeloid Leukemia
SIDM00018;K052	Q9Y450	0.736845	huMAP3_05382.1	Acute Myeloid Leukemia
SIDM00018;K052	Q9Y4A5	0.349069	huMAP3_00902.1	Acute Myeloid Leukemia
SIDM00018;K052	Q9Y4A5	0.349069	huMAP3_04039.1	Acute Myeloid Leukemia
SIDM00018;K052	Q9Y4W2	-0.657415	huMAP3_03787.1	Acute Myeloid Leukemia
SIDM00018;K052	Q9Y4Z0	0.470285	huMAP3_02465.1	Acute Myeloid Leukemia
SIDM00018;K052	Q9Y512	-0.576545	huMAP3_02950.1	Acute Myeloid Leukemia
SIDM00018;K052	Q9Y580	0.239545	huMAP3_05382.1	Acute Myeloid Leukemia
SIDM00018;K052	Q9Y5A9	1.17196	huMAP3_00843.1	Acute Myeloid Leukemia
SIDM00018;K052	Q9Y5B0	2.19443	huMAP3_04499.1	Acute Myeloid Leukemia
SIDM00018;K052	Q9Y5B6	-0.193266	huMAP3_00960.1	Acute Myeloid Leukemia
SIDM00018;K052	Q9Y5B6	-0.193266	huMAP3_04549.1	Acute Myeloid Leukemia
SIDM00018;K052	Q9Y5B8	2.33084	huMAP3_00522.1	Acute Myeloid Leukemia
SIDM00018;K052	Q9Y5K5	0.628325	huMAP3_05064.1	Acute Myeloid Leukemia
SIDM00018;K052	Q9Y5K6	0.42783	huMAP3_01443.1	Acute Myeloid Leukemia
SIDM00018;K052	Q9Y5K8	0.831035	huMAP3_01413.1	Acute Myeloid Leukemia
SIDM00018;K052	Q9Y5M8	-0.19462	huMAP3_01437.1	Acute Myeloid Leukemia
SIDM00018;K052	Q9Y5Q8	1.28259	huMAP3_01637.1	Acute Myeloid Leukemia
SIDM00018;K052	Q9Y5Q9	0.22775	huMAP3_01637.1	Acute Myeloid Leukemia
SIDM00018;K052	Q9Y5X3	1.37721	huMAP3_02481.1	Acute Myeloid Leukemia
SIDM00018;K052	Q9Y5Y2	0.807045	huMAP3_03377.1	Acute Myeloid Leukemia
SIDM00018;K052	Q9Y657	-2.15617	huMAP3_00305.1	Acute Myeloid Leukemia
SIDM00018;K052	Q9Y676	-0.751415	huMAP3_04135.1	Acute Myeloid Leukemia
SIDM00018;K052	Q9Y678	0.684795	huMAP3_04405.1	Acute Myeloid Leukemia
SIDM00018;K052	Q9Y6A5	1.90049	huMAP3_00207.1	Acute Myeloid Leukemia
SIDM00018;K052	Q9Y6B6	-0.929184	huMAP3_03124.1	Acute Myeloid Leukemia
SIDM00018;K052	Q9Y6E0	0.305185	huMAP3_01936.1	Acute Myeloid Leukemia
SIDM00018;K052	Q9Y6E0	0.305185	huMAP3_02705.1	Acute Myeloid Leukemia
SIDM00018;K052	Q9Y6E2	0.846595	huMAP3_00951.1	Acute Myeloid Leukemia
SIDM00018;K052	Q9Y6G9	0.620775	huMAP3_02226.1	Acute Myeloid Leukemia
SIDM00018;K052	Q9Y6M5	-1.23272	huMAP3_02201.1	Acute Myeloid Leukemia
SIDM00018;K052	Q9Y6M7	-1.60849	huMAP3_02201.1	Acute Myeloid Leukemia
SIDM00018;K052	Q9Y6M9	-0.298185	huMAP3_02819.1	Acute Myeloid Leukemia
SIDM00018;K052	Q9Y6M9	-0.298185	huMAP3_02928.1	Acute Myeloid Leukemia
SIDM00018;K052	Q9Y6Q5	-0.165484	huMAP3_04311.1	Acute Myeloid Leukemia
SIDM00018;K052	Q9Y6W5	1.03338	huMAP3_02474.1	Acute Myeloid Leukemia
SIDM00018;K052	Q9Y6X5	-0.416605	huMAP3_01717.1	Acute Myeloid Leukemia
SIDM00018;K052	Q9Y6X5	-0.416605	huMAP3_02703.1	Acute Myeloid Leukemia
SIDM00018;K052	Q9Y6X5	-0.416605	huMAP3_02887.1	Acute Myeloid Leukemia
SIDM00018;K052	Q9Y6X5	-0.416605	huMAP3_04041.1	Acute Myeloid Leukemia
SIDM00018;K052	Q9Y6Y0	0.325626	huMAP3_00478.1	Acute Myeloid Leukemia
SIDM00018;K052	Q9Y6Y0	0.325626	huMAP3_01114.1	Acute Myeloid Leukemia
SIDM00018;K052	Q9Y6Y8	0.55023	huMAP3_00065.1	Acute Myeloid Leukemia
SIDM00023;TE-12	A2RRP1	0.13905	huMAP3_03203.1	Esophageal Carcinoma
SIDM00023;TE-12	A5YKK6	-0.02306	huMAP3_00551.1	Esophageal Carcinoma
SIDM00023;TE-12	C9JLW8	-1.42802	huMAP3_00480.1	Esophageal Carcinoma
SIDM00023;TE-12	C9JLW8	-1.42802	huMAP3_00574.1	Esophageal Carcinoma
SIDM00023;TE-12	O00148	0.10671	huMAP3_01665.1	Esophageal Carcinoma
SIDM00023;TE-12	O00148	0.10671	huMAP3_02019.1	Esophageal Carcinoma
SIDM00023;TE-12	O00148	0.10671	huMAP3_04872.1	Esophageal Carcinoma
SIDM00023;TE-12	O00148	0.10671	huMAP3_04932.1	Esophageal Carcinoma
SIDM00023;TE-12	O00154	-0.36808	huMAP3_05184.1	Esophageal Carcinoma
SIDM00023;TE-12	O00203	-0.5448	huMAP3_03149.1	Esophageal Carcinoma
SIDM00023;TE-12	O00203	-0.5448	huMAP3_03536.1	Esophageal Carcinoma
SIDM00023;TE-12	O00214	1.70054	huMAP3_01687.1	Esophageal Carcinoma
SIDM00023;TE-12	O00214	1.70054	huMAP3_01717.1	Esophageal Carcinoma
SIDM00023;TE-12	O00214	1.70054	huMAP3_02607.1	Esophageal Carcinoma
SIDM00023;TE-12	O00217	0.194225	huMAP3_02819.1	Esophageal Carcinoma
SIDM00023;TE-12	O00217	0.194225	huMAP3_02928.1	Esophageal Carcinoma
SIDM00023;TE-12	O00231	-0.44578	huMAP3_05064.1	Esophageal Carcinoma
SIDM00023;TE-12	O00232	-0.42842	huMAP3_05064.1	Esophageal Carcinoma
SIDM00023;TE-12	O00267	-0.244095	huMAP3_02594.1	Esophageal Carcinoma
SIDM00023;TE-12	O00267	-0.244095	huMAP3_04499.1	Esophageal Carcinoma
SIDM00023;TE-12	O00303	-0.61592	huMAP3_01276.1	Esophageal Carcinoma
SIDM00023;TE-12	O00330	0.11825	huMAP3_04704.1	Esophageal Carcinoma
SIDM00023;TE-12	O00330	0.11825	huMAP3_04919.1	Esophageal Carcinoma
SIDM00023;TE-12	O00469	-0.98966	huMAP3_02991.1	Esophageal Carcinoma
SIDM00023;TE-12	O00471	1.96864	huMAP3_04054.1	Esophageal Carcinoma
SIDM00023;TE-12	O00483	1.46942	huMAP3_02111.1	Esophageal Carcinoma
SIDM00023;TE-12	O00483	1.46942	huMAP3_04679.1	Esophageal Carcinoma
SIDM00023;TE-12	O00487	-0.54535	huMAP3_05064.1	Esophageal Carcinoma
SIDM00023;TE-12	O00488	-1.15922	huMAP3_02568.1	Esophageal Carcinoma
SIDM00023;TE-12	O00560	-1.9901	huMAP3_02637.1	Esophageal Carcinoma
SIDM00023;TE-12	O00743	0.656755	huMAP3_01958.1	Esophageal Carcinoma
SIDM00023;TE-12	O00746	-0.545452	huMAP3_04679.1	Esophageal Carcinoma
SIDM00023;TE-12	O14497	-0.203815	huMAP3_03221.1	Esophageal Carcinoma
SIDM00023;TE-12	O14530	-1.16158	huMAP3_04396.1	Esophageal Carcinoma
SIDM00023;TE-12	O14531	0.0971941	huMAP3_00051.1	Esophageal Carcinoma
SIDM00023;TE-12	O14545	1.271	huMAP3_00329.1	Esophageal Carcinoma
SIDM00023;TE-12	O14561	-0.55967	huMAP3_00983.1	Esophageal Carcinoma
SIDM00023;TE-12	O14561	-0.55967	huMAP3_02819.1	Esophageal Carcinoma
SIDM00023;TE-12	O14579	-0.10421	huMAP3_04405.1	Esophageal Carcinoma
SIDM00023;TE-12	O14617	-0.42349	huMAP3_03149.1	Esophageal Carcinoma
SIDM00023;TE-12	O14617	-0.42349	huMAP3_03536.1	Esophageal Carcinoma
SIDM00023;TE-12	O14617	-0.42349	huMAP3_04238.1	Esophageal Carcinoma
SIDM00023;TE-12	O14646	-0.12063	huMAP3_01045.1	Esophageal Carcinoma
SIDM00023;TE-12	O14662	1.042	huMAP3_00053.1	Esophageal Carcinoma
SIDM00023;TE-12	O14737	-1.5215	huMAP3_03810.1	Esophageal Carcinoma
SIDM00023;TE-12	O14744	0.02048	huMAP3_02465.1	Esophageal Carcinoma
SIDM00023;TE-12	O14745	1.58429	huMAP3_05033.1	Esophageal Carcinoma
SIDM00023;TE-12	O14777	-0.686059	huMAP3_01824.1	Esophageal Carcinoma
SIDM00023;TE-12	O14802	1.89674	huMAP3_00807.1	Esophageal Carcinoma
SIDM00023;TE-12	O14818	0.01407	huMAP3_00356.1	Esophageal Carcinoma
SIDM00023;TE-12	O14929	0.89155	huMAP3_01440.1	Esophageal Carcinoma
SIDM00023;TE-12	O14936	1.2378	huMAP3_05036.1	Esophageal Carcinoma
SIDM00023;TE-12	O14967	-0.692587	huMAP3_00921.1	Esophageal Carcinoma
SIDM00023;TE-12	O14979	0.02803	huMAP3_04752.1	Esophageal Carcinoma
SIDM00023;TE-12	O15047	2.57319	huMAP3_05226.1	Esophageal Carcinoma
SIDM00023;TE-12	O15116	-0.02016	huMAP3_02465.1	Esophageal Carcinoma
SIDM00023;TE-12	O15143	0.48478	huMAP3_04814.1	Esophageal Carcinoma
SIDM00023;TE-12	O15144	0.45688	huMAP3_04814.1	Esophageal Carcinoma
SIDM00023;TE-12	O15145	0.24416	huMAP3_04814.1	Esophageal Carcinoma
SIDM00023;TE-12	O15155	-0.699339	huMAP3_03203.1	Esophageal Carcinoma
SIDM00023;TE-12	O15212	-0.9534	huMAP3_00807.1	Esophageal Carcinoma
SIDM00023;TE-12	O15235	0.4181	huMAP3_02367.1	Esophageal Carcinoma
SIDM00023;TE-12	O15235	0.4181	huMAP3_04115.1	Esophageal Carcinoma
SIDM00023;TE-12	O15371	-0.584745	huMAP3_01276.1	Esophageal Carcinoma
SIDM00023;TE-12	O15372	-0.204755	huMAP3_01276.1	Esophageal Carcinoma
SIDM00023;TE-12	O15400	-0.75413	huMAP3_00053.1	Esophageal Carcinoma
SIDM00023;TE-12	O15446	-0.28015	huMAP3_00807.1	Esophageal Carcinoma
SIDM00023;TE-12	O15460	1.30695	huMAP3_00102.1	Esophageal Carcinoma
SIDM00023;TE-12	O15498	-0.12442	huMAP3_00053.1	Esophageal Carcinoma
SIDM00023;TE-12	O15504	0.53479	huMAP3_03647.1	Esophageal Carcinoma
SIDM00023;TE-12	O15511	0.019165	huMAP3_04814.1	Esophageal Carcinoma
SIDM00023;TE-12	O15514	0.55562	huMAP3_04499.1	Esophageal Carcinoma
SIDM00023;TE-12	O43181	0.178355	huMAP3_02819.1	Esophageal Carcinoma
SIDM00023;TE-12	O43237	0.21101	huMAP3_02226.1	Esophageal Carcinoma
SIDM00023;TE-12	O43242	-0.2979	huMAP3_05064.1	Esophageal Carcinoma
SIDM00023;TE-12	O43264	0.29503	huMAP3_03203.1	Esophageal Carcinoma
SIDM00023;TE-12	O43292	0.12564	huMAP3_01184.1	Esophageal Carcinoma
SIDM00023;TE-12	O43318	0.152701	huMAP3_05292.1	Esophageal Carcinoma
SIDM00023;TE-12	O43324	-0.69802	huMAP3_02637.1	Esophageal Carcinoma
SIDM00023;TE-12	O43402	0.257145	huMAP3_03281.1	Esophageal Carcinoma
SIDM00023;TE-12	O43447	0.04023	huMAP3_04549.1	Esophageal Carcinoma
SIDM00023;TE-12	O43491	-1.29985	huMAP3_00373.1	Esophageal Carcinoma
SIDM00023;TE-12	O43491	-1.29985	huMAP3_00489.1	Esophageal Carcinoma
SIDM00023;TE-12	O43617	-0.3387	huMAP3_04127.1	Esophageal Carcinoma
SIDM00023;TE-12	O43633	-0.28383	huMAP3_03988.1	Esophageal Carcinoma
SIDM00023;TE-12	O43674	0.21438	huMAP3_04643.1	Esophageal Carcinoma
SIDM00023;TE-12	O43674	0.21438	huMAP3_04889.1	Esophageal Carcinoma
SIDM00023;TE-12	O43676	0.1311	huMAP3_02819.1	Esophageal Carcinoma
SIDM00023;TE-12	O43676	0.1311	huMAP3_02928.1	Esophageal Carcinoma
SIDM00023;TE-12	O43678	0.10806	huMAP3_02819.1	Esophageal Carcinoma
SIDM00023;TE-12	O43681	-0.124575	huMAP3_00329.1	Esophageal Carcinoma
SIDM00023;TE-12	O43716	-0.88849	huMAP3_04642.1	Esophageal Carcinoma
SIDM00023;TE-12	O43719	0.66891	huMAP3_04549.1	Esophageal Carcinoma
SIDM00023;TE-12	O43747	0.15194	huMAP3_04311.1	Esophageal Carcinoma
SIDM00023;TE-12	O43809	0.70326	huMAP3_01577.1	Esophageal Carcinoma
SIDM00023;TE-12	O43815	0.19405	huMAP3_00935.1	Esophageal Carcinoma
SIDM00023;TE-12	O43819	-0.326186	huMAP3_03377.1	Esophageal Carcinoma
SIDM00023;TE-12	O43852	-1.09084	huMAP3_04958.1	Esophageal Carcinoma
SIDM00023;TE-12	O43865	-0.410172	huMAP3_00550.1	Esophageal Carcinoma
SIDM00023;TE-12	O43865	-0.410172	huMAP3_02291.1	Esophageal Carcinoma
SIDM00023;TE-12	O43865	-0.410172	huMAP3_03481.1	Esophageal Carcinoma
SIDM00023;TE-12	O43920	0.75597	huMAP3_02819.1	Esophageal Carcinoma
SIDM00023;TE-12	O60216	0.889385	huMAP3_00229.1	Esophageal Carcinoma
SIDM00023;TE-12	O60256	0.46007	huMAP3_00478.1	Esophageal Carcinoma
SIDM00023;TE-12	O60256	0.46007	huMAP3_01114.1	Esophageal Carcinoma
SIDM00023;TE-12	O60306	0.79461	huMAP3_00309.1	Esophageal Carcinoma
SIDM00023;TE-12	O60306	0.79461	huMAP3_01203.1	Esophageal Carcinoma
SIDM00023;TE-12	O60508	-0.03757	huMAP3_00309.1	Esophageal Carcinoma
SIDM00023;TE-12	O60508	-0.03757	huMAP3_01203.1	Esophageal Carcinoma
SIDM00023;TE-12	O60568	0.66017	huMAP3_02991.1	Esophageal Carcinoma
SIDM00023;TE-12	O60645	0.492855	huMAP3_04054.1	Esophageal Carcinoma
SIDM00023;TE-12	O60749	-0.314585	huMAP3_02481.1	Esophageal Carcinoma
SIDM00023;TE-12	O60826	1.15026	huMAP3_01290.1	Esophageal Carcinoma
SIDM00023;TE-12	O60841	-0.487335	huMAP3_03324.1	Esophageal Carcinoma
SIDM00023;TE-12	O60925	-1.60279	huMAP3_04396.1	Esophageal Carcinoma
SIDM00023;TE-12	O75127	0.785	huMAP3_04652.1	Esophageal Carcinoma
SIDM00023;TE-12	O75152	-0.73284	huMAP3_01665.1	Esophageal Carcinoma
SIDM00023;TE-12	O75152	-0.73284	huMAP3_02019.1	Esophageal Carcinoma
SIDM00023;TE-12	O75152	-0.73284	huMAP3_04872.1	Esophageal Carcinoma
SIDM00023;TE-12	O75152	-0.73284	huMAP3_04932.1	Esophageal Carcinoma
SIDM00023;TE-12	O75170	0.185042	huMAP3_01958.1	Esophageal Carcinoma
SIDM00023;TE-12	O75175	-0.089645	huMAP3_00551.1	Esophageal Carcinoma
SIDM00023;TE-12	O75208	0.92071	huMAP3_00244.1	Esophageal Carcinoma
SIDM00023;TE-12	O75251	0	huMAP3_04643.1	Esophageal Carcinoma
SIDM00023;TE-12	O75251	0	huMAP3_04889.1	Esophageal Carcinoma
SIDM00023;TE-12	O75306	0.08018	huMAP3_04643.1	Esophageal Carcinoma
SIDM00023;TE-12	O75348	0	huMAP3_01501.1	Esophageal Carcinoma
SIDM00023;TE-12	O75380	0.1363	huMAP3_02819.1	Esophageal Carcinoma
SIDM00023;TE-12	O75431	0.309485	huMAP3_02950.1	Esophageal Carcinoma
SIDM00023;TE-12	O75436	0.485895	huMAP3_01277.1	Esophageal Carcinoma
SIDM00023;TE-12	O75438	0.42394	huMAP3_04643.1	Esophageal Carcinoma
SIDM00023;TE-12	O75448	1.04771	huMAP3_02730.1	Esophageal Carcinoma
SIDM00023;TE-12	O75475	0.69074	huMAP3_04853.1	Esophageal Carcinoma
SIDM00023;TE-12	O75489	0.093875	huMAP3_04643.1	Esophageal Carcinoma
SIDM00023;TE-12	O75494	0.426	huMAP3_00489.1	Esophageal Carcinoma
SIDM00023;TE-12	O75616	-0.292	huMAP3_02105.1	Esophageal Carcinoma
SIDM00023;TE-12	O75643	0.34913	huMAP3_00960.1	Esophageal Carcinoma
SIDM00023;TE-12	O75718	0.202525	huMAP3_01577.1	Esophageal Carcinoma
SIDM00023;TE-12	O75794	-0.0422578	huMAP3_00857.1	Esophageal Carcinoma
SIDM00023;TE-12	O75817	1.79343	huMAP3_00441.1	Esophageal Carcinoma
SIDM00023;TE-12	O75821	-0.3542	huMAP3_01276.1	Esophageal Carcinoma
SIDM00023;TE-12	O75822	-0.10399	huMAP3_01276.1	Esophageal Carcinoma
SIDM00023;TE-12	O75832	-0.33992	huMAP3_05064.1	Esophageal Carcinoma
SIDM00023;TE-12	O75843	1.82119	huMAP3_04311.1	Esophageal Carcinoma
SIDM00023;TE-12	O75879	-0.42551	huMAP3_04642.1	Esophageal Carcinoma
SIDM00023;TE-12	O75935	-0.19037	huMAP3_04946.1	Esophageal Carcinoma
SIDM00023;TE-12	O75947	0.24592	huMAP3_00060.1	Esophageal Carcinoma
SIDM00023;TE-12	O76003	0.09739	huMAP3_04338.1	Esophageal Carcinoma
SIDM00023;TE-12	O94763	-0.292985	huMAP3_00807.1	Esophageal Carcinoma
SIDM00023;TE-12	O94776	0.51664	huMAP3_03905.1	Esophageal Carcinoma
SIDM00023;TE-12	O94855	-0.243174	huMAP3_00065.1	Esophageal Carcinoma
SIDM00023;TE-12	O94855	-0.243174	huMAP3_00707.1	Esophageal Carcinoma
SIDM00023;TE-12	O94874	0.14641	huMAP3_03937.1	Esophageal Carcinoma
SIDM00023;TE-12	O94888	0.15836	huMAP3_04044.1	Esophageal Carcinoma
SIDM00023;TE-12	O94888	0.15836	huMAP3_05184.1	Esophageal Carcinoma
SIDM00023;TE-12	O94906	0.722055	huMAP3_00960.1	Esophageal Carcinoma
SIDM00023;TE-12	O94973	-0.08231	huMAP3_00432.1	Esophageal Carcinoma
SIDM00023;TE-12	O94973	-0.08231	huMAP3_05120.1	Esophageal Carcinoma
SIDM00023;TE-12	O95139	0.825165	huMAP3_02819.1	Esophageal Carcinoma
SIDM00023;TE-12	O95159	0.577875	huMAP3_00802.1	Esophageal Carcinoma
SIDM00023;TE-12	O95159	0.577875	huMAP3_02032.1	Esophageal Carcinoma
SIDM00023;TE-12	O95163	-1.49523	huMAP3_00478.1	Esophageal Carcinoma
SIDM00023;TE-12	O95168	0.67673	huMAP3_02819.1	Esophageal Carcinoma
SIDM00023;TE-12	O95169	0.27529	huMAP3_02819.1	Esophageal Carcinoma
SIDM00023;TE-12	O95178	0.34555	huMAP3_02819.1	Esophageal Carcinoma
SIDM00023;TE-12	O95178	0.34555	huMAP3_02928.1	Esophageal Carcinoma
SIDM00023;TE-12	O95182	0.163295	huMAP3_02819.1	Esophageal Carcinoma
SIDM00023;TE-12	O95182	0.163295	huMAP3_02928.1	Esophageal Carcinoma
SIDM00023;TE-12	O95202	-0.106855	huMAP3_04758.1	Esophageal Carcinoma
SIDM00023;TE-12	O95229	0.0399194	huMAP3_01824.1	Esophageal Carcinoma
SIDM00023;TE-12	O95292	0.66794	huMAP3_00802.1	Esophageal Carcinoma
SIDM00023;TE-12	O95292	0.66794	huMAP3_01422.1	Esophageal Carcinoma
SIDM00023;TE-12	O95298	0.0442257	huMAP3_04643.1	Esophageal Carcinoma
SIDM00023;TE-12	O95298	0.0442257	huMAP3_04889.1	Esophageal Carcinoma
SIDM00023;TE-12	O95299	0.52741	huMAP3_02819.1	Esophageal Carcinoma
SIDM00023;TE-12	O95347	0.22129	huMAP3_03084.1	Esophageal Carcinoma
SIDM00023;TE-12	O95456	-0.570309	huMAP3_00356.1	Esophageal Carcinoma
SIDM00023;TE-12	O95571	0.297195	huMAP3_00857.1	Esophageal Carcinoma
SIDM00023;TE-12	O95571	0.297195	huMAP3_01381.1	Esophageal Carcinoma
SIDM00023;TE-12	O95602	0.14544	huMAP3_00807.1	Esophageal Carcinoma
SIDM00023;TE-12	O95619	0.22512	huMAP3_04039.1	Esophageal Carcinoma
SIDM00023;TE-12	O95639	0.46329	huMAP3_00102.1	Esophageal Carcinoma
SIDM00023;TE-12	O95696	1.36192	huMAP3_02851.1	Esophageal Carcinoma
SIDM00023;TE-12	O95716	2.13315	huMAP3_01245.1	Esophageal Carcinoma
SIDM00023;TE-12	O95757	-0.260195	huMAP3_04877.1	Esophageal Carcinoma
SIDM00023;TE-12	O95758	1.51866	huMAP3_00349.1	Esophageal Carcinoma
SIDM00023;TE-12	O95782	0.31456	huMAP3_05120.1	Esophageal Carcinoma
SIDM00023;TE-12	O95793	0.805845	huMAP3_03966.1	Esophageal Carcinoma
SIDM00023;TE-12	O95819	0.0488214	huMAP3_00935.1	Esophageal Carcinoma
SIDM00023;TE-12	O95831	0.64529	huMAP3_01357.1	Esophageal Carcinoma
SIDM00023;TE-12	O95834	2.10306	huMAP3_04859.1	Esophageal Carcinoma
SIDM00023;TE-12	O95983	-0.33327	huMAP3_03905.1	Esophageal Carcinoma
SIDM00023;TE-12	O95994	2.89562	huMAP3_03184.1	Esophageal Carcinoma
SIDM00023;TE-12	O96000	0.226935	huMAP3_02819.1	Esophageal Carcinoma
SIDM00023;TE-12	O96000	0.226935	huMAP3_02928.1	Esophageal Carcinoma
SIDM00023;TE-12	O96019	0.08017	huMAP3_02648.1	Esophageal Carcinoma
SIDM00023;TE-12	P00352	4.33149	huMAP3_03184.1	Esophageal Carcinoma
SIDM00023;TE-12	P00390	0.78977	huMAP3_04290.1	Esophageal Carcinoma
SIDM00023;TE-12	P03928	1.50237	huMAP3_00060.1	Esophageal Carcinoma
SIDM00023;TE-12	P04216	-0.0825921	huMAP3_01184.1	Esophageal Carcinoma
SIDM00023;TE-12	P04843	-0.21845	huMAP3_00921.1	Esophageal Carcinoma
SIDM00023;TE-12	P05141	1.0305	huMAP3_02620.1	Esophageal Carcinoma
SIDM00023;TE-12	P05386	-0.532845	huMAP3_03966.1	Esophageal Carcinoma
SIDM00023;TE-12	P05387	-0.197205	huMAP3_03610.1	Esophageal Carcinoma
SIDM00023;TE-12	P05423	2.38854	huMAP3_00807.1	Esophageal Carcinoma
SIDM00023;TE-12	P06400	1.92183	huMAP3_02854.1	Esophageal Carcinoma
SIDM00023;TE-12	P06400	1.92183	huMAP3_03241.1	Esophageal Carcinoma
SIDM00023;TE-12	P06746	1.7021	huMAP3_01586.1	Esophageal Carcinoma
SIDM00023;TE-12	P06746	1.7021	huMAP3_02384.1	Esophageal Carcinoma
SIDM00023;TE-12	P06756	-0.539205	huMAP3_02261.1	Esophageal Carcinoma
SIDM00023;TE-12	P07237	0.23383	huMAP3_00102.1	Esophageal Carcinoma
SIDM00023;TE-12	P07305	1.93381	huMAP3_02851.1	Esophageal Carcinoma
SIDM00023;TE-12	P07437	-0.9487	huMAP3_03106.1	Esophageal Carcinoma
SIDM00023;TE-12	P07437	-0.9487	huMAP3_04859.1	Esophageal Carcinoma
SIDM00023;TE-12	P07814	0.20648	huMAP3_02637.1	Esophageal Carcinoma
SIDM00023;TE-12	P08134	-0.20076	huMAP3_00059.1	Esophageal Carcinoma
SIDM00023;TE-12	P08237	0.2599	huMAP3_02135.1	Esophageal Carcinoma
SIDM00023;TE-12	P08237	0.2599	huMAP3_04277.1	Esophageal Carcinoma
SIDM00023;TE-12	P08240	-0.4996	huMAP3_01535.1	Esophageal Carcinoma
SIDM00023;TE-12	P08559	-0.11609	huMAP3_04704.1	Esophageal Carcinoma
SIDM00023;TE-12	P08559	-0.11609	huMAP3_04919.1	Esophageal Carcinoma
SIDM00023;TE-12	P08572	-0.0711521	huMAP3_02991.1	Esophageal Carcinoma
SIDM00023;TE-12	P08579	0.161915	huMAP3_04549.1	Esophageal Carcinoma
SIDM00023;TE-12	P08670	-5.45693	huMAP3_05156.1	Esophageal Carcinoma
SIDM00023;TE-12	P08729	2.99756	huMAP3_05156.1	Esophageal Carcinoma
SIDM00023;TE-12	P08754	0.27912	huMAP3_03550.1	Esophageal Carcinoma
SIDM00023;TE-12	P09001	0.04622	huMAP3_02367.1	Esophageal Carcinoma
SIDM00023;TE-12	P09001	0.04622	huMAP3_04652.1	Esophageal Carcinoma
SIDM00023;TE-12	P09012	0.276675	huMAP3_04549.1	Esophageal Carcinoma
SIDM00023;TE-12	P09234	0.42388	huMAP3_04549.1	Esophageal Carcinoma
SIDM00023;TE-12	P09382	1.06262	huMAP3_04614.1	Esophageal Carcinoma
SIDM00023;TE-12	P09543	0.45686	huMAP3_00697.1	Esophageal Carcinoma
SIDM00023;TE-12	P09884	-0.140249	huMAP3_02748.1	Esophageal Carcinoma
SIDM00023;TE-12	P0DPB6	1.39237	huMAP3_00807.1	Esophageal Carcinoma
SIDM00023;TE-12	P10515	0.64638	huMAP3_04919.1	Esophageal Carcinoma
SIDM00023;TE-12	P10599	-0.07833	huMAP3_01357.1	Esophageal Carcinoma
SIDM00023;TE-12	P11137	-0.351974	huMAP3_00210.1	Esophageal Carcinoma
SIDM00023;TE-12	P11142	-0.40522	huMAP3_04877.1	Esophageal Carcinoma
SIDM00023;TE-12	P11177	-0.488035	huMAP3_04704.1	Esophageal Carcinoma
SIDM00023;TE-12	P11177	-0.488035	huMAP3_04919.1	Esophageal Carcinoma
SIDM00023;TE-12	P11441	-0.1255	huMAP3_00329.1	Esophageal Carcinoma
SIDM00023;TE-12	P11498	0.038245	huMAP3_02135.1	Esophageal Carcinoma
SIDM00023;TE-12	P11717	-0.765075	huMAP3_02965.1	Esophageal Carcinoma
SIDM00023;TE-12	P13051	-0.0938227	huMAP3_01826.1	Esophageal Carcinoma
SIDM00023;TE-12	P13674	0.93595	huMAP3_00102.1	Esophageal Carcinoma
SIDM00023;TE-12	P13797	1.52025	huMAP3_03533.1	Esophageal Carcinoma
SIDM00023;TE-12	P13861	-0.37491	huMAP3_00210.1	Esophageal Carcinoma
SIDM00023;TE-12	P13984	0.93582	huMAP3_02594.1	Esophageal Carcinoma
SIDM00023;TE-12	P13984	0.93582	huMAP3_04499.1	Esophageal Carcinoma
SIDM00023;TE-12	P14735	0.54241	huMAP3_05156.1	Esophageal Carcinoma
SIDM00023;TE-12	P14859	1.52739	huMAP3_04877.1	Esophageal Carcinoma
SIDM00023;TE-12	P14868	0.37984	huMAP3_02637.1	Esophageal Carcinoma
SIDM00023;TE-12	P15531	-0.74018	huMAP3_04679.1	Esophageal Carcinoma
SIDM00023;TE-12	P16435	0.677505	huMAP3_01437.1	Esophageal Carcinoma
SIDM00023;TE-12	P17026	-0.344943	huMAP3_02851.1	Esophageal Carcinoma
SIDM00023;TE-12	P17301	1.12791	huMAP3_01687.1	Esophageal Carcinoma
SIDM00023;TE-12	P17301	1.12791	huMAP3_02607.1	Esophageal Carcinoma
SIDM00023;TE-12	P17568	-0.195956	huMAP3_02819.1	Esophageal Carcinoma
SIDM00023;TE-12	P17612	-0.429534	huMAP3_01849.1	Esophageal Carcinoma
SIDM00023;TE-12	P17858	-0.11432	huMAP3_04277.1	Esophageal Carcinoma
SIDM00023;TE-12	P17980	-0.56153	huMAP3_05064.1	Esophageal Carcinoma
SIDM00023;TE-12	P17987	-0.36776	huMAP3_03810.1	Esophageal Carcinoma
SIDM00023;TE-12	P18077	0.09265	huMAP3_03610.1	Esophageal Carcinoma
SIDM00023;TE-12	P18084	0.32758	huMAP3_02261.1	Esophageal Carcinoma
SIDM00023;TE-12	P18615	0.32977	huMAP3_01088.1	Esophageal Carcinoma
SIDM00023;TE-12	P18859	0.38584	huMAP3_00060.1	Esophageal Carcinoma
SIDM00023;TE-12	P18887	0.341135	huMAP3_01586.1	Esophageal Carcinoma
SIDM00023;TE-12	P18887	0.341135	huMAP3_02384.1	Esophageal Carcinoma
SIDM00023;TE-12	P19256	-0.611505	huMAP3_02201.1	Esophageal Carcinoma
SIDM00023;TE-12	P19256	-0.611505	huMAP3_04870.1	Esophageal Carcinoma
SIDM00023;TE-12	P19338	-0.41548	huMAP3_03610.1	Esophageal Carcinoma
SIDM00023;TE-12	P19387	0.31173	huMAP3_04499.1	Esophageal Carcinoma
SIDM00023;TE-12	P19388	0.19983	huMAP3_00807.1	Esophageal Carcinoma
SIDM00023;TE-12	P19404	0.34698	huMAP3_02819.1	Esophageal Carcinoma
SIDM00023;TE-12	P19784	0.65446	huMAP3_01759.1	Esophageal Carcinoma
SIDM00023;TE-12	P19838	0.935875	huMAP3_05441.1	Esophageal Carcinoma
SIDM00023;TE-12	P20042	0.29892	huMAP3_00857.1	Esophageal Carcinoma
SIDM00023;TE-12	P20339	-0.048225	huMAP3_01895.1	Esophageal Carcinoma
SIDM00023;TE-12	P20618	0.105975	huMAP3_00356.1	Esophageal Carcinoma
SIDM00023;TE-12	P21281	-0.09416	huMAP3_01413.1	Esophageal Carcinoma
SIDM00023;TE-12	P21281	-0.09416	huMAP3_01501.1	Esophageal Carcinoma
SIDM00023;TE-12	P21283	0.09744	huMAP3_01413.1	Esophageal Carcinoma
SIDM00023;TE-12	P21291	-0.518695	huMAP3_01245.1	Esophageal Carcinoma
SIDM00023;TE-12	P21926	3.0643	huMAP3_04614.1	Esophageal Carcinoma
SIDM00023;TE-12	P22059	0.50125	huMAP3_00802.1	Esophageal Carcinoma
SIDM00023;TE-12	P22059	0.50125	huMAP3_01422.1	Esophageal Carcinoma
SIDM00023;TE-12	P22059	0.50125	huMAP3_02032.1	Esophageal Carcinoma
SIDM00023;TE-12	P22102	0.131055	huMAP3_03377.1	Esophageal Carcinoma
SIDM00023;TE-12	P22392	0.238	huMAP3_04679.1	Esophageal Carcinoma
SIDM00023;TE-12	P22830	2.2102	huMAP3_05182.1	Esophageal Carcinoma
SIDM00023;TE-12	P23193	0.16081	huMAP3_04535.1	Esophageal Carcinoma
SIDM00023;TE-12	P23368	0.004345	huMAP3_05184.1	Esophageal Carcinoma
SIDM00023;TE-12	P23528	-0.166465	huMAP3_03395.1	Esophageal Carcinoma
SIDM00023;TE-12	P23634	1.40535	huMAP3_02201.1	Esophageal Carcinoma
SIDM00023;TE-12	P23634	1.40535	huMAP3_04870.1	Esophageal Carcinoma
SIDM00023;TE-12	P24534	-1.00899	huMAP3_00469.1	Esophageal Carcinoma
SIDM00023;TE-12	P24534	-1.00899	huMAP3_04189.1	Esophageal Carcinoma
SIDM00023;TE-12	P24539	0.63961	huMAP3_00060.1	Esophageal Carcinoma
SIDM00023;TE-12	P25205	0.653545	huMAP3_00154.1	Esophageal Carcinoma
SIDM00023;TE-12	P25398	-0.4189	huMAP3_03966.1	Esophageal Carcinoma
SIDM00023;TE-12	P25705	0.65244	huMAP3_00261.1	Esophageal Carcinoma
SIDM00023;TE-12	P25786	-0.279785	huMAP3_00356.1	Esophageal Carcinoma
SIDM00023;TE-12	P25787	-0.07684	huMAP3_00356.1	Esophageal Carcinoma
SIDM00023;TE-12	P25788	-0.28367	huMAP3_00356.1	Esophageal Carcinoma
SIDM00023;TE-12	P25789	-0.26763	huMAP3_00356.1	Esophageal Carcinoma
SIDM00023;TE-12	P26006	1.67403	huMAP3_01687.1	Esophageal Carcinoma
SIDM00023;TE-12	P26006	1.67403	huMAP3_02607.1	Esophageal Carcinoma
SIDM00023;TE-12	P26196	0.999255	huMAP3_02526.1	Esophageal Carcinoma
SIDM00023;TE-12	P26368	0.24555	huMAP3_00489.1	Esophageal Carcinoma
SIDM00023;TE-12	P26373	-0.07258	huMAP3_03610.1	Esophageal Carcinoma
SIDM00023;TE-12	P26599	0.22161	huMAP3_00349.1	Esophageal Carcinoma
SIDM00023;TE-12	P26639	0.646865	huMAP3_02637.1	Esophageal Carcinoma
SIDM00023;TE-12	P26640	-0.86347	huMAP3_00469.1	Esophageal Carcinoma
SIDM00023;TE-12	P26640	-0.86347	huMAP3_04189.1	Esophageal Carcinoma
SIDM00023;TE-12	P26641	0.665805	huMAP3_00469.1	Esophageal Carcinoma
SIDM00023;TE-12	P26641	0.665805	huMAP3_04189.1	Esophageal Carcinoma
SIDM00023;TE-12	P27695	0.725065	huMAP3_02119.1	Esophageal Carcinoma
SIDM00023;TE-12	P27695	0.725065	huMAP3_03762.1	Esophageal Carcinoma
SIDM00023;TE-12	P27708	-0.07229	huMAP3_03106.1	Esophageal Carcinoma
SIDM00023;TE-12	P27708	-0.07229	huMAP3_04859.1	Esophageal Carcinoma
SIDM00023;TE-12	P27816	-0.44363	huMAP3_02119.1	Esophageal Carcinoma
SIDM00023;TE-12	P27816	-0.44363	huMAP3_03762.1	Esophageal Carcinoma
SIDM00023;TE-12	P28062	-0.12466	huMAP3_00356.1	Esophageal Carcinoma
SIDM00023;TE-12	P28065	-0.51427	huMAP3_00356.1	Esophageal Carcinoma
SIDM00023;TE-12	P28066	-0.39094	huMAP3_00356.1	Esophageal Carcinoma
SIDM00023;TE-12	P28070	-0.06213	huMAP3_00356.1	Esophageal Carcinoma
SIDM00023;TE-12	P28072	-0.171205	huMAP3_00356.1	Esophageal Carcinoma
SIDM00023;TE-12	P28074	0.394585	huMAP3_00356.1	Esophageal Carcinoma
SIDM00023;TE-12	P28331	0.37741	huMAP3_02819.1	Esophageal Carcinoma
SIDM00023;TE-12	P28370	1.69203	huMAP3_00206.1	Esophageal Carcinoma
SIDM00023;TE-12	P28838	-0.67731	huMAP3_01381.1	Esophageal Carcinoma
SIDM00023;TE-12	P29692	0.272425	huMAP3_00469.1	Esophageal Carcinoma
SIDM00023;TE-12	P29692	0.272425	huMAP3_04189.1	Esophageal Carcinoma
SIDM00023;TE-12	P30046	-0.414012	huMAP3_03124.1	Esophageal Carcinoma
SIDM00023;TE-12	P30049	0.02593	huMAP3_00060.1	Esophageal Carcinoma
SIDM00023;TE-12	P30084	0.56801	huMAP3_03373.1	Esophageal Carcinoma
SIDM00023;TE-12	P30260	1.5086	huMAP3_03388.1	Esophageal Carcinoma
SIDM00023;TE-12	P30419	-0.02909	huMAP3_04853.1	Esophageal Carcinoma
SIDM00023;TE-12	P31146	-0.0172119	huMAP3_04826.1	Esophageal Carcinoma
SIDM00023;TE-12	P31150	0.440975	huMAP3_01895.1	Esophageal Carcinoma
SIDM00023;TE-12	P31321	0.0469983	huMAP3_01849.1	Esophageal Carcinoma
SIDM00023;TE-12	P31323	0.0683683	huMAP3_00210.1	Esophageal Carcinoma
SIDM00023;TE-12	P31350	-1.29493	huMAP3_03388.1	Esophageal Carcinoma
SIDM00023;TE-12	P31689	-0.60169	huMAP3_03106.1	Esophageal Carcinoma
SIDM00023;TE-12	P31689	-0.60169	huMAP3_04859.1	Esophageal Carcinoma
SIDM00023;TE-12	P31942	0.298995	huMAP3_01655.1	Esophageal Carcinoma
SIDM00023;TE-12	P33176	0.04199	huMAP3_04401.1	Esophageal Carcinoma
SIDM00023;TE-12	P33240	-0.01031	huMAP3_00102.1	Esophageal Carcinoma
SIDM00023;TE-12	P33991	0.65437	huMAP3_00154.1	Esophageal Carcinoma
SIDM00023;TE-12	P34897	0.54767	huMAP3_01447.1	Esophageal Carcinoma
SIDM00023;TE-12	P34897	0.54767	huMAP3_02592.1	Esophageal Carcinoma
SIDM00023;TE-12	P35249	0.108945	huMAP3_00703.1	Esophageal Carcinoma
SIDM00023;TE-12	P35249	0.108945	huMAP3_02854.1	Esophageal Carcinoma
SIDM00023;TE-12	P35249	0.108945	huMAP3_03241.1	Esophageal Carcinoma
SIDM00023;TE-12	P35250	0.25906	huMAP3_00703.1	Esophageal Carcinoma
SIDM00023;TE-12	P35250	0.25906	huMAP3_02854.1	Esophageal Carcinoma
SIDM00023;TE-12	P35250	0.25906	huMAP3_03241.1	Esophageal Carcinoma
SIDM00023;TE-12	P35269	0.789	huMAP3_02594.1	Esophageal Carcinoma
SIDM00023;TE-12	P35606	-0.167865	huMAP3_04405.1	Esophageal Carcinoma
SIDM00023;TE-12	P35659	1.04339	huMAP3_02515.1	Esophageal Carcinoma
SIDM00023;TE-12	P35998	-0.538585	huMAP3_05064.1	Esophageal Carcinoma
SIDM00023;TE-12	P36543	-0.009305	huMAP3_01413.1	Esophageal Carcinoma
SIDM00023;TE-12	P36543	-0.009305	huMAP3_01501.1	Esophageal Carcinoma
SIDM00023;TE-12	P36873	-0.14081	huMAP3_02357.1	Esophageal Carcinoma
SIDM00023;TE-12	P36915	0.11102	huMAP3_00244.1	Esophageal Carcinoma
SIDM00023;TE-12	P36954	-0.026635	huMAP3_04499.1	Esophageal Carcinoma
SIDM00023;TE-12	P37198	-0.12239	huMAP3_03647.1	Esophageal Carcinoma
SIDM00023;TE-12	P38432	0.331425	huMAP3_02465.1	Esophageal Carcinoma
SIDM00023;TE-12	P38919	0.756195	huMAP3_04872.1	Esophageal Carcinoma
SIDM00023;TE-12	P39023	0.16164	huMAP3_03966.1	Esophageal Carcinoma
SIDM00023;TE-12	P39060	-0.299535	huMAP3_02991.1	Esophageal Carcinoma
SIDM00023;TE-12	P39656	-0.284655	huMAP3_00921.1	Esophageal Carcinoma
SIDM00023;TE-12	P40227	-0.50299	huMAP3_03810.1	Esophageal Carcinoma
SIDM00023;TE-12	P40306	0.152508	huMAP3_00356.1	Esophageal Carcinoma
SIDM00023;TE-12	P40855	-0.193015	huMAP3_03744.1	Esophageal Carcinoma
SIDM00023;TE-12	P40937	0.28984	huMAP3_00703.1	Esophageal Carcinoma
SIDM00023;TE-12	P40937	0.28984	huMAP3_02854.1	Esophageal Carcinoma
SIDM00023;TE-12	P40937	0.28984	huMAP3_03241.1	Esophageal Carcinoma
SIDM00023;TE-12	P40938	0.47558	huMAP3_00703.1	Esophageal Carcinoma
SIDM00023;TE-12	P40938	0.47558	huMAP3_02854.1	Esophageal Carcinoma
SIDM00023;TE-12	P41091	0.123085	huMAP3_00857.1	Esophageal Carcinoma
SIDM00023;TE-12	P41223	0.58024	huMAP3_00309.1	Esophageal Carcinoma
SIDM00023;TE-12	P41223	0.58024	huMAP3_01203.1	Esophageal Carcinoma
SIDM00023;TE-12	P41252	0.33913	huMAP3_02637.1	Esophageal Carcinoma
SIDM00023;TE-12	P42285	0.16059	huMAP3_05382.1	Esophageal Carcinoma
SIDM00023;TE-12	P42566	-0.301835	huMAP3_05120.1	Esophageal Carcinoma
SIDM00023;TE-12	P42677	0.03348	huMAP3_03106.1	Esophageal Carcinoma
SIDM00023;TE-12	P42677	0.03348	huMAP3_04859.1	Esophageal Carcinoma
SIDM00023;TE-12	P42695	1.12245	huMAP3_03084.1	Esophageal Carcinoma
SIDM00023;TE-12	P43007	-0.5491	huMAP3_03035.1	Esophageal Carcinoma
SIDM00023;TE-12	P43487	0.16633	huMAP3_01999.1	Esophageal Carcinoma
SIDM00023;TE-12	P43686	-0.49423	huMAP3_05064.1	Esophageal Carcinoma
SIDM00023;TE-12	P46063	1.00076	huMAP3_04758.1	Esophageal Carcinoma
SIDM00023;TE-12	P46100	0.664055	huMAP3_01440.1	Esophageal Carcinoma
SIDM00023;TE-12	P46459	-0.45639	huMAP3_00053.1	Esophageal Carcinoma
SIDM00023;TE-12	P46736	-0.94783	huMAP3_01447.1	Esophageal Carcinoma
SIDM00023;TE-12	P46736	-0.94783	huMAP3_02592.1	Esophageal Carcinoma
SIDM00023;TE-12	P46776	0.022295	huMAP3_03610.1	Esophageal Carcinoma
SIDM00023;TE-12	P46778	-0.001005	huMAP3_03610.1	Esophageal Carcinoma
SIDM00023;TE-12	P46783	0.13475	huMAP3_04293.1	Esophageal Carcinoma
SIDM00023;TE-12	P47755	-0.15162	huMAP3_02458.1	Esophageal Carcinoma
SIDM00023;TE-12	P47756	-0.121495	huMAP3_02458.1	Esophageal Carcinoma
SIDM00023;TE-12	P47897	0.67002	huMAP3_02637.1	Esophageal Carcinoma
SIDM00023;TE-12	P47985	-0.170899	huMAP3_01826.1	Esophageal Carcinoma
SIDM00023;TE-12	P48047	0.54954	huMAP3_00261.1	Esophageal Carcinoma
SIDM00023;TE-12	P48059	-0.26781	huMAP3_04827.1	Esophageal Carcinoma
SIDM00023;TE-12	P48163	0.69791	huMAP3_03184.1	Esophageal Carcinoma
SIDM00023;TE-12	P48426	-0.870379	huMAP3_00550.1	Esophageal Carcinoma
SIDM00023;TE-12	P48426	-0.870379	huMAP3_02291.1	Esophageal Carcinoma
SIDM00023;TE-12	P48426	-0.870379	huMAP3_03481.1	Esophageal Carcinoma
SIDM00023;TE-12	P48444	-0.2992	huMAP3_04405.1	Esophageal Carcinoma
SIDM00023;TE-12	P48556	-0.14269	huMAP3_05064.1	Esophageal Carcinoma
SIDM00023;TE-12	P48634	-0.67523	huMAP3_01928.1	Esophageal Carcinoma
SIDM00023;TE-12	P48634	-0.67523	huMAP3_03324.1	Esophageal Carcinoma
SIDM00023;TE-12	P48643	-0.31658	huMAP3_01951.1	Esophageal Carcinoma
SIDM00023;TE-12	P48681	0.162583	huMAP3_05156.1	Esophageal Carcinoma
SIDM00023;TE-12	P49006	-2.85066	huMAP3_04853.1	Esophageal Carcinoma
SIDM00023;TE-12	P49023	1.15662	huMAP3_04827.1	Esophageal Carcinoma
SIDM00023;TE-12	P49207	-0.01414	huMAP3_03610.1	Esophageal Carcinoma
SIDM00023;TE-12	P49247	-1.33082	huMAP3_00244.1	Esophageal Carcinoma
SIDM00023;TE-12	P49321	0.69188	huMAP3_01440.1	Esophageal Carcinoma
SIDM00023;TE-12	P49368	-0.35416	huMAP3_01951.1	Esophageal Carcinoma
SIDM00023;TE-12	P49406	0.39904	huMAP3_02720.1	Esophageal Carcinoma
SIDM00023;TE-12	P49406	0.39904	huMAP3_04652.1	Esophageal Carcinoma
SIDM00023;TE-12	P49411	0.90807	huMAP3_02135.1	Esophageal Carcinoma
SIDM00023;TE-12	P49427	0.214262	huMAP3_03088.1	Esophageal Carcinoma
SIDM00023;TE-12	P49427	0.214262	huMAP3_04044.1	Esophageal Carcinoma
SIDM00023;TE-12	P49588	-0.102925	huMAP3_03533.1	Esophageal Carcinoma
SIDM00023;TE-12	P49589	-0.366955	huMAP3_00469.1	Esophageal Carcinoma
SIDM00023;TE-12	P49589	-0.366955	huMAP3_04189.1	Esophageal Carcinoma
SIDM00023;TE-12	P49642	-1.22586	huMAP3_02748.1	Esophageal Carcinoma
SIDM00023;TE-12	P49643	1.09099	huMAP3_02748.1	Esophageal Carcinoma
SIDM00023;TE-12	P49720	0.28537	huMAP3_00356.1	Esophageal Carcinoma
SIDM00023;TE-12	P49721	0.054225	huMAP3_00356.1	Esophageal Carcinoma
SIDM00023;TE-12	P49736	0.849435	huMAP3_00154.1	Esophageal Carcinoma
SIDM00023;TE-12	P49750	0.60132	huMAP3_01533.1	Esophageal Carcinoma
[truncated: 1,046,576+ more rows]

## Sheet: complex_cell_line_expression
huMAP3_00020.1	huMAP3_00050.1	huMAP3_00051.1	huMAP3_00053.1	huMAP3_00059.1	huMAP3_00060.1	huMAP3_00065.1	huMAP3_00102.1	huMAP3_00115.1	huMAP3_00154.1	huMAP3_00161.1	huMAP3_00206.1	huMAP3_00207.1	huMAP3_00210.1	huMAP3_00213.1	huMAP3_00229.1	huMAP3_00244.1	huMAP3_00261.1	huMAP3_00305.1	huMAP3_00309.1	huMAP3_00329.1	huMAP3_00347.1	huMAP3_00349.1	huMAP3_00356.1	huMAP3_00373.1	huMAP3_00424.1	huMAP3_00432.1	huMAP3_00441.1	huMAP3_00469.1	huMAP3_00478.1	huMAP3_00480.1	huMAP3_00489.1	huMAP3_00522.1	huMAP3_00550.1	huMAP3_00551.1	huMAP3_00564.1	huMAP3_00573.1	huMAP3_00574.1	huMAP3_00697.1	huMAP3_00703.1	huMAP3_00707.1	huMAP3_00714.1	huMAP3_00780.1	huMAP3_00802.1	huMAP3_00807.1	huMAP3_00819.1	huMAP3_00843.1	huMAP3_00857.1	huMAP3_00864.1	huMAP3_00902.1
0.343118	0.314226	-0.139866	-0.513141	0.370847	-0.330326	0.828604	-0.0604047	1.83821	1.31384	-0.448126	-0.0232605	0.864766	-0.0578771	-0.859725	0.102282	0.705518	-0.000789469	0.23153	0.403127	0.100369	0.255275	-0.162775	0.838397	0.29337	0.44689	0.585232	0.239232	0.185493	0.641303	0.408758	0.297864	1.83532	1.388	0.645845	0.539078	0.96964	0.408758	-0.623303	0.825852	0.795948	-0.0149116	1.2191	-0.503864	0.359898	0.0200459	0.427087	0.542161	0.837941	0.517702
0.373741	-0.0598735	-0.277127	0.157327	-0.00859625	0.464965	-0.354108	0.306479	0.17769	0.479286	0.340986	1.24355	-0.676135	0.0229242	0.66345	0.916521	-0.198389	0.906841	0.79259	0.463404	-0.0153177	0.0673047	0.394536	-0.00647241	0.812738	0.719061	0.1968	0.467346	-0.0752769	-0.160571	-1.05493	0.692638	0.954318	0.613168	0.0254508	0.700603	-0.0343797	-1.05493	0.456515	0.163607	-0.245034	0.23232	1.50705	0.420133	0.447606	0.440365	-0.763228	0.169236	0.342881	0.0225431
0.244449	1.01341	-0.742363	-0.225627	-0.319894	-0.382512	1.32187	-0.334694	0.29936	-0.32802	1.58794	-0.319223	0.569377	-0.124234	-0.2274	-0.783812	-0.290004	-0.137982	0.306336	0.188531	0.357274	0.0601659	-0.263105	0.972832	-0.570287	-0.219549	-0.0301462	1.55362	0.265855	0.729709	0.161322	-0.582019	0.107639	-0.0358062	0.347775	0.114568	0.61176	0.161322	0.15596	-0.363891	1.14552	0.0738679	-0.493473	0.151561	0.212966	0.370916	0.663611	1.08065	0.718269	-0.414158
0.401016	-0.735674	0.959227	-0.406984	-0.544823	-0.297722	0.50129	-0.442474	-0.014822	-0.303545	-0.153921	-0.736821	0.793164	-0.00852413	-0.0967575	-0.314649	-0.769581	0.308896	-0.128874	-0.510455	0.310074	-0.426822	-0.210136	0.332968	-0.422847	0.123372	0.0149938	0.18251	0.288842	0.0614307	-0.412986	-0.522207	0.78633	0.353947	0.330504	-0.780735	0.370502	-0.412986	1.0898	-0.186873	0.529324	0.517203	-0.221514	-0.0018328	-0.161778	0.989657	0.518752	-0.222557	0.356933	-0.722177
-1.86512	-0.775724	-0.590323	-0.36895	-1.67414	-0.229905	-1.16352	-1.11875	-0.958985	-2.2459	-0.806945	-1.04878	-1.50163	-0.410778	0.861892	-1.11831	-1.5693	0.359173	-0.787718	-0.739439	-0.680876	-1.13559	-0.883229	-1.56014	-0.426074	-0.37464	-0.937848	-0.990916	-2.27102	-1.37001	-1.77021	-0.381209	-0.685745	-0.447131	-1.17753	-1.34744	-0.784641	-1.77021	-0.755974	-1.85249	-1.27891	-2.02856	0.198358	-0.394444	-0.731671	-0.619279	-1.00396	-0.797572	-1.55364	-1.1729
-0.489784	-0.0957241	-0.765466	0.143636	-0.653638	-0.294225	-0.740568	-0.0864179	-0.317377	-0.861024	0.0405697	0.430742	-0.724793	-0.13921	-0.490785	-0.0272237	-1.47938	0.312473	-0.138545	0.136246	-0.126611	-0.408712	-0.418045	-0.705575	0.205312	-0.235119	-0.0307601	0.0316946	-0.659608	-1.07577	-0.908494	0.145031	0.243579	-0.539223	-0.240636	0.0216973	-0.942629	-0.908494	-0.808256	-0.700182	-0.808289	-0.657501	-0.0852151	0.110264	-0.256901	-0.118369	-0.0309593	0.285403	-1.01312	0.13305
0.0785738	-0.738748	0.242941	-0.15265	0.233994	-0.683312	-0.194645	-0.539543	-0.213411	-0.445724	-0.375989	-0.369307	1.06953	0.298771	-0.639617	-0.401515	-0.44891	-0.691583	0.351588	-0.870666	0.412916	-0.473429	-0.671844	-0.419327	-0.454891	-0.190834	0.324657	-0.0966104	-0.564724	-0.275163	-0.349199	-0.536467	0.0775182	0.387808	-0.0687722	-0.739181	-0.521651	-0.349199	-0.488904	-0.361363	0.144519	-0.115732	-0.422137	0.0768339	-0.306064	-0.307415	-0.749198	-0.502153	0.784286	-1.23783
0.137047	0.384789	-0.259751	-0.0102531	0.933556	-0.0515185	0.698459	0.0984577	1.41001	0.891478	-0.209814	-0.720072	0.34811	-0.112565	0.652478	0.00305129	0.62791	0.282443	0.432323	0.365135	-0.507419	0.688247	-0.0302499	0.418906	0.2575	0.860049	-0.189116	1.42381	0.188265	0.806734	0.399019	0.236584	0.588543	0.644211	0.542636	-0.604505	0.816385	0.399019	0.205442	0.86095	0.770435	0.491657	-0.365024	0.839358	0.634642	1.06518	0.827525	1.1667	-0.241778	-0.421084
-0.335054	-0.183436	0.0510586	0.770883	-0.421621	-0.237037	0.721274	-0.2452	-0.012641	-0.360045	0.0377715	-0.0930017	-0.317044	0.997573	0.595805	-0.936221	-0.832572	-0.696952	-0.635098	-0.0738429	-0.667067	-0.268302	-0.150269	-0.138545	-0.224922	-0.153347	0.000660224	-0.148536	-0.159192	-0.714524	-1.24526	-0.284904	-0.371368	-0.550002	0.039551	0.210879	-0.544824	-1.24526	-0.414411	-0.618744	0.752758	-0.830005	-0.279513	0.607848	-0.381358	0.357382	-0.855172	-0.0427876	0.0422206	-0.229988
0.0929439	0.295853	-0.314464	0.243118	0.584784	1.03826	-0.0493184	0.351018	0.0719747	-0.201389	-0.130507	0.300618	0.274581	-0.10542	0.480805	-0.759044	0.425395	1.23249	0.155879	-0.140476	0.0700613	0.616512	0.413406	0.105407	-0.279707	0.134023	0.737436	0.582509	-0.0647358	0.331479	0.664982	-0.115739	0.385695	1.46918	0.18042	0.295184	0.602905	0.664982	0.927385	-0.392122	0.0444853	-0.737937	-0.196094	-0.257302	-0.0384316	0.316206	0.0782344	1.35171	0.748069	0.0189723
-0.316074	-0.696205	-0.0442715	0.248303	-0.257331	-0.966901	-0.078208	-0.324139	-0.482566	-1.05544	-0.215774	-0.717623	-0.464916	0.208603	-0.30158	-0.761523	-1.12848	-0.100067	-0.589017	-0.668923	-0.774307	-0.917711	-0.0951712	-0.73843	-0.185026	-0.397789	-0.624546	-0.873346	-0.602025	-0.921643	-0.993299	-0.276746	-0.401172	0.113444	-0.0396329	-0.32239	-0.59001	-0.993299	0.660628	-1.28148	-0.221159	-0.86404	-0.663102	0.280052	-0.681317	0.128051	-0.760228	-0.639399	-0.586959	-0.940417
-0.329385	0.342821	-0.290833	-0.382801	-0.0283712	-0.329217	-0.206262	-0.395089	0.00461241	0.039875	0.195926	-1.04299	-0.181966	-0.286168	0.38431	0.338871	0.76159	0.113763	0.0626281	-0.376704	-0.401606	-0.264649	0.130181	0.0613603	1.09237	-0.334968	-0.338557	0.951821	0.497554	-1.27225	-0.664436	0.635183	-0.585101	-0.0662404	-0.327252	-0.737054	0.18914	-0.664436	0.300592	-0.46363	-0.342408	0.0874725	0.235056	-0.434617	-0.0242572	-0.0131396	-0.208324	0.952849	0.418546	0.147525
0.568606	-0.14062	0.682159	0.557104	0.723239	-0.245693	0.962197	0.377385	-0.368605	-0.064243	0.204387	0.00494756	0.639816	0.897676	-0.35212	-0.131776	-0.733001	0.360706	0.475707	-0.107806	-0.237787	-0.311338	0.00227875	0.0178175	-0.188579	-0.214005	0.719523	-0.0308655	0.302772	0.095814	0.29884	-0.198182	0.356128	0.801564	-0.108843	-0.191336	-0.196056	0.29884	0.5113	-0.229765	1.00941	0.34804	-0.541557	-0.0803923	-0.145129	0.81224	-0.374889	0.0773484	0.647214	-0.42493
0.439247	-0.872065	1.55	0.498696	0.191234	-0.163004	0.995306	0.0210722	-0.493135	-1.51372	-0.0965723	-0.86808	0.670389	0.299627	-0.285615	-0.979696	-1.11581	-0.261973	-0.439434	-0.625072	0.231421	-0.808961	-0.736203	-0.449118	-0.69213	0.232425	0.423004	0.0243686	0.0268644	0.210341	-0.046723	-0.61768	0.183852	0.205092	0.112977	-0.62864	-0.249196	-0.046723	-0.0463325	-0.816254	1.01363	-0.451736	-1.03624	-0.00198582	-0.49621	1.00027	-0.900574	0.626551	-0.57319	-1.12821
0.470319	0.461489	0.467891	0.636936	0.299039	-0.116187	0.047223	0.178482	0.8312	0.637976	0.699515	0.177948	1.23504	-0.0136	-0.796872	0.12602	0.760125	-0.407753	1.34198	0.368204	0.598779	-0.0269802	0.0539137	0.413714	0.1184	-0.277194	0.448049	-0.586626	0.513983	0.12093	0.947103	-0.141384	0.422244	0.467552	0.367862	0.345121	0.62884	0.947103	1.13014	-0.267244	0.000646719	0.293939	0.617436	0.921489	0.129753	0.567591	0.141575	0.310988	0.669831	0.0183104
-0.391189	0.000770172	-0.663575	0.0329378	-0.422856	-0.0739185	-0.125171	-0.0357824	0.401871	0.312103	0.361932	0.171508	-0.740413	-0.601647	-0.029395	-0.522391	-1.29264	0.470831	-0.939873	-0.0901888	-0.567275	0.667257	0.00883375	-0.0835692	0.527427	-0.0597288	-0.227249	-0.586398	-0.144781	-1.01432	-0.495686	0.360311	-0.953207	0.131876	0.193348	0.335548	-0.379078	-0.495686	0.81563	-0.517482	-0.111099	-0.0547597	0.407138	0.294431	-0.377147	0.247048	-0.496009	-0.356294	-0.184127	-0.0275091
0.0456387	-0.190056	-0.310503	-0.142352	-0.109049	-0.378711	0.108693	-0.423219	-0.000235665	0.385621	-0.154381	-0.499755	0.530751	0.902526	0.0591275	-0.112552	-0.191978	0.196008	0.386925	-0.00468515	0.138552	-0.0784426	0.109561	0.5516	0.323853	0.0198469	0.531426	0.0591492	-0.0352472	-0.731149	0.286886	0.203033	0.0176568	-0.011589	0.31367	-0.821782	0.60817	0.286886	0.289733	-0.453303	0.0223616	-0.251321	-0.410388	0.0587565	0.0811219	-0.168683	-0.140457	1.13632	0.478935	-0.339499
0.562711	-0.509263	0.645304	0.301525	1.28902	-0.658721	1.25093	-0.183792	0.00621588	-0.545464	-0.0299084	0.199287	0.499044	0.975411	-0.560755	-0.284906	0.560135	-0.947274	-0.435377	-0.20171	-0.284691	-0.409384	-0.147539	0.475429	-0.528366	-0.00958762	-0.00457561	-0.737339	0.756982	0.038274	0.518057	-0.466767	0.897221	0.564848	0.389948	-0.302215	-0.112271	0.518057	0.718753	-0.550158	1.18143	-0.924498	-0.594847	0.4101	-0.208728	0.131911	-0.573852	0.397185	0.436287	-0.111253
0.0853465	0.531172	-0.0217301	0.839133	-0.106879	0.832565	-0.373773	0.19763	-0.344538	-0.359734	0.33744	0.888784	0.656453	0.257939	-0.196483	0.0144556	-0.52823	0.803993	-0.404348	0.362177	-0.184184	0.321287	0.170054	-0.653222	0.334429	0.119518	0.387185	-0.169146	-0.588001	0.339444	0.870655	0.350198	-0.419106	-0.339004	0.297412	0.582567	-0.624668	0.870655	0.110255	0.13947	-0.364067	-0.405398	0.711984	0.0203301	0.439015	-0.232936	0.124786	0.408768	-0.972623	-0.0437998
0.0447035	-0.330532	0.145417	-0.361337	0.123846	-1.63737	0.547164	0.227481	-0.550142	0.308463	-0.260386	-0.350092	-0.461728	0.529942	-0.614793	-0.36238	-1.04834	-0.40963	-0.161004	-0.0050472	-0.705189	-0.395114	-0.401848	-0.26181	0.282407	0.00181054	0.0222025	-0.339312	0.438251	0.331041	0.55195	-0.0172475	-0.616943	0.271661	0.573358	-0.482442	-1.05371	0.55195	-1.14608	-0.682408	0.195368	-0.419875	-0.50814	-0.401642	-0.325583	0.200674	-0.19252	0.239047	0.291568	-0.434301
0.798907	-0.313742	1.08558	-0.0248118	1.24934	-0.28903	0.584697	0.281017	0.400615	-0.305442	-0.291507	-0.336549	0.557773	-0.0241646	0.0453975	-0.00387439	-0.432096	0.318272	-0.490274	-0.152495	1.30062	-0.0476852	-0.013641	0.408536	0.456643	0.116685	0.466997	-0.564311	0.352154	-0.0540089	0.768529	0.185324	0.639826	1.20954	0.680362	-0.0555584	-0.0525605	0.768529	0.385752	0.289558	0.74338	0.902393	-0.371203	0.634264	-0.324164	0.351624	1.17935	1.11662	-0.223421	-0.567518
-0.659405	0.163468	-0.3288	0.965478	-0.861939	-0.166065	-0.488922	0.0481221	-0.256164	-0.989099	-0.296873	0.0849929	-0.521613	-0.0837042	-0.0151525	0.14486	-0.254082	0.441128	-0.0953517	-0.374586	0.448041	0.145542	-0.497436	-0.16469	-0.538129	-0.204698	-0.19075	0.360461	-0.53529	-1.00055	-0.44136	-0.428445	-0.163511	0.459719	-0.98139	-0.784741	-0.927275	-0.44136	0.367669	-0.598288	-0.699981	0.0245475	-0.481971	-0.0759421	0.0511767	-0.263996	-0.23599	-0.49158	-0.237205	-0.113871
-0.988189	-0.300837	-0.756317	0.64395	-0.724171	0.920701	-0.871834	0.288717	-0.52821	-1.20211	-0.447074	-0.363091	-0.976228	-0.587341	0.364272	-0.544474	-1.27466	1.24682	-0.53139	-0.392565	0.0238925	-0.190438	-0.577761	-0.836736	-0.107513	0.419953	-0.49465	-0.588133	-1.2328	-1.20685	-1.91863	-0.0833032	-0.5713	0.454742	-1.19976	-0.273722	-0.65446	-1.91863	-0.159566	-0.773913	-0.659945	-1.12447	0.0299621	0.0682374	-0.0844728	0.193392	-0.780836	-0.420941	-0.938123	-1.01649
0.132057	0.0555975	0.799052	0.819571	0.780331	0.244048	0.230907	0.0778262	0.797668	-0.294978	-0.404397	-0.670563	0.766536	0.641731	-0.57698	-0.211087	0.229653	-0.00691034	0.157441	-0.196377	0.105604	-0.0847389	-0.327699	0.465406	-0.086786	0.184975	-0.00950033	0.394606	0.226127	0.323935	0.490341	-0.215566	-0.418666	0.342989	-0.658537	0.124005	0.665855	0.490341	1.38578	0.238111	0.360213	-0.744539	0.0194057	0.0367727	0.607343	-0.135717	0.503646	0.460788	0.179245	0.0226261
-0.979532	-0.480349	-0.923863	0.615974	-0.768769	0.62886	-0.97485	0.256416	-0.346168	-1.42856	-0.665745	0.0992868	-0.767543	-0.581136	-0.798045	0.265921	-1.06935	1.20111	-0.496616	0.0378493	-0.109882	-0.474728	0.366369	-1.32329	0.385387	0.21927	0.233774	0.16506	-1.63808	-0.92479	-1.7048	0.632308	-0.35675	0.175377	-1.21669	-0.759872	-1.16765	-1.7048	0.912176	-0.545802	-1.1131	-0.955001	0.09158	0.0356312	-0.431893	-0.163783	-1.2581	-0.400144	-1.40119	-1.07435
-0.000643756	0.0607018	1.16763	0.499874	0.323041	0.615671	1.17806	0.147959	-0.0527521	-0.72878	0.718505	-0.399142	0.508077	0.584301	-0.47478	-0.133715	-0.772912	0.776956	-0.604894	-0.466407	0.965604	-0.304156	-0.372071	0.247088	0.200212	0.618117	1.07798	-0.0958477	0.0990469	0.180724	0.617117	0.148238	0.324685	0.483676	-0.0636526	-0.0739678	-0.281179	0.617117	-0.0634075	-0.258421	1.33744	0.424308	-0.333937	-0.0290916	-0.187091	0.94582	0.341342	0.430373	0.597486	-0.752033
-1.48785	-0.685855	-0.535106	0.18206	-1.47711	-0.569451	-1.0236	-0.0094204	-0.817186	-1.77336	-0.867771	-0.498158	-0.391347	0.131554	-0.69138	-0.22288	-1.92999	-0.767445	0.0810295	-0.375376	-0.894207	-0.475753	-0.842744	-1.48558	-0.184414	-0.262187	-0.0667811	-1.03395	-1.21525	-0.559297	-2.12413	-0.170046	-0.468105	-0.348484	-1.10539	0.0909984	-0.877129	-2.12413	-0.474088	-1.0777	-1.06492	-0.0238953	-0.554944	-0.303134	-0.527166	-0.806924	-1.05151	-0.927382	-1.38354	-0.302558
0.0423786	-1.08382	0.855623	0.136039	0.441236	-0.807899	0.276038	-0.250394	-0.179427	-0.648502	-0.223913	-0.517134	0.922276	0.0142966	-0.135472	0.0245925	-1.0498	-0.924756	-0.909758	-0.819136	0.575622	-0.63701	-0.208959	0.148248	-0.00616351	0.00495211	0.426845	-0.0498647	-0.0176069	-0.381336	-0.519489	-0.277752	0.509671	0.417966	0.222226	-0.610021	0.867635	-0.519489	1.13208	-0.466795	0.363484	-0.39964	-0.426929	0.1821	-0.258355	0.46962	-0.414166	0.928186	-0.0733111	-1.53102
0.20307	0.464708	-0.372802	-0.0268429	-0.67422	0.504009	0.743004	-0.656426	-0.271888	0.874617	-0.161291	-0.554257	-1.19591	0.399199	-0.35567	-0.553867	0.588607	0.116967	-0.710993	-0.163609	0.418896	-0.280017	-0.255194	0.6858	-0.750874	0.230822	-0.591901	0.423307	0.771574	0.258844	-1.00714	-0.639311	-0.351407	0.380351	-0.359451	-0.266563	1.13518	-1.00714	-0.00235561	0.332522	0.692653	-0.875013	-1.0662	-0.425782	-0.415321	0.64158	-0.238847	-0.815106	-0.666228	-0.902115
-0.63375	-0.14313	-0.406467	0.717664	-0.124199	-0.00727106	0.256865	0.2191	0.716251	-0.26772	-0.0994211	0.811987	0.0487033	-0.246283	0.036325	-0.222116	-0.858392	-0.456164	-0.345281	0.245737	-0.305925	0.13562	-0.00903375	-0.289808	0.0386	-0.262806	0.0391645	-0.43731	-0.0331617	-0.87836	-0.3908	-0.12803	0.229661	-0.124115	0.124837	-0.112674	0.0301966	-0.3908	-0.498149	-0.72802	0.772869	0.287737	0.471919	-0.017627	0.375411	0.326178	-0.204146	-0.20427	-0.675191	-0.769974
-0.393571	-0.544818	-0.429549	-0.340445	-0.211231	-0.501074	-0.55803	-0.441709	-0.185636	-0.137827	-0.254336	-0.814933	0.212388	0.174189	0.15677	-0.441201	0.149965	-0.889855	0.136334	-0.398568	-0.970254	-0.269176	-0.0759613	-0.421872	-0.629867	-0.289556	-0.199063	-0.575734	0.100381	-1.05392	-0.198912	-0.459848	-0.125397	0.0398818	-0.205128	-0.880482	-0.548218	-0.198912	-0.369378	-0.761269	-0.337586	-0.0789775	-0.449678	0.0679639	-0.504887	-0.0421092	-0.247591	0.383472	-0.167931	-1.04409
-0.331626	0.365319	-0.615821	-0.256411	-0.660831	-0.685461	-0.52797	-0.133466	-0.0635566	0.095258	0.161028	-0.434436	-0.193187	-0.286227	-0.364566	-0.595312	-0.697028	-0.742464	-0.679601	-0.497256	-0.194634	-0.365728	-0.41262	0.0614594	0.425126	-0.145204	0.198116	-0.540971	0.215232	-0.861585	-0.222208	0.127551	-0.217705	0.0761319	-0.0661453	0.264967	-0.385032	-0.222208	0.158624	-0.461647	-0.640389	-0.0117038	-0.321835	0.270953	-0.121294	0.386262	-0.0118136	0.184634	-0.0963644	-0.942556
-1.18272	-0.636094	-1.13118	-0.182196	-1.64944	0.448688	-0.726935	-0.353577	-0.656594	-1.28551	0.164842	-0.496836	-0.644215	-0.328321	0.443507	-0.827523	-1.01948	0.890231	-1.03973	-0.726895	-0.0351406	-0.642509	-0.617689	-1.03131	-0.118941	-0.0022842	-0.373383	0.0120061	-1.40247	-1.06979	-1.68698	-0.140075	-0.338653	-0.00114323	-0.609164	-0.229905	-0.607183	-1.68698	-0.341732	-0.86367	-0.190984	-1.0878	0.155891	-0.239868	-0.267634	-0.454924	-1.07703	0.091378	-1.68073	-0.0618473
0.383154	0.707021	0.138197	0.311539	0.373789	-0.543098	0.397824	-0.0502446	0.34232	0.857665	0.0708389	-0.0825465	0.940076	0.154007	-0.852237	0.0694433	0.142635	-0.550301	0.157252	0.404941	-0.231775	-0.191664	-0.0474613	0.697431	-0.134753	0.327908	0.758223	-1.01653	0.583816	1.22248	0.535358	-0.130305	1.61639	0.711804	0.968111	-0.114128	0.238893	0.535358	0.937223	0.552202	0.340838	0.709928	0.155029	0.408933	0.312198	-0.109837	0.248593	1.10002	1.12812	0.50752
-0.575867	-0.0794591	0.81124	0.473566	0.160591	-0.401373	0.00286679	0.469141	-0.466958	-1.89849	-0.793087	-0.494758	-0.221829	-0.0356803	0.105417	-0.368889	-1.17347	-0.466197	-0.432435	-0.635078	-0.0375798	-0.26714	-0.324511	-0.38775	-0.288428	-0.0818842	-0.02458	-0.476419	-0.66023	-0.820795	-1.35873	-0.163881	-0.365847	-0.279455	-0.890789	-0.77537	-0.384994	-1.35873	-0.428154	-0.839374	-0.103019	-0.81873	-0.209808	-0.137144	-0.440843	-1.63128	-0.618175	-0.250804	-0.776616	-0.850511
0.0943309	-0.150067	-0.160677	-0.106892	-0.290486	-0.439849	0.132338	-0.380997	0.630893	0.70111	1.05603	-0.697271	-0.212079	1.38352	0.21391	-0.531979	0.26046	-0.538369	0.243809	0.0725753	0.776879	-0.281201	0.131164	0.315087	0.0112081	-0.180369	0.684284	0.472096	0.352083	-0.299127	0.162833	-0.070705	0.649454	0.683141	-0.198549	-0.484124	0.0612022	0.162833	1.58605	-0.29435	0.196472	-0.305692	-0.781749	-0.825278	0.109549	0.230721	0.488433	0.746801	-0.703628	0.390687
0.200391	0.661355	-0.765765	0.261646	-0.294851	0.644733	0.333592	-0.121127	-0.044036	-0.195244	0.0524155	0.0605206	-0.121211	-0.34822	0.05463	-0.110607	-0.134987	0.873196	-0.943342	0.17401	0.389886	0.0165792	0.123466	-0.135688	-0.06926	-0.371952	-0.131197	0.197006	0.0972469	0.00824231	-0.14437	-0.0923625	-0.206278	-0.200286	-0.370227	-0.315309	0.57121	-0.14437	-0.513656	-0.0908017	0.532013	0.245558	0.200071	0.280194	-0.308096	0.199381	-0.192573	0.568608	0.683094	0.639142
0.393193	0.526925	0.317963	0.697174	0.116004	-1.08561	-0.10558	-0.260207	1.45702	0.393612	0.843752	-0.895016	0.956129	0.676932	-0.860383	0.400028	-0.118625	-1.01021	1.04896	0.220442	0.442731	-0.0789202	-0.0834413	0.652496	-0.269691	0.643408	0.677016	0.866864	0.811453	0.193611	0.910671	-0.147059	0.374	1.08518	0.270666	0.586929	0.391276	0.910671	0.990103	0.43285	-0.0443087	0.123388	-0.179458	-0.239939	0.0717153	0.30465	0.822766	-0.0985024	0.858818	0.316303
-0.801647	-0.752488	-0.130379	0.823446	-0.336463	0.329351	0.214614	0.0373262	-0.491733	-2.01453	-0.588585	-0.497977	-0.219205	-0.341924	0.267603	-0.317298	-1.72749	0.872451	-0.651699	-0.246487	0.103189	-0.138977	-0.336846	-0.776412	0.165111	0.0829023	0.454283	-0.922945	-0.650556	-1.11496	-1.03884	0.120782	-0.529906	1.33957	-0.499611	-0.701986	-0.46276	-1.03884	-0.126818	-1.44402	0.199998	-0.74472	-0.602073	-0.115881	-0.687538	-0.309431	-0.988032	-0.0978814	-1.2491	-0.558861
-0.279317	-0.366355	-0.173191	0.523022	-0.321361	-0.14365	0.306174	0.35173	-0.0148371	-0.520242	-0.0619084	0.696192	-0.376316	-0.105721	-0.247712	-0.13842	-0.439438	0.218143	-0.287746	0.0146332	0.846489	0.517537	-0.0488413	-0.29292	0.604923	-0.0613089	0.266082	-0.43239	-0.395269	-0.732788	0.22503	0.423748	-0.0489016	0.68396	-0.0534692	0.328584	-0.70614	0.22503	-0.386011	-0.0152033	0.343225	0.564015	0.682125	-0.251919	-0.237465	0.570957	-0.191813	-0.391468	-0.120262	0.406173
0.424725	-0.195626	0.519942	0.376211	0.485351	0.0710848	0.851937	-0.153448	-0.225724	0.218564	0.87178	-0.33876	0.590677	0.567046	-0.780668	-0.301355	-0.12106	0.510978	-0.104621	-0.138903	0.696456	-0.547195	-0.295358	0.235477	-0.452527	0.0694134	0.739517	0.810028	-0.169966	0.468369	0.333033	-0.446241	1.00138	1.37982	0.644078	-0.472809	0.339647	0.333033	1.60193	-0.545001	0.83879	0.499443	-0.858358	-0.0436492	0.321518	0.0489656	0.350777	0.282674	0.309113	-0.261666
0.0626076	-0.63086	1.43156	0.366254	0.274184	-0.464985	0.21178	-0.567028	0.0730433	-0.205504	-0.0677637	-1.14705	1.03622	0.600443	-0.655018	-0.772194	-0.0586919	-0.492974	-0.132531	-0.207851	0.629006	-0.356558	-0.217936	0.158947	-0.320973	-0.229239	0.78469	-1.15609	0.0775569	-0.828514	0.517463	-0.559194	0.752948	0.289069	0.286829	-0.110896	-0.0182675	0.517463	0.549383	-0.752098	0.146198	-0.00142216	-0.44523	0.102464	0.198812	0.465448	0.500596	0.273928	0.715319	-1.02955
0.923158	-0.610016	1.13861	0.958734	0.782549	-0.391455	0.519514	-0.247482	-0.146881	-0.712859	0.0291049	-0.648036	0.88389	0.575981	0.170793	-0.843595	0.0196875	0.281671	-0.0555422	-0.189629	0.0771043	-0.102254	0.189596	0.376534	0.489671	0.496863	0.888225	-0.221347	0.124548	0.542687	-0.065198	0.226075	0.814116	1.46578	0.696802	-0.975527	0.552907	-0.065198	0.719248	-0.712056	0.680953	-0.332401	-0.24641	0.831708	-0.398738	0.700578	-0.0950844	1.11779	0.651794	-0.585944
0.835985	-0.456687	1.29961	0.524296	0.608186	-0.374103	0.930759	-0.17754	-0.236387	0.119914	1.13759	0.427433	1.05459	1.17021	-0.70806	-0.296869	0.179479	-0.432679	-0.145479	-0.181114	0.823079	-0.0167856	0.193514	0.742453	0.232545	0.141931	1.06945	0.0157662	0.524392	0.0723647	0.808567	0.0104845	1.30405	0.784043	0.929935	0.201289	0.436341	0.808567	0.67623	-0.282573	1.00594	0.785353	-0.406865	0.715356	0.0531355	0.661159	0.232645	0.110898	0.458787	0.353595
-0.0415427	-0.305125	-0.589317	0.675947	-0.134899	0.408045	-0.156797	0.26299	0.382102	-0.882506	-0.0413372	0.835702	-0.108561	-0.065235	0.659865	0.114791	-0.214211	0.587221	-0.589658	0.03812	-0.377074	-0.268984	-0.125784	-0.21985	-0.23166	-0.0316712	-0.434069	0.621547	-0.465006	-0.429907	-0.46882	-0.160144	-0.419084	0.383707	-0.121155	0.263615	-0.0850657	-0.46882	-0.183017	-0.299867	-0.20403	-0.51546	1.00977	0.365646	0.0580466	0.146527	0.169326	0.0774738	0.275138	0.106309
0.032165	0.561933	1.23095	0.578215	0.858711	0.574261	0.511867	0.849848	1.1942	0.025978	0.499568	-0.245979	1.20006	1.11414	-0.552957	-0.513756	0.162428	0.868363	0.0758747	0.0587663	1.12678	0.0153356	-0.647026	0.67568	-0.00604944	0.20394	0.480417	0.399833	0.803487	0.600976	0.664623	-0.0443584	0.415827	0.790573	0.923485	-0.128551	0.370772	0.664623	1.25328	0.37968	0.592363	0.67509	0.0540828	0.717521	1.39153	-0.0465406	1.59577	0.0980534	0.208651	0.552148
-0.504417	-0.0659124	-0.135541	0.986511	-0.683409	0.471966	-1.18464	-0.22455	-0.248144	-1.66197	-0.790494	-0.211545	-0.702244	-0.0882575	-0.36702	-0.805388	0.0409625	-0.0691254	-1.09167	-0.678368	-0.0810532	0.141282	-0.885545	-0.451724	-0.674751	-0.610931	-0.380744	1.14692	-0.435215	-0.955277	0.360948	-0.6102	-0.0178106	1.08038	-1.04163	-0.263308	0.229388	0.360948	0.633549	-0.953018	-1.18555	-0.276877	-0.484422	-0.221799	0.102065	-0.0742653	-0.418132	0.0996463	-0.251583	-0.216817
-0.0525995	-0.0141776	2.50471	-0.0234463	0.423236	-0.937244	-0.0349986	-0.274327	-0.241433	0.11588	0.160878	-0.333716	1.27531	0.475009	-0.70098	-0.510658	-0.747275	-1.20734	0.177835	-0.270682	0.740686	-0.444518	-0.570403	0.233609	-0.512086	-0.0707422	0.101948	-0.090491	0.742721	-0.0317936	0.127691	-0.628335	0.437835	0.303651	0.289559	-0.67595	-0.408534	0.127691	0.165433	-0.173908	-0.0870298	-0.25976	-0.637133	-0.299812	-0.150783	-0.141258	0.188776	-0.517035	0.637714	-0.67951
0.650001	-0.237622	0.604566	0.546221	1.029	-0.0535752	0.206993	0.0643596	0.253878	0.13466	0.615264	-0.132002	1.61607	0.611935	0.08189	-0.084816	0.0355575	-0.217669	0.984852	0.195747	0.927016	0.489687	0.317871	0.663698	0.051538	0.392335	0.783167	0.159934	0.721148	-1.2896	0.581209	-0.0536212	1.28266	0.451538	0.958622	-0.0850602	0.570427	0.581209	1.33034	0.133858	0.126129	0.112741	-0.337443	0.629224	0.317008	0.963254	0.721885	0.743838	0.223609	-0.00460684
0.757813	-0.177589	0.362221	0.16144	0.571986	-0.426831	-0.281689	0.10356	0.889821	0.696598	0.356043	-0.234807	0.804481	-0.231342	0.269862	-0.219525	0.32485	0.240351	0.520074	-0.0866798	-0.164915	0.215819	0.603554	0.422858	-0.205457	0.127799	0.149555	0.236104	0.543069	0.233641	-0.215492	-0.223222	0.515175	1.18255	0.253814	-0.787085	0.929347	-0.215492	1.10884	0.143072	-0.458723	-0.873353	0.507772	0.331788	0.26351	-0.100625	0.112753	0.694961	0.706056	0.125973
-0.011371	0.42198	-0.401829	0.694113	-0.513654	-0.548326	0.130172	-0.15992	0.184405	-0.134774	-0.185066	0.333321	0.496711	-0.223609	0.0661275	-0.0265883	-0.601652	-0.469032	-0.363268	0.23691	0.319544	0.0584205	0.175271	0.187102	-0.0314983	-0.0511596	-0.170634	0.373619	0.300648	-0.771081	0.157771	0.0382011	-0.273387	-0.518563	0.199175	-0.460067	0.234676	0.157771	0.801883	-0.914276	0.0564982	-0.232716	-0.361324	0.332196	-0.225366	0.262572	-0.0454835	1.15978	0.260618	-0.0664936
0.539955	-0.440932	-0.188419	-0.257161	-0.665721	-0.326589	-0.0520493	-0.0276771	0.576818	1.19043	0.921564	0.0168717	0.382539	0.276969	-0.185617	0.480451	0.393865	-0.264408	0.752508	0.216604	0.248554	0.841499	0.703631	0.508229	0.353758	-0.204434	0.33662	0.324021	0.615713	1.01563	-0.531979	0.235343	1.28835	0.503395	0.873191	0.693185	0.412877	-0.531979	1.96324	-0.0128305	0.131252	0.481202	0.747549	0.493951	0.418102	-0.181781	0.294563	0.843506	0.464578	0.505193
-0.542755	0.239218	-0.865338	-0.00958363	-0.704954	0.171766	-0.926682	0.788761	0.137412	-1.01311	-0.458361	0.968822	-0.953046	0.75245	0.376695	-0.0363624	-0.381787	0.700836	-0.583803	0.0941426	-0.925079	0.185429	0.0186312	-0.786123	0.220764	0.228792	0.515985	-0.54346	-0.699545	-0.501934	-0.681346	0.360326	-0.596901	1.00047	-0.704337	0.205284	-0.721701	-0.681346	0.0535067	-0.0497167	-1.39083	-0.49839	1.51252	-0.276891	0.499979	-0.795801	-1.11521	-0.529975	-0.207129	0.802815
-0.590322	0.184568	-0.789299	-0.0768348	-0.105495	0.196986	0.412919	-0.139843	-0.0185865	-2.13043	-0.219576	0.313271	-0.704997	1.06777	0.658277	-0.207612	0.34655	0.182938	0.108791	-0.292177	-0.379728	-0.262761	0.111634	-0.479566	0.572564	-0.0199844	-0.501779	-0.547145	-0.577794	-0.584945	-1.50558	0.384373	0.0488789	0.22324	-0.208409	0.227361	-0.499025	-1.50558	-0.269675	-0.832218	0.412935	-0.878132	-0.293852	-0.151017	-0.833995	0.374171	-1.40553	0.0885252	-0.515552	-0.624106
0.332724	-0.101982	-0.451733	0.304745	0.712951	0.21691	-0.325034	-0.0498996	0.383477	0.125321	-0.0115508	-0.144832	0.698114	-0.502326	0.37461	-0.321226	0.033715	-0.3544	0.577799	0.249329	0.341809	0.632852	0.409094	0.258136	0.502971	0.0296615	0.0103658	1.71205	0.224608	-0.68675	0.420164	0.323983	0.0342484	0.641834	-0.139366	-0.33639	0.938602	0.420164	0.915488	-0.418062	-0.375075	-0.261103	-0.187637	0.538013	0.318392	0.476769	0.0844076	0.865061	0.20347	0.383309
-0.364138	-0.818019	0.0861932	0.0888395	-0.153686	0.27256	-0.163701	0.0709913	-0.343813	-1.25463	-0.692254	-0.58841	0.072465	-0.0368092	0.111687	-1.14411	-0.418316	0.530341	-0.280727	-0.54318	-0.383745	-0.695131	-0.658079	-0.65739	0.26516	-0.555549	-0.0130404	-0.73249	-0.310837	-0.830687	-0.349332	-0.0498095	-0.149404	0.805084	-0.847611	-0.9449	-0.692567	-0.349332	-0.515489	-1.06199	-0.344054	-1.06625	-0.21945	-0.505035	-0.643228	-0.557364	-0.982497	-0.484343	-0.077157	-0.983951
0.0900185	0.162891	1.45213	0.420639	0.114099	-0.133164	-0.363956	-0.0309663	-0.161539	0.371492	0.0428404	-0.711387	0.805148	0.513627	-0.158795	-0.157915	0.370385	-0.1748	-0.2334	0.440996	-0.137214	-0.0594531	-0.00843875	0.258165	0.00430524	-0.293293	0.111086	0.649012	0.352832	1.13177	0.382511	-0.051798	0.720736	0.0211664	0.167647	0.258709	0.737777	0.382511	0.0819771	0.325037	-0.369055	0.585125	0.0713615	-0.149908	-0.0503672	-0.186764	-0.1168	0.398557	0.513511	0.128864
1.02663	1.40269	0.376706	-0.57559	0.750264	-0.28057	-0.0392953	-0.302279	1.91787	1.50953	0.47774	0.925453	0.362315	-0.412813	-1.04841	0.604076	0.532374	-0.428256	0.582526	0.42933	0.343929	0.847432	0.177291	0.765991	-0.211462	0.418677	0.00633016	-0.587607	0.39859	0.702909	0.877431	-0.139144	1.40305	0.992867	0.125054	0.763169	0.0813697	0.877431	0.207404	0.670635	-0.0313415	-0.811459	0.836128	-0.530998	0.311428	0.0814078	0.566828	0.416158	0.537526	0.74462
-0.0825023	0.129577	0.70869	0.666043	0.287006	0.0804115	0.368034	0.527959	0.4479	-0.364814	0.455307	0.219592	0.638666	0.196822	-0.081525	0.600312	-0.499047	0.500081	0.393384	0.168158	0.474509	0.405464	0.199896	0.378384	0.336031	0.621497	0.17651	0.566947	0.00189655	1.20829	-0.441661	0.250548	-0.343044	0.634822	0.497798	0.222307	-0.531891	-0.441661	-0.0423355	0.287588	0.594678	0.540587	0.865301	-0.307376	0.566999	0.470816	0.287561	0.474181	0.127828	1.0341
0.469287	-0.215916	0.268352	0.308983	0.338694	-0.0414685	-0.179634	-0.0979921	-0.153688	-0.177644	-0.0231132	-0.11734	0.736515	0.507934	0.715742	-0.474203	-0.0024325	-0.194922	-0.0948991	-0.211911	0.0572731	0.311092	0.121229	0.179184	0.36066	-0.220702	0.210659	0.728213	0.0807831	-0.179361	0.247593	0.0369388	0.97416	1.14126	0.106038	-0.574833	0.457385	0.247593	1.68876	-0.487471	-0.302453	-0.111188	0.0659261	0.028289	0.20629	0.440651	0.217393	-0.111483	0.0367739	0.0889066
-0.256161	-1.1028	0.941656	-0.463487	0.206011	-1.01198	0.896184	-0.928317	-0.631731	-1.82881	-0.44928	-0.828061	0.48064	0.213973	0.0669378	-1.32981	-0.786876	-0.908153	-0.576793	-1.46816	0.355451	-1.40098	-1.27527	-0.50492	-0.726985	-0.821961	0.471011	-0.993223	-0.31383	-0.427397	-1.46436	-1.01237	-0.0411051	1.65406	-0.629902	-1.09761	-1.09105	-1.46436	0.449517	-1.43573	1.19384	-0.724327	-0.854318	-0.664877	-0.775009	0.11255	-1.25351	-1.13459	-1.17381	-1.39218
0.104967	-0.47008	1.91942	0.462431	0.709759	0.0846615	0.704137	0.0349462	-0.270456	-0.428412	0.322849	0.491731	0.860168	0.183147	0.670265	-0.308625	0.08687	0.0912305	-0.599984	-0.435646	0.524785	-0.07291	-0.0333013	0.321047	0.44172	-0.129105	0.191165	-0.304557	0.111883	0.0261551	-0.063681	0.0629588	0.269091	0.780877	-0.166507	-0.637888	-0.102671	-0.063681	-0.252191	-0.00913667	0.596153	-0.205487	-0.602634	0.10562	-0.477076	0.236017	0.334828	0.228971	-0.0249031	-0.398743
0.639979	-0.408531	0.343778	0.497566	1.10293	-0.0890525	0.23237	-0.103966	0.200396	0.28205	-0.397856	-0.0510432	0.818653	0.482104	-0.439355	0.398014	0.20131	-0.24368	0.283666	0.0959327	1.02758	-0.335991	-0.421861	0.56203	-0.644793	-0.371144	0.218886	-0.193013	0.393694	0.936676	-0.383116	-0.616457	0.902312	0.341396	0.500931	0.127399	0.23272	-0.383116	0.570674	-0.212342	0.132251	0.13246	0.185579	0.0854615	-0.0106004	0.0969085	0.543723	0.441361	0.536366	-0.291493
-1.21378	0.00747155	-0.707923	0.117051	-0.934483	-0.064863	-1.56951	0.208677	-0.514837	-0.527434	-0.209196	0.0682932	-1.44264	-0.387681	-0.582805	0.251304	-1.47866	0.338721	-0.491643	-0.111994	-0.408677	0.254207	-0.252121	-0.967889	0.360362	0.0312607	-0.442884	-0.610585	-1.52405	-1.30858	-1.15935	0.333695	-0.33101	0.25328	-0.662926	0.525967	-1.05564	-1.15935	-0.552541	-0.261115	-1.42103	-0.967159	0.29135	0.00125915	-0.386377	-0.0862955	-0.971003	-0.330111	-1.47947	-0.374701
-0.720908	0.513533	-0.953357	-0.122026	-0.516254	-0.364693	-0.351924	0.77134	-0.319203	-0.750496	0.169285	0.859517	-1.00665	-0.29354	0.373135	0.963227	-1.38628	-0.349173	0.42302	0.403885	-0.704538	0.872907	0.837216	-0.0187273	0.897636	0.430065	-0.389405	-0.122085	-0.756971	-0.368847	-1.32136	0.863966	0.4212	0.272145	-0.380967	0.901879	-0.878411	-1.32136	0.449837	0.11519	-0.16281	-1.10378	0.787668	-0.0614748	0.452848	-0.567059	-0.90704	0.102735	-0.670931	1.04049
0.132201	-0.0330673	0.500979	0.643038	0.735784	0.0614966	0.212965	0.0526229	0.581222	-0.178033	0.877531	-0.294215	0.232439	1.17667	0.742687	-0.00522817	0.352585	0.520248	1.1236	-0.099417	0.978239	-0.0643701	-0.229024	0.465822	-0.329124	0.154724	0.110235	0.964056	0.597976	0.705228	0.30597	-0.362144	0.356062	1.35403	0.326651	0.410162	0.477727	0.30597	0.619269	-0.212503	0.106699	0.521258	-0.472366	0.395939	0.836408	0.55591	0.508599	0.843261	0.693449	0.610008
-0.635307	-0.0303097	0.0497546	-0.0323394	-0.388351	0.5804	-0.533622	-0.0335596	-0.406061	-0.259429	-0.652397	0.594287	-1.02885	-0.45511	0.55961	-0.5177	-1.08115	0.735596	-0.840641	-0.439082	0.0167888	-0.10062	0.312939	-0.621256	0.466367	-0.124285	-0.935177	-0.275817	-1.05189	-1.36053	-1.57227	0.311333	-0.657433	0.407702	-0.624879	0.00938184	-0.656712	-1.57227	0.619945	-0.670487	-0.590431	-0.684825	-0.5981	-0.342768	-0.68575	-0.462255	-0.992579	-0.43373	-0.88078	-0.707215
-0.834632	-0.0341942	-0.751578	0.386789	-0.789901	0.672706	-0.394933	0.191112	-0.322253	-0.406337	-0.229405	0.409309	-0.605127	-0.191108	0.0136275	0.0509385	-1.20403	1.06805	-0.568008	-0.135548	-0.860052	-0.0880629	-0.0613188	-0.616989	0.703133	0.105513	-0.145796	0.0833698	-0.966318	-0.710908	-1.24645	0.635034	-0.0328819	0.532508	-0.0681048	-0.18872	-0.757536	-1.24645	-0.494584	-0.732487	-0.393885	-0.743991	-0.0291844	0.394435	-0.224953	0.229252	-0.423576	0.20998	-0.948129	0.230328
0.20151	-0.428751	0.205639	0.554686	-0.323111	-0.704396	-0.0435912	0.495005	-0.00108304	-0.323997	-0.0877597	0.643244	1.26333	0.119237	-0.570102	0.0548052	-0.667543	-0.550786	-0.0192662	0.0596466	-0.677893	-0.155572	-0.0799363	0.0199395	0.0769898	-0.0260476	-0.188969	-0.164316	0.307393	0.973784	0.562742	0.123557	0.32779	0.0510715	0.349631	0.319422	-0.314041	0.562742	0.0507712	-0.254115	0.0682351	0.650587	0.205699	0.683604	-0.0464369	1.01181	-0.0106531	1.04808	0.257649	0.130888
-1.03767	-0.45076	-0.600186	0.196509	-0.748649	1.09948	-0.877193	0.167665	-0.3588	-1.911	-0.421229	-0.00917024	-0.511859	-0.0441866	0.779142	-0.617653	-1.05146	1.27035	-0.550192	-0.354629	-1.12203	-0.272357	-0.179521	-0.771656	0.051618	0.0804284	0.439314	0.198689	-1.29876	-1.06612	-1.84991	0.175176	-0.423104	0.0462597	-0.79587	0.152238	-0.596257	-1.84991	-0.473929	-0.967973	-0.740225	-0.804795	-0.152944	0.0633953	-0.0313858	-0.218113	-1.1578	-0.767859	-1.08964	-0.0770503
-0.766732	-0.39313	1.30328	0.190117	-0.109982	-0.444541	-0.28205	-0.347654	-0.178887	-1.86988	-0.952101	-1.20098	0.00162985	0.102584	-0.277165	-0.86916	-1.41937	-0.467848	-0.718987	-1.26556	-0.230276	-0.406275	-1.50443	-0.884516	-0.372836	-0.152873	-0.246958	-0.594136	-0.540039	-0.954603	-0.707905	-0.556809	-0.355723	0.158059	-0.962069	-1.28381	-0.437017	-0.707905	-0.846022	-1.14791	-0.0180665	-0.791293	-0.864619	-0.325946	-0.87801	-0.353851	-0.337664	-0.445399	-0.286074	-1.02884
-0.295048	0.267617	-0.379971	-0.00701845	0.123994	-0.274807	-0.287536	-0.0252288	0.126532	-0.378095	0.08326	0.23589	-0.0119249	-0.0531327	0.648203	0.592482	-0.066035	-0.147083	-0.0501777	0.305648	-0.735908	0.693229	0.252774	-0.0448203	-0.386141	0.0364781	-0.144324	0.129531	0.110551	-0.741479	-0.452019	-0.224716	0.0412481	-0.191186	0.142656	0.624284	-0.1869	-0.452019	-0.260701	-0.0772117	-0.208902	-0.306138	0.837801	0.346118	-0.0689675	0.0630853	-0.490374	0.530863	0.246264	0.224129
0.118902	-0.0419358	-0.166871	0.412659	-0.0113037	0.494206	-0.34083	0.230254	0.635971	0.519533	-0.301669	1.68866	-0.636576	-0.0134057	0.258835	0.482304	0.04249	0.361406	-0.142024	0.289126	-0.43671	0.739569	0.405501	-0.0772119	0.131417	0.196044	-0.575881	0.806799	0.152872	-0.620955	-0.736833	0.206058	-0.421175	-0.114235	-0.432403	0.742356	-0.189402	-0.736833	-0.289734	-0.453262	-0.191122	0.168303	0.873371	0.289051	0.14253	0.455733	-0.244833	-0.268048	-0.00904591	0.360548
-0.658309	0.832963	-0.806635	-0.49635	-1.18823	-0.358919	-0.78621	-0.457954	-0.193247	-0.029512	-0.0429599	-0.210511	-0.223504	-0.266237	-0.242647	-0.889283	-0.0589045	-0.424305	-0.835972	0.191135	-0.829856	-0.613339	-0.706016	-0.529084	-0.63848	-0.556401	-0.252719	0.0487088	-0.0830456	-1.02017	0.247207	-0.809932	-0.376188	-0.426418	-0.28346	-0.210316	-0.296638	0.247207	-0.23784	-0.888169	-0.813159	-0.623849	-0.114492	-1.06254	0.0525652	-0.242349	-0.839462	0.100861	-0.277264	-1.16928
-0.488149	-0.378827	-0.588331	0.302611	-0.516766	0.171433	-0.44948	-0.013566	-0.222475	-1.2018	-0.0577092	-0.952173	-0.792151	-0.0772555	-0.233435	-0.559021	-1.15997	0.941123	-0.844366	-0.438151	0.0190922	-0.763327	-0.121529	-0.0648518	-0.334772	0.0227654	-0.0591616	-0.656272	-0.707468	0.482493	-1.16586	-0.321549	0.480265	0.72596	-0.390252	-0.618217	0.254104	-1.16586	0.65674	-0.592726	-0.387891	-0.782494	0.513534	0.620589	-0.610683	-0.0589104	-0.972093	-0.0148666	-0.54012	-1.18913
-0.180825	-0.0795984	-0.0138633	0.772953	0.0462212	0.128168	-0.844062	-0.370011	-0.578277	-0.16178	-0.563648	-0.122714	-0.110937	-0.234508	-0.163835	-0.217785	-0.101061	0.467726	0.442238	-0.40033	0.500695	-0.537501	-0.452174	-0.482526	-0.717891	-0.319631	0.0889061	0.314392	0.0425197	-0.459994	0.623043	-0.766048	-0.416696	1.1578	-0.328435	-0.549064	-0.456808	0.623043	0.813716	-0.242908	-0.974665	0.364662	0.176399	-0.277661	-0.142157	0.239941	-0.234161	-0.344614	-0.262879	-0.683912
1.26672	1.37306	3.64128	-0.0244518	0.512549	1.13869	0.451234	0.389327	1.59757	1.18525	1.3051	1.29959	0.827179	2.09304	0.497113	0.95571	0.854243	1.53176	1.51327	1.07745	0.616952	1.24203	0.571656	0.961609	0.421958	0.928303	0.216288	0.412783	1.14831	1.72836	1.04674	0.591675	1.00949	0.224032	0.943061	0.677657	1.64036	1.04674	0.568363	0.762143	0.578053	0.75962	1.94267	0.488104	1.47642	1.55924	1.75119	0.940581	2.6718	1.48127
0.229127	0.712502	1.6295	0.375974	0.0457566	0.49905	0.502539	0.336188	1.25881	0.184162	0.246899	0.0853512	-0.661591	0.678431	1.10944	0.544066	0.956838	0.664678	0.580655	0.000379489	-0.0220412	0.26279	0.362279	0.44339	-0.0295212	0.980941	-0.272016	-0.301445	0.168457	0.439752	0.058915	0.205351	1.3607	0.184422	0.502387	0.442141	0.852892	0.058915	-0.268526	0.323198	0.671508	0.557	1.4966	0.453534	0.302168	1.57283	0.782471	-0.423117	0.0794856	0.866993
-0.0382095	-0.548569	0.147935	-0.332617	-1.25341	0.47572	0.541144	-0.249675	0.015771	-0.22423	0.130705	-0.467653	-0.336491	-0.357798	0.325955	-0.747066	0.310875	0.340281	-0.192241	-0.101709	-0.268535	-0.330596	0.0420887	0.19491	-0.513182	-0.116773	-0.224908	0.645844	0.0831644	0.224249	-0.844397	-0.333288	0.468441	0.979373	-0.546461	-0.600365	-0.575101	-0.844397	0.311275	-0.37623	0.432243	-0.364412	0.157736	-0.756917	0.764577	0.0563417	-0.650432	0.435378	-0.677989	-0.851801
0.825179	1.18029	0.533796	-0.541404	0.827136	-0.283145	0.115146	-0.209873	1.60856	2.01411	0.610601	0.974945	-0.0662412	0.452849	-0.813333	1.08309	0.799398	0.187178	1.35822	0.936763	0.305951	0.879089	-0.217251	1.07901	0.468188	0.460916	-0.103835	0.237922	0.362511	1.1561	0.467581	0.51355	1.58773	1.35798	0.623405	0.729373	0.589345	0.467581	1.0152	0.948495	0.223617	0.657065	0.863435	-0.07904	0.194401	0.607325	1.13018	0.643421	0.935746	0.601273
0.307403	-0.0595142	-0.313993	0.620046	1.0994	-0.33281	0.984724	0.260773	0.667768	-0.132458	0.445631	-0.684272	0.602119	0.320602	-0.254543	-0.123121	-0.89561	-0.20123	0.271082	0.0690503	-0.781511	0.137582	0.440204	0.32428	0.533602	0.111132	0.829668	0.380693	0.431249	0.641138	0.221905	0.344524	1.16829	0.239695	0.403585	0.322989	0.60325	0.221905	0.97615	-0.0789788	0.926978	0.0850001	-0.384033	0.545451	0.133727	0.467287	-0.15104	0.861236	0.361169	-0.313825
-0.35614	0.712673	-0.54332	-0.0589892	-1.4345	0.781828	-0.919828	-0.0369965	-0.108666	-0.66983	-0.267101	0.179992	-1.12676	-0.621986	0.102055	0.228675	-0.1701	0.347337	-0.712826	-0.135985	-0.467902	-0.218741	-0.126551	-0.97338	-0.0223729	0.0376129	-0.900061	0.714956	-0.881046	-1.14661	-1.37149	0.0598019	-0.525156	-0.340535	-0.839542	0.724277	0.0323153	-1.37149	-0.588029	-0.0525967	-0.760056	-0.684783	0.825203	-0.303603	0.147354	0.225283	-1.10932	-1.02222	-0.982711	0.221553
-0.556019	0.248247	-0.642443	-0.0117258	-0.290026	0.512333	-0.665386	0.213982	-0.341558	-0.749888	0.163284	0.64397	-0.807586	-0.302514	-0.262323	-0.623233	-0.354092	0.733291	-0.455002	0.155581	-0.682362	0.389117	0.268861	-0.180869	0.329359	-0.0179281	-0.257628	0.947849	-0.192844	-0.053407	0.309889	0.465858	0.491692	-0.0904533	-0.488681	0.304137	-0.554945	0.309889	0.109585	-0.48049	-0.780527	-0.260731	0.101996	-0.207163	0.3014	-0.441271	-0.983161	0.41853	0.182646	-0.0368301
0.10006	1.04132	1.25024	-0.105988	0.498451	0.627851	0.597037	-0.0484546	0.00418416	-0.222218	-0.297775	-0.0681794	0.452548	0.0840409	0.624713	0.565261	0.579767	-0.258677	0.183373	0.50001	-0.234384	0.202157	0.456391	0.388736	1.36776	-0.10429	-0.239171	0.993584	0.101194	0.568559	0.188114	0.912225	0.650475	0.251982	0.198111	-0.710589	0.823707	0.188114	1.05646	-0.806046	0.552	-0.0050425	0.580714	0.101531	1.1619	0.42932	0.707435	0.808545	0.0827464	0.205686
-0.787778	-0.642839	-0.160876	-0.191707	-0.972269	-0.108217	-0.588784	0.711327	-0.788646	-0.418966	-0.347554	0.288198	-0.887783	-0.0399292	0.090935	-0.570879	-0.602706	-0.132723	-0.640617	0.0212371	-0.791649	-0.299474	-0.267114	-0.725423	0.298124	0.0739979	0.0198911	0.0915466	-0.84118	-0.656986	-1.03284	0.228113	-0.361399	0.159036	-1.10109	0.0496621	-0.874081	-1.03284	-0.439259	-0.364912	-0.763133	-1.11337	1.06158	-0.511956	0.0135135	-0.449182	-1.05785	-0.545723	-0.972171	0.0515128
0.82875	-0.078138	1.08453	0.477246	-0.180089	-0.137386	0.892832	0.11407	-0.0957843	-0.646993	0.0392327	0.407704	-0.0158825	-0.0891911	0.13024	-0.322293	-0.23633	0.540156	-0.0160841	-0.559967	0.734684	0.577509	0.0261587	-0.0978522	-0.324324	-0.0436402	0.541067	-0.188798	0.157666	-1.17324	0.137134	-0.211428	-0.210556	1.7932	0.672487	-0.0416708	-0.121541	0.137134	1.23665	-0.18759	0.930718	0.44939	-0.0370478	0.184713	-0.491617	0.233044	0.228139	0.746113	-0.539469	0.244035
-0.708837	0.553663	-0.696864	0.337208	-1.5162	0.764866	-0.950865	0.319611	0.159947	-0.310711	0.0867042	1.14341	-1.30321	0.0404652	0.446858	0.186763	-0.618503	0.848263	0.438044	0.302905	-0.811014	0.502572	0.0987737	-1.01963	0.425108	0.750434	-0.629509	0.831909	-1.03995	-1.15945	-0.981026	0.592213	-0.333652	-0.373907	-1.10821	0.357848	-1.02652	-0.981026	-0.339612	0.272773	-0.686756	-0.521118	1.5047	-0.243922	-0.0562155	-0.365308	-1.11824	-0.81056	-0.551774	0.110668
0.795751	0.69754	2.95154	0.101096	0.334184	0.115696	0.673184	-0.0898129	0.893844	1.52167	0.241044	0.675067	0.464208	0.863014	-0.125988	0.359655	-0.0261809	-0.0973953	1.45226	0.158828	0.0411852	0.356654	-0.354672	0.19942	0.224227	0.298989	-0.177175	-0.671049	0.537324	1.42529	0.553591	0.383224	0.459813	0.867875	0.654479	0.756883	-0.0305553	0.553591	0.0012297	0.971583	0.599435	0.257893	1.30162	0.127042	0.524412	-0.224627	0.557883	-0.499661	1.82604	0.130053
-1.36076	-0.688395	-0.515292	-0.683371	-1.03136	0.449985	-1.36761	-0.357425	-0.427768	-2.48628	-0.968667	-1.14171	-1.37177	-0.257847	0.474635	-1.1987	-1.18556	-0.404822	-1.06438	-0.642669	-0.206247	-1.45394	-0.559839	-1.74248	-0.511582	-0.34514	-1.06074	-0.947012	-1.4671	-1.02102	-1.88124	-0.549644	-0.567502	-0.530286	-1.06698	-0.879853	-0.825957	-1.88124	-0.168657	-2.13155	-1.3398	-1.33892	-0.631357	-0.0236117	-0.824984	-0.608696	-1.19373	-0.799643	-1.4807	-0.827663
0.676159	-0.662124	0.67043	0.46711	0.145336	0.264888	0.139393	-0.162495	0.493855	-0.64631	-0.276003	-0.0890777	0.322346	0.157889	0.0390575	-0.453686	-0.310454	0.791951	-0.421948	-0.481981	0.335181	-0.149279	-0.925634	0.089742	-0.229418	-0.204379	0.523933	0.286411	0.293943	0.437596	-0.263207	-0.276582	0.772807	-0.454462	-0.0700729	0.00138884	0.0348359	-0.263207	0.883814	-0.61687	-0.100709	0.473372	-0.169021	-0.0175878	-0.0201333	0.0173283	0.433911	0.270713	0.865666	-0.520686
-0.517478	-0.817042	1.45571	0.119021	0.216091	-0.539055	0.385684	-0.201425	-0.0221052	-1.15067	-0.553356	-1.07112	0.668406	0.491765	-0.338255	-1.08326	-1.78332	-0.612368	-0.547221	-1.03201	-0.453268	-0.399899	-0.569589	-0.617463	-0.790328	-0.443	-0.0724101	-0.00611828	-0.41785	-0.894274	-0.277564	-0.883964	-0.244233	-0.115022	-0.364803	-0.702476	-0.398826	-0.277564	-0.549794	-1.1109	0.173435	-1.15091	-1.03942	-0.489105	-0.478276	-0.188191	-0.449475	-0.323985	-0.527662	-0.800412
0.205564	0.404417	0.226544	-0.144646	0.230304	-0.480229	0.0184291	-0.0597396	0.261137	0.014859	0.0675414	-0.183458	-0.00648144	0.473439	-0.0413025	0.0789221	-0.387908	-0.238292	-0.63561	-0.310971	-0.31994	0.0794794	-0.710501	-0.228037	0.0615668	-0.275987	0.172575	0.863622	0.0538756	-1.02047	0.176378	0.0448049	0.0429706	-0.226904	-0.906373	0.0106778	-0.00039202	0.176378	0.574474	0.0417133	0.216298	0.0577846	0.282801	0.373426	-0.293089	0.585677	0.025558	0.288226	-0.11383	0.65505
0.123832	-0.223344	0.0997193	0.00409351	0.506159	0.482091	0.927574	-0.613226	0.326264	-0.681383	0.263412	-0.162728	0.543315	-0.00560342	0.713383	-0.378266	-0.614658	-0.139182	-0.0590314	-0.33011	0.0560588	-0.438784	0.523446	0.352188	-0.0558435	-0.185154	0.510909	-0.754809	0.0603319	0.295546	-0.207678	-0.162085	-0.170376	0.898879	0.215467	-0.763447	0.303535	-0.207678	1.26033	-0.270295	0.97209	-0.0494668	-0.00789552	-0.293017	-0.390382	0.476142	0.307877	1.17883	-0.284246	-1.03694
-0.929602	-0.544227	-0.274438	0.811769	-0.551077	0.548173	-0.0383834	0.238069	-0.182034	-1.31098	-0.611126	0.310958	-0.797369	-0.0886254	0.027645	0.156755	-1.10369	0.787281	-0.874923	-0.228435	-0.387921	-0.610819	-0.329899	-0.923704	0.28672	0.00295017	0.458756	-0.0363375	-0.667485	-0.430009	-0.936708	0.225309	-0.192202	0.261444	-0.578468	-0.953087	-0.733045	-0.936708	-0.0878989	-0.565012	-0.0148122	-0.468187	0.00477914	-0.0553873	-0.411889	-0.812652	-0.857431	-0.354691	-1.1356	0.444993
0.540501	0.121041	0.412652	0.284454	-0.382094	-0.437629	-0.199036	-0.169496	0.696617	-0.262036	0.323052	0.194076	-0.881939	0.138493	0.54432	0.537629	-0.344609	-0.0921513	0.553014	0.182411	-0.164534	0.150144	0.00174875	-0.628291	0.6447	0.575726	-0.163689	0.157067	0.0986316	0.0208769	-0.286677	0.645075	-0.0243768	-0.00820349	0.119993	0.565481	-0.121003	-0.286677	-0.328384	0.246588	-0.20296	0.131389	1.40129	-0.144141	0.0571935	0.410808	0.311693	-0.306225	1.30898	0.211955
0.282961	0.576036	2.48364	-0.0423631	-0.0107387	-0.49203	-0.707168	0.0965654	0.863737	0.91145	0.413699	0.473351	0.334143	1.24747	-0.14207	0.900589	0.209915	-0.313764	1.43874	0.463087	-0.0697789	0.200822	-0.0677113	0.168513	-0.439781	0.69299	-0.0144842	-0.042962	0.356167	1.434	0.399517	-0.124419	1.74062	1.13517	0.631557	0.430002	0.0824844	0.399517	-0.255936	1.16882	-0.491669	0.358773	1.7473	-0.260303	0.570215	0.0668937	0.937297	-0.384967	1.52749	0.87704
0.199394	0.22	-0.12135	0.76417	-0.272734	0.565226	0.010592	0.11112	-0.242938	0.144008	0.892852	0.869429	-0.23247	0.569639	0.75138	-0.0751022	0.0931916	1.26547	0.229393	0.0885477	0.605312	0.574562	-0.108391	0.119561	0.117012	0.598108	0.338299	0.173759	0.0117619	-0.103135	-0.587819	0.13763	0.978299	0.375902	-0.211583	0.460795	0.194048	-0.587819	1.11662	-0.216098	0.0768458	0.29377	0.356234	0.1891	0.77373	0.223427	-0.354449	0.398667	0.961791	0.537705
0.7318	-0.00870909	1.19375	0.702302	0.160519	0.463948	0.629059	0.10591	-0.125179	-0.233179	0.741201	-0.308535	0.200852	1.69643	0.01619	-0.0157017	0.848575	0.244886	-0.208553	0.0426426	0.540846	0.455702	-0.128801	0.570252	-0.129486	0.524848	0.272414	0.176389	0.317219	0.0366322	0.42525	-0.166132	0.66095	0.563875	0.620213	0.249272	0.84647	0.42525	1.40573	0.18339	0.611945	0.000110947	0.673002	-0.0558225	1.06364	1.27207	0.75927	0.451976	0.461615	-0.163009
0.0369525	-0.658537	0.115261	-0.618172	0.376794	-0.481439	-0.043381	-0.539838	-0.302024	-1.63315	-0.648355	-0.277701	0.797487	0.212216	0.242475	-0.85102	0.23309	-0.585213	0.422117	-0.270789	-0.189814	-0.653927	-0.169131	0.113557	-0.656236	-0.45322	-0.244105	-0.336101	-0.175411	-0.149391	0.296301	-0.808094	-0.346628	0.704044	0.345488	-0.948454	0.378567	0.296301	0.875525	-1.15266	-0.205897	-0.305212	-0.627775	-0.436914	0.0387141	-0.515597	-0.669734	0.237062	0.185802	-0.959398
0.35188	-0.0166699	1.79713	0.297302	0.515454	0.241415	0.943259	0.0261679	-0.451586	-0.106978	0.606176	-0.20895	0.483028	0.335526	1.05546	-0.429721	0.0326175	0.169771	0.305653	-0.174539	0.652711	-0.197613	0.475071	0.518155	0.3883	0.612154	0.964827	-0.293366	-0.0608856	-0.0285831	0.614833	0.138988	1.26666	1.01085	0.606975	0.0188677	1.14872	0.614833	1.42446	0.372475	0.881428	0.720588	-0.20249	0.57965	-0.0540598	0.493368	0.0952985	0.364143	0.161309	-0.524518
-0.242987	-0.855912	0.481838	0.0914428	-0.447824	-0.353194	0.174819	-0.495989	-0.300904	-0.290634	0.515692	-1.1918	0.543273	0.0331894	-0.51886	-1.24781	-0.302544	-0.876928	-0.450518	-0.684423	0.824474	-0.629713	-0.535484	0.119187	-0.644936	-0.27223	0.341582	-1.06369	0.0804156	0.408202	-0.41642	-0.692413	-0.101104	0.3593	0.087732	-0.989157	0.546157	-0.41642	1.37126	-0.453082	0.131351	-0.65541	-0.405496	-0.138455	-0.523872	-0.338434	-0.3363	0.195266	-0.532564	-0.931448
0.70713	-0.687537	0.418255	0.494766	0.894421	-0.158903	0.913097	0.148899	0.396754	-0.131587	0.611495	-0.0304685	0.71998	1.09955	0.35866	-0.739332	-0.15264	1.1197	0.521533	-0.188769	0.997494	0.185902	-0.142959	0.542674	-0.325071	-0.129835	0.992698	-0.13468	0.784806	1.55398	0.529662	-0.334581	0.927586	0.556163	0.530396	-0.465541	0.150857	0.529662	0.523244	0.104125	1.01433	0.261972	-0.401725	0.470189	0.684741	0.622731	0.57917	0.454128	1.3808	0.520723
-0.0576146	0.439654	0.144908	0.134197	0.387241	0.0923865	0.719767	-0.00125375	-0.369656	-0.627968	0.147973	-0.287501	1.59811	-0.0104253	0.550987	-0.388414	0.249975	0.066443	-0.132064	-0.0463075	1.09983	0.302844	-0.0111763	0.447617	0.121696	0.00326081	0.759991	-0.233926	0.514817	0.546101	0.188695	-0.00179242	-0.0286332	0.932607	0.333592	0.0209377	0.328322	0.188695	1.28035	0.159929	0.742618	-0.154942	-0.395456	0.0286357	0.0447102	0.547753	-0.366858	0.223328	0.0610472	-0.0645885
-0.00948791	-0.774484	-0.267467	-0.0104572	-0.376021	0.792676	0.0695316	-0.524282	-0.270523	-1.56509	-0.567633	-0.861759	-0.575139	-0.166854	1.29056	-0.996156	0.120078	0.772088	-0.242389	-0.638878	-0.997703	-0.237899	0.00579375	-0.234336	-0.375852	-0.211579	-0.255824	0.572314	-0.396568	-1.22017	-0.735716	-0.202752	-0.611945	0.399572	-0.3255	-0.667024	-0.258434	-0.735716	-0.849132	-1.54431	0.17277	-0.252402	-0.574237	-0.103783	-0.318332	0.124078	0.115964	0.324189	-0.54471	-0.96352
-0.937548	-0.786314	-0.745364	0.187066	-1.38497	0.0447348	-1.05842	-0.323197	-0.781453	-1.80986	-1.1352	-0.540413	-1.51928	-0.378112	1.52004	-0.424616	-1.02987	-0.207623	-1.09634	-0.608099	-0.312209	-0.570827	-0.767412	-1.09075	0.0351656	-0.0368347	-0.81136	-0.165655	-2.39156	-1.02702	-1.52469	-0.0316309	-0.490996	0.266296	-1.24766	-0.766642	-0.709622	-1.52469	1.0751	-1.83317	-1.10466	-1.03044	-0.497864	-0.12519	-0.728684	0.28359	-1.12959	-0.248723	-1.60637	-1.11297
0.689125	1.3312	2.5142	0.284393	-0.306846	0.136838	0.0733172	-0.0107108	1.04298	0.957022	0.86427	1.30522	-0.363208	0.0668607	-0.11157	0.659607	0.924455	0.589521	1.40893	0.838948	0.128291	0.537672	0.162504	0.0863557	0.689211	0.271224	0.292071	0.756339	0.184729	0.695522	0.519899	0.673458	1.09903	0.383782	0.746335	0.433721	0.19786	0.519899	1.23313	0.560207	-0.0604066	0.624513	1.12673	0.0885346	0.52834	-0.334555	0.413607	0.222498	1.43156	1.05653
0.0318675	-0.373805	1.64996	-0.252963	-1.04063	-0.229142	-1.61222	-0.267209	0.384498	0.064543	-0.189134	1.05105	-0.75762	0.182728	-0.768258	-0.424598	0.368378	-0.532738	1.02837	0.0247902	-0.472029	0.615469	-0.941004	-0.762271	-0.247351	-0.103309	-0.425821	0.182885	-0.102007	-0.228968	0.417292	-0.101327	-0.186435	-0.536357	-0.260554	-0.122732	-0.371202	0.417292	-0.818759	0.045305	-1.67037	0.35401	1.30277	-0.413728	0.054224	-1.04834	0.369675	-0.99679	-0.239146	-0.45422
0.193248	-0.896376	3.11591	-0.243734	-0.735117	-0.406334	-0.287069	-0.782171	1.10327	0.057224	-0.258125	0.565158	0.446434	0.0629061	-1.08194	-0.743232	0.62675	-0.950693	0.368435	-0.427265	0.122865	-0.260267	-1.0231	-0.06683	-0.387623	-0.129493	-0.513801	-0.363776	0.437348	0.0628598	0.561095	-0.533954	-0.243805	0.539266	0.000594883	-0.0252459	-0.267191	0.561095	-0.485096	-0.00617167	-0.2684	-0.79874	0.523996	-0.684084	0.36938	-0.400808	0.977226	-0.857942	0.133396	0.160574
-0.396426	0.634593	0.922448	0.429906	-0.951099	1.0498	0.0132775	0.610939	0.246774	-0.342126	-0.26542	1.41461	0.208911	0.0875024	-0.09637	0.566519	-0.969302	0.498161	0.578249	0.447176	0.0621549	0.550877	0.190099	-0.469255	0.105	0.764044	0.173288	0.0562972	-0.476207	-0.879887	-0.427286	0.322994	-0.207884	0.518033	-0.7823	0.752207	-0.160738	-0.427286	-0.07833	-0.0750749	-0.215696	-0.215568	0.677617	0.142784	0.0479307	-0.351801	-0.487187	-0.226847	-0.124204	0.363785
0.196507	-0.335725	0.560339	0.356097	0.645951	-0.345829	0.565659	-0.233518	0.289894	0.068886	0.523756	0.161492	1.6128	0.000805437	-0.406885	0.0908618	-0.314507	0.314981	0.412983	-0.0652612	0.23215	0.487189	-0.0274363	0.37113	0.252456	0.381385	-0.0693867	0.300668	0.828412	-0.00395809	-0.227771	0.112834	0.111871	0.962067	0.636512	-0.0286932	-0.415594	-0.227771	0.764115	0.0492524	0.533825	0.905558	-0.266883	0.755048	-0.133007	0.574535	0.524218	0.312433	0.370195	-0.577536
0.17744	0.604678	2.49613	0.0578598	-0.772918	0.463391	-0.471135	0.0637609	0.677915	0.28183	0.639468	1.31637	-0.517952	0.576536	-0.315682	-0.0470982	0.775852	0.0626672	1.01046	0.32672	0.270216	0.695117	-0.380811	0.0965946	0.458109	1.35407	-0.209903	0.849286	0.645151	0.353407	-0.014141	0.412162	0.188491	0.411003	0.275384	0.395907	0.16865	-0.014141	-0.136651	0.583258	-0.640261	0.213426	1.97586	0.540595	0.819964	0.44658	0.765102	-0.503284	0.856196	0.61235
0.843468	0.318196	0.508356	0.762699	0.888311	0.42121	0.589959	-0.237955	0.332615	1.16873	0.236928	1.2054	1.31385	0.869961	-0.39623	0.100818	0.193295	0.139896	1.08917	0.384163	1.24798	0.380675	0.444024	0.252592	0.256635	0.42613	0.37508	-0.34634	0.646761	-0.145884	0.135844	0.232366	-0.0713513	0.613097	0.83822	0.434886	1.20491	0.135844	1.34362	0.341047	0.697033	0.0970721	-0.11367	0.710555	0.231718	1.43106	1.51572	0.904803	1.28362	0.182415
0.00400753	0.375789	1.59733	0.0434004	-0.779796	0.451247	-1.12231	0.147033	-0.373411	0.066603	0.140994	1.32862	-0.584684	0.942303	0.682615	0.4957	-0.157922	1.09579	0.321593	0.476771	0.0400835	0.0049794	-0.0356187	-0.880845	0.65293	0.142196	-0.135353	0.23548	-0.522341	0.0786265	-0.415248	0.678551	-0.152418	0.807365	-0.248995	0.454787	-0.435026	-0.415248	-0.436618	0.340877	-0.864912	0.326118	1.62719	-0.329188	0.093881	-0.594091	-0.373575	-0.519055	-0.239554	0.082235
-0.0200044	-0.135211	2.09612	0.363789	-0.549183	0.000399826	-0.369543	0.000169991	0.108771	0.239954	0.97953	0.599693	0.03202	0.0145503	-0.288193	-0.101943	0.213193	-0.315576	1.10596	0.148209	0.0654462	0.606119	-0.191804	-0.150445	0.0981973	-0.108569	0.105315	0.179608	0.388769	0.108572	-0.022737	0.249985	0.188286	0.142632	0.123954	0.567005	-0.00220292	-0.022737	0.151703	-0.268027	-0.438505	0.126379	1.7682	0.374633	0.560317	0.0406947	0.102044	-0.581246	0.963211	0.287995
0.110292	0.427882	1.47358	0.0725761	-0.256554	-0.317342	-0.228043	-0.606974	0.137866	0.696	0.442677	-0.0854125	0.378421	0.175095	-0.995112	0.413302	0.361602	-0.447788	1.01391	0.119806	0.0841462	-0.103954	-0.411259	0.423983	-0.416621	0.504733	0.153077	1.60573	0.649961	0.161192	0.206971	-0.44111	0.358093	-0.186165	-0.132943	0.435989	-0.0135103	0.206971	-0.284476	0.69318	-0.365426	0.702838	0.67362	-0.261531	0.832098	0.108576	0.540231	0.106563	1.23984	0.033471
0.0830473	0.561272	0.688051	0.0705514	0.118244	-0.0337952	0.57703	0.305519	1.07327	-0.13524	-0.216223	-0.646427	0.391966	0.403478	0.25154	-0.400587	-1.05456	-0.209673	0.37358	-0.194854	-0.053235	0.0311822	-0.268774	0.541816	-0.0468807	0.0198869	0.654824	0.612235	0.104718	-0.0733176	0.221057	-0.0995492	-0.264967	0.544612	0.162851	-0.249465	-0.267453	0.221057	-0.442028	-0.487677	0.492391	0.157125	0.32106	0.115111	0.176888	-0.137433	0.0071427	-0.0317179	0.18686	0.309175
-0.0968184	-0.30376	0.821118	0.440841	0.291274	-0.438403	-0.0138362	-0.0274229	-0.57915	-0.008334	-0.329525	-0.0355474	-0.0265894	0.434095	-0.54066	0.038375	-0.432477	-0.604255	0.526831	-0.539363	-0.235382	-0.291578	-0.420584	-0.509793	-0.181384	0.0489257	0.0596543	-0.808726	-0.0255756	-0.673133	-0.069721	-0.118744	-0.227503	0.181741	-0.332182	-0.292235	-0.456653	-0.069721	-0.396368	-0.210287	0.104103	-0.0950809	-0.524582	0.445665	-0.316748	-0.196884	0.0199657	-0.112862	0.0128739	-1.16004
-0.105573	-1.27862	1.51814	-0.746308	0.00440875	-0.0921052	-0.489965	-0.810984	-0.499787	-0.725192	-0.389976	-0.0925121	1.16724	0.544	-0.32354	-0.361102	-1.3445	-0.0509345	-0.339654	-0.826125	-0.128914	-0.604319	-0.888599	-0.339254	-0.39393	-0.383386	-0.795156	-0.894645	-0.223369	-0.523492	-0.388674	-0.565717	-0.432872	0.423735	-0.215408	-0.247294	-0.987096	-0.388674	-0.660565	-0.934877	-0.531437	-0.484458	-0.679641	-0.595825	-0.916963	-0.398823	-0.731515	-0.246643	-0.346666	-0.886186
-0.558005	0.013344	-0.445948	-0.0404444	-0.397378	0.753036	-0.371663	0.499215	-0.328409	-0.68642	0.260727	-0.442488	-0.619826	-0.287839	0.947712	-0.407293	-0.911284	0.0625855	-0.934722	-0.00859871	0.135332	0.0806953	-0.178949	-0.448354	0.502972	0.431926	-0.719993	0.553796	-0.977369	-1.09212	-1.5798	0.38057	0.0445195	0.00174957	-0.556937	-0.439646	-0.285389	-1.5798	-0.26143	-0.784559	-0.399701	-0.687878	0.603318	-0.178889	-0.202911	-0.263962	-0.889614	-0.836446	-0.629647	-0.155421
-0.272493	0.019185	0.125145	-0.216491	-0.683599	0.95476	-0.73585	-0.0340404	-0.18976	0.06534	0.0205747	0.636747	-0.937411	-0.440008	1.33819	-0.112082	-0.366588	1.11499	0.887515	0.184461	-0.937614	0.108948	0.261986	-0.694091	-0.0922502	0.0691653	-0.221495	-0.0720823	-0.659306	-0.725131	-0.221723	0.237065	-0.217198	-0.183323	-0.425848	-0.255608	-0.0341053	-0.221723	0.34558	-0.309365	-0.717184	-0.465004	1.29968	-0.159356	0.300416	-0.196966	0.317533	0.633511	-0.194003	0.332568
0.707564	0.752168	0.273242	-0.598212	0.211828	-0.395499	-0.387624	-0.0785533	1.82893	1.93107	0.605977	0.671381	0.752981	-0.0147831	-0.848546	0.583073	0.250602	-0.606074	1.26172	0.217505	0.723299	0.422873	0.0450498	1.1673	0.136612	0.583452	0.316957	-0.200914	0.536993	0.663225	0.770756	0.21582	0.93007	1.3742	0.667045	0.793862	1.00719	0.770756	0.770335	0.625243	-0.438348	0.45165	1.27127	-0.578951	0.920542	0.714157	1.3007	0.567766	1.17498	0.388725
-0.7957	0.0963592	-0.0219165	0.605366	-0.506587	0.274303	0.220518	0.449755	-0.307381	-1.70803	-0.873955	0.0633841	-0.058472	-0.0465313	0.613637	-0.185264	-1.20025	0.591406	-0.495656	-0.304783	0.0274449	-0.598338	-0.705699	-0.539797	0.504364	0.21915	0.228748	-0.186803	-0.676332	-0.867125	-0.595474	0.386086	-0.192551	0.300229	-0.602023	-0.495535	-0.549914	-0.595474	-0.0732016	-0.563022	0.280509	-1.00472	-0.164109	0.148866	-0.0363761	0.465981	-1.4027	-0.485784	-0.677068	-0.13327
-0.306044	0.322094	0.107477	0.206146	0.351189	0.294478	0.825304	0.26354	-0.0629173	-0.636476	-0.3261	-0.259982	0.780867	0.412137	-0.188947	-1.21232	-0.861088	-0.279738	-0.664197	-0.275664	0.168594	-0.430012	-0.208369	0.512373	-0.266051	-0.382422	0.741235	0.151806	0.155901	-0.592495	0.117735	-0.420476	0.526803	0.112742	-0.20945	-0.487087	-0.145783	0.117735	0.828275	-0.31437	0.54743	0.10516	-0.647583	-0.0798145	-0.26562	0.225359	0.151127	-0.00657163	0.222053	-0.422098
-0.189329	-0.0142984	-0.815638	0.534	-0.168177	0.921886	-0.151749	0.0132088	0.777176	0.443104	-0.338826	-0.322201	0.106019	0.00134417	0.787085	-0.320263	0.467257	0.697366	-0.420917	-0.267076	0.1179	0.718777	0.803674	0.12994	0.440043	0.359468	0.401977	0.708906	0.326639	0.104116	0.343019	0.235405	-0.173665	0.0366012	-0.414497	-0.209156	0.126707	0.343019	0.933628	-0.181104	-0.25392	0.089035	0.429026	-0.0769294	0.273981	0.282458	0.142604	0.458152	-0.913691	0.398461
0.060687	-0.118192	-0.468251	-0.134373	0.142726	0.869588	-0.195834	-0.799112	-0.1777	-1.45642	0.00869683	-0.840135	-0.3349	0.630613	0.0841398	-0.435194	0.784197	0.665493	0.0996419	-0.0860404	-0.568819	-0.337492	0.0830737	0.545739	0.168466	-0.497061	0.0849641	0.168536	-0.0599021	-0.631323	-0.617159	-0.199185	0.132407	-0.104456	-0.0217697	-0.46764	0.574727	-0.617159	0.843963	-1.08368	-0.22152	-0.340963	-0.195934	-0.417613	0.249829	0.803239	0.0459925	0.443853	-0.79314	-0.0503457
-0.0639741	0.590023	-0.0713133	-0.703334	-0.273549	-0.0346053	0.0598357	-0.790413	0.330171	-0.108866	-0.461428	-0.705451	0.129548	-0.118977	-0.442785	-0.534046	-0.698157	0.0240543	0.335342	-0.218664	-0.149558	0.546859	-0.0245213	0.53375	-0.535875	0.039526	-0.595306	0.983853	0.145666	0.105516	-0.1635	-0.490189	-0.294837	-0.289539	-0.134847	-0.874098	0.320973	-0.1635	0.02622	-0.847337	-0.0770455	-0.719663	-0.345161	-0.430965	0.35097	0.534401	0.137572	1.30446	0.336526	0.0588215
0.113904	-0.318028	0.781232	0.472961	0.392171	-0.368289	0.481294	0.109324	-0.337698	-1.35007	-0.312566	-0.664618	0.058968	0.445945	0.661373	-0.300845	-1.38351	-0.128519	-0.127303	-0.504875	-0.210937	-0.752565	-0.532474	-0.748819	-0.551336	-0.232423	0.382512	0.438432	-0.335926	-0.0987249	-0.381731	-0.426379	-0.169227	0.214408	-0.260718	-0.248931	-0.223724	-0.381731	-0.256922	-0.473018	0.60267	-0.44739	-0.212326	-0.229269	-0.592195	0.1876	-0.586176	0.0578828	-0.411555	-0.742212
0.16662	-0.00372929	0.408483	-0.0772509	0.460409	-0.391763	-0.498742	0.0115197	-0.284951	0.085094	0.0200965	0.179284	0.900079	0.943258	0.170027	-0.483566	-0.552422	-0.559213	0.685072	-0.0566808	0.552402	0.661012	-0.155464	0.285398	-0.593688	0.110765	0.0336906	-0.436393	0.430558	0.518831	0.594155	-0.626649	0.12429	-0.426142	0.337133	-0.0535563	-0.828986	0.594155	0.683003	-0.433765	-0.547445	0.285878	0.312172	-0.104186	0.570404	-0.687023	0.387171	0.847271	-0.517939	0.597956
-0.68956	-0.805369	0.526526	-0.443928	-0.54209	-0.506466	0.0557526	-0.341185	-0.0320885	-0.490132	-1.18523	-0.410202	-0.189045	0.496433	-0.344925	-0.581244	-1.09371	-0.558325	-0.262415	-0.439156	-0.38382	-0.546837	-0.755779	-0.374439	0.051458	-0.395099	-0.692422	-0.408132	-0.654148	0.403499	-0.109125	-0.106866	0.236792	-0.299817	-0.347053	-0.661112	-0.992161	-0.109125	-0.302413	-0.762466	0.219111	0.655922	-0.726626	-0.783032	-0.453456	-0.325479	-0.378664	0.4578	-0.313973	-0.945255
0.354971	1.34864	2.95548	0.114259	-0.0421643	0.0341665	-0.221414	0.0484359	0.76854	1.06931	0.198763	1.14932	0.489009	1.30364	-0.0537375	0.856834	1.0073	-0.271568	1.70191	0.729501	0.352062	0.360554	0.459324	0.0586192	-0.0716334	1.19985	0.144715	-0.733414	-0.0678331	1.02414	1.05224	0.119745	0.808938	0.558305	0.587748	1.01642	0.476075	1.05224	-0.674364	1.17194	-0.159563	0.95541	1.82785	-0.0253812	0.967201	0.234259	0.916442	-0.502728	1.83792	0.55668
0.117226	0.0290473	1.44339	0.162115	0.0662188	0.0656369	0.529362	0.0479279	0.777671	-0.958226	0.306145	0.211673	0.613108	0.0770357	-0.248045	-0.108502	0.292925	0.173611	0.397105	-0.339112	0.37929	-0.0940268	-0.0658537	0.570792	-0.699323	0.49401	0.667896	-0.678742	0.454137	1.00016	0.590863	-0.430124	0.16222	1.32921	0.482477	0.276295	-0.114064	0.590863	0.732023	-0.835572	0.578395	0.0096254	-0.136695	-0.344746	0.103462	0.700249	0.65657	0.561331	0.553564	-0.366293
0.844959	-0.0864563	1.01852	0.0974071	0.404914	-0.80156	0.827537	-0.0687779	0.400338	0.421268	-0.111881	-0.822762	1.22116	1.46609	-0.597882	0.104884	0.0482381	-0.706246	0.360969	0.00115425	-0.0878412	-0.167897	-0.310946	0.434914	-0.0894931	-0.110178	0.552195	-0.686256	0.0339943	-0.505339	0.233129	-0.134268	-0.0604302	-0.457536	0.201591	0.169009	-0.552872	0.233129	0.873538	0.0867267	0.77053	0.0576747	-0.319479	0.154054	0.253997	0.171806	1.17263	0.790473	1.36957	-0.216973
-0.503435	-0.810817	0.401748	-0.361483	-0.917586	-0.279705	0.555364	0.292703	0.0443714	-0.448632	0.0939965	-0.283071	-0.379988	-0.00722556	-0.143127	-0.692724	-1.0611	0.353846	0.124101	-0.376482	-1.2849	-0.221787	-0.173024	-0.527846	0.145118	0.136875	-0.15535	-0.803625	-0.68035	0.105505	-0.726715	0.14552	0.130948	-0.0776969	-0.191117	-0.330015	-0.547192	-0.726715	-0.496564	-0.517055	0.573393	-0.743304	-0.0556277	-0.417571	-0.11151	-0.0285953	-1.82348	0.019838	-0.52059	-0.926203
0.0182432	0.306633	0.88672	-0.371511	-0.217036	0.489723	-0.235976	0.202435	1.76521	0.436509	-0.0197876	-0.0513679	-1.09986	0.464179	0.34075	0.669501	0.14341	0.716593	1.09209	0.395229	-0.602697	0.332907	0.421439	-0.333945	-0.207585	0.0636847	-0.788622	0.0136416	0.0999619	-0.106776	-0.903952	0.0919989	1.04673	0.222481	0.488917	0.383136	0.84206	-0.903952	-0.486322	0.892053	-0.27279	-0.557996	1.62674	-0.337531	0.430454	-0.244837	-0.845703	-0.822719	0.714379	-0.78873
0.221675	-0.460049	0.696066	0.5308	0.568524	-0.159904	0.583994	0.0697488	0.279032	0.169214	1.12253	-0.824161	1.2753	0.384047	0.47877	0.135248	-0.10662	-0.228946	0.859884	-0.0893689	1.26145	0.158459	0.538379	0.541097	0.440014	0.10749	0.655528	-0.549351	0.608986	0.0894449	0.261589	0.221928	0.388491	0.628454	0.168402	0.192345	-0.0786153	0.261589	1.15214	-0.072145	0.67405	-0.228485	-0.415406	-0.0688363	-0.0275475	0.0384512	0.417901	0.404108	0.805999	-0.458058
-0.0306145	-0.0384202	0.760805	0.339932	0.112191	-0.454839	0.228949	0.18179	-0.450028	-0.751597	-0.240951	-0.495974	0.953459	0.0191811	-0.0493225	-0.453826	-0.718298	0.139181	-0.0216936	-0.148717	0.645416	-0.707899	0.365821	-0.361085	-0.213763	-0.419344	0.343659	0.396436	-0.363107	-0.0589363	-0.425348	-0.157555	0.608541	0.186882	0.181953	-0.424767	0.593767	-0.425348	-0.368113	-0.12381	0.211378	-0.122292	-0.17211	-0.501588	-0.291485	0.482437	-0.70906	-1.01073	-0.670906	-0.929483
0.842246	1.6471	0.300182	-0.252426	0.713841	0.151785	0.15174	0.0739228	1.82368	1.98012	1.01817	-0.246162	0.232332	0.720758	-0.087545	0.827048	0.0805071	0.620896	0.645723	0.855713	1.03436	0.947854	0.584131	1.21685	-0.206325	1.48304	1.23934	0.659788	0.191187	0.863408	0.372556	-0.038769	0.937359	1.55697	0.228628	0.749442	1.38921	0.372556	1.47812	1.03593	0.163486	0.440538	0.314031	0.0788181	0.768497	0.830453	0.825308	0.475601	0.0427181	0.875113
-0.762013	-0.476706	0.741608	-0.760784	-0.92919	-0.617313	-0.465212	-0.213919	-0.758889	-0.301292	-0.257428	-0.517101	-0.482916	-0.213643	0.146235	-0.531942	-1.32232	-1.20151	-0.496647	-0.500171	0.20582	-0.791266	-0.519354	-0.448431	-0.133289	-0.0837595	0.313925	-0.940597	-0.520259	-1.1919	-1.7149	-0.302598	-0.368188	0.162005	-0.599776	-0.906873	-0.784908	-1.7149	0.0342081	-0.793736	-0.139583	-1.83044	-0.484465	-0.607315	-0.543694	-0.00304905	-1.3354	-1.10265	-0.857788	-0.883194
-0.538756	-0.217507	-0.448317	0.0273235	-1.15466	-0.411997	-0.2834	-0.148816	-0.379848	-0.405953	0.284567	0.256064	-0.0508381	0.200358	0.047955	-0.220388	-0.439177	0.0245005	-0.745	0.172707	-0.624175	-0.250241	-0.29265	-0.433262	0.491655	0.133441	-0.296407	0.276977	-0.0985056	-1.00946	-0.855991	0.35744	0.118066	-0.493639	0.141138	0.180386	-0.0645133	-0.855991	-0.580745	-0.131763	-0.152818	-0.183847	0.391546	0.553751	0.119367	0.0334224	-0.596078	0.105204	-0.578576	-0.0285747
0.549339	0.460701	0.335301	-0.0785336	-0.235911	0.3338	0.774887	0.198501	0.815155	0.771092	1.09681	0.320162	0.563703	0.521116	0.537992	-0.0210931	-0.471595	1.11567	0.549445	0.515842	0.402164	-0.285029	-0.194151	0.320106	0.567142	0.829637	0.658397	1.30633	0.730536	0.993691	-0.095901	0.45381	0.776117	1.16168	0.345724	-0.347841	0.22308	-0.095901	0.619273	0.0922335	0.760098	-0.0284047	0.17143	-0.024268	0.478464	0.721157	0.359604	0.390023	0.210115	0.63687
0.371343	-0.279485	0.791695	0.610231	0.946181	-0.0279218	1.1918	0.415995	0.43002	0.080624	0.275566	-0.351516	1.20166	0.276707	0.52666	0.0211916	-0.0644875	-0.322539	0.271767	-0.195958	1.4804	-0.21342	-0.0847663	0.819166	0.128564	0.554513	0.940787	-0.298812	0.357854	1.09362	-0.053437	0.0202075	1.35007	1.12255	0.626123	0.303273	0.65189	-0.053437	1.3442	-0.198163	1.15663	-0.0333242	0.302001	0.19872	0.150792	0.5967	0.00720102	0.813256	0.374366	0.114345
-0.398329	-0.613853	-0.68633	0.2825	-0.515094	1.04247	-0.400929	-0.707642	-0.0778168	-1.57063	-0.476372	-0.938973	-0.98561	-0.654447	0.565983	-0.517879	-0.942846	1.27072	-0.393934	-0.411723	-0.711117	-0.967325	-0.521104	-1.08175	0.400504	-0.372429	-0.62658	-0.832091	-1.34188	-1.18439	-1.53803	0.124403	-0.459936	-0.0120495	-0.480111	-0.656462	-0.79801	-1.53803	-0.497461	-0.907444	-0.321623	-0.971005	-0.2285	0.452957	-0.830078	-0.526827	-0.830796	0.395051	-1.07717	-1.12827
0.353177	0.716798	-0.745314	0.504359	0.136739	-0.200469	0.0397066	0.342716	1.57283	0.615698	0.246285	-0.102068	0.4011	0.86698	0.35853	-0.666372	0.818975	0.0137295	-0.0329961	0.148482	0.836262	0.418436	-0.237307	-0.0365718	-0.440307	0.0793268	0.466401	-0.125114	0.639058	0.0202486	-0.013659	-0.31694	-0.487291	0.276412	0.766303	-0.352742	0.0987697	-0.013659	-0.245157	-0.142015	0.53902	0.366292	0.520647	0.603702	0.512484	0.847809	0.688418	1.01903	-0.104322	0.34204
-0.151623	0.478329	0.445843	0.124182	-0.0927512	0.359525	0.378444	1.5871	0.875692	-0.304352	-0.062347	0.711302	-0.601769	0.697712	1.20577	0.765452	-1.10149	1.09821	0.657689	0.0499428	-0.242333	1.31288	0.457106	-0.376487	1.19143	0.814917	-0.15857	0.229994	-0.996807	-0.562486	-0.737386	1.09414	-0.305497	-0.00305257	-0.571027	0.893769	-0.336481	-0.737386	-0.281959	0.418578	0.29146	-0.0562554	1.26927	0.18939	0.557552	-0.0508069	-0.28299	-0.155371	-0.904027	1.09148
0.347627	0.919788	-0.352132	0.433273	0.206026	-0.349262	-0.293799	0.251519	0.921669	0.692676	0.637078	-0.108935	0.671013	0.0885188	-0.673188	-0.186546	0.107065	-0.285393	1.41308	0.766485	0.150215	0.981269	-0.153591	0.271213	0.345796	0.254465	-0.290596	0.549729	0.388518	0.713052	1.02643	0.356876	0.0104471	0.573944	-0.026031	0.143692	0.285847	1.02643	0.342269	-0.0488533	-0.372563	0.53148	0.688943	0.154906	0.751749	1.05983	1.12273	-0.578368	0.653236	0.321368
-0.252782	-0.104302	1.01635	-0.697225	-0.758379	0.652325	-0.0759834	0.0395454	-0.0970962	0.088379	-0.234218	0.719678	-0.329472	0.240127	-0.131997	-0.167046	-0.762912	0.989761	-0.26047	0.00366705	-1.02737	-0.365203	-0.0371362	-0.632109	-0.0421427	0.193758	-1.06522	0.338222	-0.605466	-0.819031	-1.06941	0.0953464	0.0593549	0.0686818	-0.392918	0.0970279	-0.83559	-1.06941	-0.149335	0.141757	-0.287672	-0.00712061	0.823647	-0.570133	-0.152267	-0.759947	-0.670378	-0.792776	-0.171306	0.0309337
0.789547	0.686759	1.23292	-0.0784019	0.235638	1.00969	0.637629	-0.0426344	0.963291	1.07424	0.978846	0.947877	-0.218192	0.479405	0.589932	0.635474	0.881575	1.43869	1.4382	0.556859	0.163483	0.888474	0.287539	1.05176	0.244333	1.6451	0.168777	1.49354	0.755821	0.933344	0.751735	0.356816	1.27468	1.16844	0.451136	0.647733	1.05757	0.751735	-0.153024	1.16427	0.844678	0.315595	1.40153	0.427792	0.940703	0.662069	1.06491	0.593317	0.475376	0.618755
0.358461	0.710893	-0.452746	0.704321	-0.258714	0.50615	0.217044	0.283868	-0.0406751	-0.12875	-0.139232	0.382345	-0.534346	0.292126	0.089125	-0.00906311	0.365875	-0.124449	0.313027	0.229962	-0.67819	0.156054	0.716239	-0.0250715	1.01978	0.0129233	-0.420343	0.967961	-0.250672	-0.538854	0.135057	0.774161	-0.145034	-0.260911	0.850095	0.287589	0.117801	0.135057	1.00677	-0.171905	0.166423	0.487967	1.43057	0.78641	0.680598	0.0651501	0.179671	1.17611	0.993499	-0.0680687
-0.930544	-0.323234	-0.639497	0.0817348	-0.216314	0.39882	-0.561452	0.0266117	0.343591	-0.483221	-0.322437	0.571144	-1.28535	-0.420142	0.30203	0.128805	-0.842895	-0.113499	0.0548643	0.0102372	-0.0717613	-0.304851	-0.276511	-0.4021	0.400017	-0.10203	-0.808565	0.447964	-0.253717	-0.0608858	-0.695585	0.257321	0.393484	0.342135	-0.62747	-0.0664289	-0.928194	-0.695585	-0.485789	0.026435	-0.366566	-0.589663	0.793678	0.464859	-0.0783414	-0.329908	-0.309573	0.00067588	-0.553304	-0.698918
0.14137	-0.0763276	-0.343437	-0.231226	-0.258786	-0.266431	0.609444	-0.211272	0.065959	0.119582	-0.0803021	-0.44682	-0.750996	-0.333092	0.176817	-0.0529037	-0.337865	-0.336187	-0.597379	0.0891639	0.0349612	0.475879	0.188416	-0.358285	-0.430865	-0.280551	-0.411591	-0.496115	0.596137	-0.123487	0.175025	-0.348772	0.0161956	-0.211383	-0.00828902	0.097024	-0.68017	0.175025	-0.757084	-0.605072	0.601778	0.0142458	0.759045	0.347644	0.155296	0.327863	0.134026	-0.450433	-0.0931615	0.02715
0.38646	0.465143	0.453907	-0.313804	0.385455	0.182651	0.153918	-0.241977	-0.223463	0.12321	0.425231	-0.243593	0.501716	-0.203189	0.178242	-0.34358	0.823727	-0.0688526	0.371411	-0.142865	-0.216106	0.390537	-0.175062	0.608478	0.573452	0.148143	0.380401	-0.24718	0.430729	0.456972	0.470087	0.172851	0.301266	0.181457	-0.0932373	-0.1321	1.53286	0.470087	1.07538	0.222723	0.439495	0.394107	1.11039	0.324669	-0.0757779	0.058245	0.716216	1.41908	-0.830651	0.186781
0.596207	0.0834769	3.25051	-0.195459	0.148947	-0.161764	0.400479	-0.428536	0.767256	0.793892	0.824865	0.786312	-0.273473	1.32144	-0.112255	0.139533	0.941225	0.109536	0.865058	0.258928	0.125352	0.0851544	-0.498421	0.40448	-0.0544473	-0.111431	-0.450389	-0.145678	0.800744	1.50265	1.00506	-0.0988596	1.34368	0.984824	0.143804	0.765515	0.374086	1.00506	-0.510831	0.541005	0.500518	0.250925	1.41429	-0.556811	0.707747	1.47298	-0.0477842	-0.774392	1.68892	-0.101851
0.519283	0.751486	3.37082	0.0351885	0.522876	-0.49039	0.846827	-0.187814	0.933567	0.323692	0.466445	0.076498	1.08767	0.560232	0.586705	-0.882636	0.702712	-0.868848	0.657361	-0.00103921	0.810064	0.0567994	-0.127126	0.135641	-0.653879	-0.479108	-0.421689	0.870596	0.48025	0.879711	0.719521	-0.66517	0.603956	0.80879	-0.00111745	0.207423	-0.122538	0.719521	0.300351	0.219535	0.70933	0.406583	0.0670014	-0.579806	0.496146	0.717913	0.276641	-0.419799	0.530037	-0.097824
0.65404	1.33365	2.6016	-0.0448102	-0.420156	-0.177002	-0.0163325	-0.0684604	0.913998	1.74404	0.609958	1.48493	0.522504	1.2331	-0.43158	1.28133	1.03029	-0.148724	1.56287	0.983739	-0.408236	0.101976	-0.481649	0.183678	0.131201	0.279835	-1.02226	-0.933562	0.732962	1.51249	0.608474	0.250569	1.20111	1.48735	0.602206	0.834174	-0.48245	0.608474	0.0478326	1.20144	-0.00630378	0.733553	1.40358	-0.215663	0.975709	0.849823	0.662048	-0.618115	2.06574	1.17469
1.02782	0.945118	3.06684	0.102359	0.195547	0.262211	0.909692	0.297697	1.02052	1.49895	0.720496	1.10704	-0.251508	0.426959	0.70771	1.04749	0.3848	0.362151	1.66772	0.872272	0.215644	1.10715	-0.288186	0.316312	0.153761	1.29195	-0.0594884	0.718437	0.861151	1.04242	0.298335	0.343737	1.94266	0.800722	0.927382	0.532851	-0.26078	0.298335	-0.513172	1.23542	1.17263	0.997622	1.69107	0.565023	1.05806	0.563218	1.5196	-0.0987991	1.09393	0.989333
0.346367	1.29839	2.78983	-0.0398053	0.0650113	-0.388048	-0.419402	-0.140149	0.918743	1.19968	0.143346	0.362965	1.00837	0.473438	-0.435072	0.574244	0.661547	-0.343983	0.90439	0.863248	0.38899	0.420452	-0.0650223	0.292482	0.0982279	0.484588	-0.355685	0.227048	0.457146	1.31584	0.946765	0.102621	0.897681	-0.333825	0.708615	1.00464	0.112375	0.946765	-0.010568	1.14731	-0.535298	0.980618	1.70323	0.386787	1.52504	-0.133101	1.66416	-0.176957	1.52597	0.831404
0.615658	-0.079706	2.26574	0.105259	-0.441019	-0.265339	-0.626863	-0.479179	-0.0634709	0.461465	0.22639	-0.0515269	0.4536	0.605329	0.404593	0.00537445	0.378698	-0.20781	0.544509	-0.195475	0.204381	0.128291	-0.179526	-0.0138741	0.0218622	0.164225	-0.58314	0.161297	0.336983	0.019864	0.317942	0.0662733	0.489959	0.181056	-0.109772	0.531042	0.253997	0.317942	-0.314017	0.46588	-0.824664	-0.0142434	0.879531	-0.232765	0.969316	-0.580415	0.749174	-0.706285	0.418559	-0.359338
0.693883	-0.188249	3.3523	-0.210012	0.243646	-0.0698202	0.629069	-0.0624479	0.648121	1.04606	0.513072	0.83443	0.451032	0.843605	0.341423	0.593619	0.156227	-0.3951	0.940868	0.0983842	-0.325824	0.907397	-0.151199	-0.210686	-0.340482	1.22262	-0.00856861	0.556214	0.203612	1.32017	0.500675	0.0660453	0.785946	0.503404	0.813625	0.844991	-0.579519	0.500675	-0.261643	0.701285	0.713243	0.320938	1.8919	-0.288194	0.188025	0.750078	0.557409	-0.671652	1.39394	0.980158
0.53932	0.0856442	-0.865891	0.163076	0.177616	-1.02713	-0.0245424	-0.193991	0.990855	0.546541	1.19216	-0.397893	0.127217	0.109358	-0.590618	-0.0595507	-0.02171	-0.285864	0.665681	0.371265	0.137896	0.674429	1.14895	-0.141685	0.377323	0.471807	0.407803	0.918778	0.796749	-0.381491	0.812156	0.273194	-0.268329	-0.473696	0.558104	0.0743284	0.219925	0.812156	-0.0821372	0.01376	0.295846	0.63073	-0.293394	1.04644	0.485373	0.910016	0.602686	1.42778	-0.278174	0.86292
0.700609	0.819558	1.97898	0.110273	0.133956	0.0665615	-0.472776	0.481326	1.25429	1.41077	0.284965	1.30438	0.307256	0.654707	-0.627358	0.403335	0.61086	0.0996409	1.31762	0.56122	0.235959	0.913709	0.583591	0.179824	0.509312	1.34576	0.102668	0.434298	0.471839	0.762659	0.707027	0.574365	0.163508	-0.452048	0.731565	0.644317	0.21013	0.707027	0.0528939	0.93706	-0.253742	0.511105	1.927	0.332745	0.99142	1.34957	1.27603	0.290196	1.45179	0.906005
-0.426875	-0.117624	0.355572	0.220845	-0.871495	0.503911	-0.472551	-0.0152396	-0.257591	-1.20218	-1.39916	-0.164095	-0.897788	0.868607	0.20185	0.0682514	-0.602316	0.432626	0.554464	-0.0852589	0.0967313	-0.299406	-0.122604	-0.868816	0.810476	0.702178	-0.574919	-0.663185	-1.0623	-0.323246	-0.290079	0.723874	0.268514	-0.48574	-0.431233	-0.627973	-0.649319	-0.290079	-0.300221	0.357785	-0.444139	-0.0445875	0.954488	-0.250048	-0.173099	-0.485568	-0.638129	-0.906716	0.187336	-0.421339
0.376241	0.695493	1.80587	-0.143344	-0.575721	0.209636	-0.135371	-0.0290727	0.366202	1.04703	0.712931	1.2084	0.0702911	-0.0311521	-0.198925	0.597909	0.265462	-0.09323	1.56822	0.665716	-0.176491	0.296335	-0.598716	-0.129415	0.614192	1.29393	0.200801	0.653301	-0.188424	-0.273369	0.371511	0.605225	0.285159	0.9236	0.31733	0.545499	0.359121	0.371511	0.223439	0.77917	-0.118207	0.644305	1.35487	0.438312	0.358287	0.789415	0.698805	-0.794285	1.10049	1.08268
-0.17201	-0.18481	0.355999	0.218863	-0.302605	0.54651	-0.0288291	-0.0053074	0.744553	0.283004	-0.498553	0.467044	0.952389	9.235e-05	0.459408	-0.0504926	-0.130598	-0.267744	-0.426489	0.00768314	0.174214	0.148773	0.226149	0.0117245	-0.228613	-0.186055	0.259031	0.488006	0.222556	-1.25627	0.440027	-0.280048	-0.627519	-0.00741933	-0.565697	0.781257	0.6116	0.440027	0.523095	-0.85956	-0.315805	-0.0208775	0.222009	-0.451982	0.157567	-0.595386	-0.0977894	-0.213006	0.752679	0.483886
0.0400935	0.949416	0.329604	0.435186	-0.560057	0.99365	-0.227348	0.219796	0.927404	0.506891	1.01965	1.02751	0.0169778	0.582351	-0.199263	0.829148	-0.0911475	1.22399	1.09824	0.990915	0.202856	0.867527	-0.133344	-0.212893	0.542597	0.181724	0.257413	1.00328	0.160243	0.337329	0.640044	0.507695	0.160161	-0.324379	-0.404441	0.338698	0.373211	0.640044	-0.449927	0.571878	-0.315917	0.41847	1.07626	0.38801	0.806064	0.00631229	0.509466	0.699863	0.649614	0.201987
0.0142815	0.460496	1.80259	-0.205657	-0.826601	-0.289325	-0.0390319	-0.0144521	1.53312	1.16977	0.91389	0.894131	0.739674	0.384856	0.139175	0.459388	0.254472	-0.00127661	1.11291	0.677403	0.835496	0.163451	-0.0134913	0.489618	0.0966066	1.13279	0.0724121	0.998025	0.897386	1.09229	0.466054	0.134317	0.839712	0.114887	0.4644	0.10225	0.528527	0.466054	0.0855921	0.37374	-0.321261	0.96453	1.01471	0.322906	0.772381	0.721087	0.523583	0.268261	0.711524	0.541806
-0.0447351	-0.724403	-0.749515	-0.170009	-0.798464	0.750613	-0.0214309	0.0231412	-0.336858	-0.151548	-0.0429825	0.0622818	-0.400115	0.0091717	0.729375	-0.294706	0.0858425	0.808353	-0.167972	-0.350986	-0.229569	-0.00207475	-0.164716	0.100549	0.143582	0.197046	0.188045	-0.49294	0.205447	0.00930089	-0.625921	0.0735313	0.245994	0.551303	0.611922	-0.542601	0.103822	-0.625921	0.71805	-0.422012	0.212485	-0.0379276	0.0135627	0.306463	-0.179691	0.288965	-0.617239	0.648657	0.629006	-1.14653
0.906359	0.564778	-0.701625	0.552246	0.107809	0.518641	0.939384	0.243299	0.685969	-0.670048	0.0630007	0.556696	-0.672102	0.347444	1.15201	0.284212	0.126596	0.750201	-0.857388	0.104038	1.04755	1.1038	-0.602915	-0.272784	-0.49813	1.00728	0.284278	0.454589	0.631622	-0.975232	-0.952171	-0.159368	-0.586698	0.525661	0.549625	0.345547	0.73034	-0.952171	-0.456963	-0.233758	1.18927	-0.24174	1.01667	0.161862	-0.535232	1.52201	0.479428	0.158582	1.40241	0.244853
0.368753	-0.130791	0.682285	0.635321	0.323749	-0.392096	0.788897	0.334623	0.215717	0.686404	0.636748	-0.23919	0.877728	0.403887	-0.564965	0.252015	0.261675	-0.0597603	1.36863	0.184132	-0.197591	-0.0313917	-0.0895238	0.167315	-0.436551	0.777352	0.195439	0.473696	0.211667	1.15243	0.188767	-0.185449	0.315855	0.0705274	0.576752	0.195585	0.279352	0.188767	-0.0555027	0.24964	0.553728	0.0119117	0.976089	0.04079	0.51732	0.517821	1.25166	0.337621	0.648411	0.523985
-0.883887	-0.25609	-0.588095	-0.263707	-0.642522	1.21414	-1.13423	-0.196647	-0.41499	-0.986881	-1.08845	-0.139522	-1.04084	0.0156613	0.468535	-0.484942	-0.101382	1.22422	-0.578683	-0.256261	0.11645	0.164085	0.0715137	-0.464243	-0.075318	0.0793004	-0.418492	0.732541	-1.35855	-0.108718	-0.76189	0.121769	-0.477525	0.976029	-0.991824	0.0217048	-0.681874	-0.76189	-0.520373	-0.651058	-0.878828	-0.704627	0.892844	-0.183717	0.942565	-0.715521	-0.893099	-0.778266	-0.196263	-0.735667
0.833967	1.10224	0.892779	-0.559785	0.633408	-0.574877	0.202257	0.0846298	1.94823	1.88456	0.136993	0.265128	1.35112	0.256663	-1.10654	0.342627	0.138671	-0.203979	0.519767	0.744212	0.216701	0.931174	0.0970114	0.923452	0.00633037	0.603923	0.418546	0.068163	0.733692	0.724024	0.352287	0.0305877	0.680375	0.311468	0.876662	0.192825	1.16034	0.352287	1.1073	0.989947	0.253005	-0.03763	0.786904	-0.405965	0.736758	0.112283	0.769684	0.757413	0.591119	0.698795
-0.419666	-0.109769	-0.574752	-0.193505	-1.16859	0.127526	-0.943904	-0.107855	0.169531	-0.033208	-0.278776	-0.796963	-0.536578	-0.281166	0.262455	-0.00452757	-0.416074	0.0875472	-0.540798	0.18503	0.158126	-0.180914	-0.0935913	-0.245806	0.428704	0.39321	-0.239164	0.456021	-0.867765	-0.667712	-0.473775	0.333608	-0.41852	0.0627716	-0.624125	-0.90184	-0.339102	-0.473775	-0.182381	-0.146786	-1.00983	-0.979184	0.695009	-0.0619438	-0.333505	-0.0219226	-0.796866	-0.940859	-0.810905	-0.545303
0.626213	1.52759	1.24101	0.00979082	0.671101	1.04384	0.560107	0.294555	0.458823	0.361582	1.03533	1.28049	0.18478	1.24244	0.404985	0.983472	1.09065	0.39585	1.29776	1.03586	0.496813	0.690537	0.636706	0.360386	-0.290058	0.5322	0.81096	0.316762	-0.272758	0.384207	1.17611	0.004081	1.47765	0.752469	0.859401	0.601237	1.04193	1.17611	-0.49044	0.593485	0.967105	-0.0956722	1.03332	0.134039	0.338265	1.39801	0.615302	-0.439981	2.41841	0.968313
0.646081	0.581448	1.22408	0.374862	-0.386507	0.250231	-0.592089	0.155123	1.0342	0.753964	0.049069	0.8453	0.668789	0.398662	0.28894	1.16015	1.03032	-0.144689	1.5647	0.539561	-0.376873	1.12175	0.617771	-0.155585	0.571554	0.412866	-0.221391	0.257247	0.563411	0.674236	0.659499	0.52808	0.507933	0.195692	0.57238	1.34184	0.534678	0.659499	-0.569513	0.163368	-0.696448	-0.0985077	2.26426	0.154375	1.23182	-0.307558	0.793872	0.168953	2.08632	0.551822
-0.434855	-0.0407061	-1.39012	0.305415	0.0986288	0.730475	-0.467926	0.0761654	-0.0759144	-0.175961	-0.310276	1.10348	-0.785239	0.626873	1.12964	0.140855	0.386338	0.817083	-0.0505838	0.112726	-0.268178	-0.0342937	0.482849	-0.283635	0.550355	0.709599	0.125792	-0.500818	-0.282577	-0.695615	-0.717839	0.45394	-0.113562	0.0685022	0.193631	-0.0719819	-0.13812	-0.717839	0.578978	0.175885	-0.176099	-0.876484	0.191695	1.066	-0.358711	0.604463	-0.0591194	-0.107502	-0.0631186	0.214856
0.200255	-0.250035	-0.370599	0.00982994	-0.0732488	0.984621	0.252259	-0.308176	0.328885	-0.17122	0.0902199	0.0135538	-0.875394	-0.258607	0.974115	0.103192	0.742935	1.13991	0.560416	0.2096	-1.09849	0.0858224	0.418649	-0.179666	1.07637	-0.0260816	-0.0812098	0.5606	-0.215486	-0.310502	-0.247105	0.844153	0.498001	-0.692027	0.204408	-0.858781	-0.246589	-0.247105	-0.136857	-0.391731	0.24236	0.722808	-0.606679	0.36589	-0.0978772	-0.279695	-0.0325858	0.794868	-1.01181	0.468648
-0.138992	1.13055	0.623882	-0.355984	0.013267	-0.050738	-1.13539	-0.463225	1.04629	1.35308	0.0134572	-0.11044	-0.40113	0.911262	-0.816998	0.504214	0.573283	-0.605334	0.50081	0.511307	0.294653	0.924012	-0.118894	0.704224	-0.130088	0.327193	-0.165818	-1.06867	0.158621	0.147844	0.343881	-0.0815202	0.544881	0.273601	-0.253746	0.982077	0.75928	0.343881	-0.0937783	0.30189	-1.24509	-0.0930125	0.481146	-0.957964	0.472343	-0.695186	-0.699641	-0.871583	0.820443	0.178286
0.181809	-0.742593	-0.269288	0.885971	0.628094	0.2745	0.777862	-0.511196	0.123849	-0.318246	-0.431739	-0.545112	0.204008	0.611151	-0.248177	-0.340792	0.385875	0.288186	0.912547	-0.259636	0.0247141	0.132092	-0.286276	0.00835057	-0.608944	0.414742	0.732183	0.295638	0.396067	-0.176372	-0.101269	-0.44832	0.318003	0.510729	-0.516475	-1.17834	0.120395	-0.101269	0.796464	-0.690762	0.81937	-0.00554406	0.221082	-0.0146014	0.0288572	-0.0891789	1.12073	0.251911	-0.146046	-0.646353
0.858639	0.512215	3.476	-0.182383	0.159692	-0.289031	0.0605616	-0.253163	0.38598	1.59191	0.521136	0.752762	0.700271	1.74077	-0.180273	0.905415	0.671342	-0.00583697	1.13559	0.500526	-0.124492	0.0316859	-0.881494	-0.238685	-0.763585	-0.0496478	-0.604061	0.528805	0.509286	0.768124	0.480783	-0.462236	1.5572	0.78479	0.730545	0.810399	-0.0332491	0.480783	0.0817795	0.641825	0.0460578	0.181532	1.24552	-0.161558	0.998087	0.08157	0.200744	-1.0324	2.27043	0.837738
1.17386	1.50669	0.260956	-0.0812075	0.749314	0.433178	0.556664	-0.135773	2.36123	1.5093	0.83451	0.108344	0.408331	-0.126247	-0.132607	1.04892	1.09648	0.561201	1.2258	1.03346	0.596344	0.433039	0.321686	1.48244	0.0465339	0.979136	0.45847	0.77381	1.18791	1.00081	0.565553	0.201586	0.94484	1.08602	0.393335	0.345797	0.657957	0.565553	1.14306	0.875928	0.590205	0.734383	0.87933	0.461551	1.21023	0.315617	0.8988	0.564906	0.743058	0.353912
1.2817	1.38063	0.967958	-0.306544	0.185019	-0.490527	-0.0498268	-0.107361	2.02047	1.92295	0.7297	0.231907	0.721446	0.0339148	-0.2182	0.84372	0.915197	0.248186	1.52406	0.801387	0.646369	0.793064	0.634794	1.38098	0.653642	0.707869	0.647312	0.0498993	0.234012	1.06404	0.361627	0.583504	1.79211	0.74091	0.76072	0.719085	0.892582	0.361627	1.03887	1.26186	-0.129238	0.40572	1.50678	-0.00607967	0.7877	0.102729	0.842709	0.701363	1.00305	0.863785
-0.0698282	1.01257	0.518586	-0.621057	-0.584771	-0.0715364	-0.825277	0.261456	0.716073	0.527857	0.148298	-0.238051	-0.251998	-0.0192862	-0.463695	-0.0143659	-0.568442	-0.107308	1.06001	0.417231	-0.0251614	0.342255	0.166784	0.401048	-0.407613	-0.00838169	-0.617462	1.04177	0.29657	0.7664	-0.347141	-0.280218	0.424123	0.0945622	-0.2417	-0.0282204	0.739695	-0.347141	-0.0514722	0.484993	-0.772665	0.16977	-0.242642	-0.597114	0.56901	-0.0489666	0.193732	0.255808	0.319184	0.408659
0.721477	-0.154532	0.077514	1.11188	0.942396	0.0121499	0.253924	-0.27632	0.214836	-0.580574	0.673226	0.212842	0.320157	0.69432	0.913585	-0.0906204	0.66338	0.494101	0.601604	-0.175435	0.649456	-0.363129	-0.330019	0.297873	0.0227681	0.528719	0.508764	0.785332	0.500466	0.146393	0.377943	-0.0384712	0.306019	0.597517	0.214977	0.00569063	0.387815	0.377943	0.717695	0.0502333	0.299333	0.11767	0.0329832	0.725719	0.516755	0.0251268	0.862599	1.13287	1.41547	-0.0225124
0.790595	0.620328	2.80873	0.785819	0.0832358	-0.0128317	0.272962	-0.147918	0.943222	-0.133144	-0.624811	0.464134	0.430931	1.45429	-0.253802	0.498437	1.56452	-0.177536	1.21623	0.431206	0.862441	0.888959	-0.391758	0.560689	-0.620633	-0.440411	0.766168	0.237768	0.142923	0.586458	0.185583	-0.190888	0.990861	-0.490203	0.12269	0.775009	0.724695	0.185583	-0.468073	0.28979	0.360008	-0.181325	1.68738	0.254193	0.422958	1.13633	-0.840305	-0.85816	2.01777	0.644659
0.723529	0.454224	2.26386	-0.15909	-0.0231148	0.653435	-0.0449259	0.00116482	1.23483	0.624102	0.694988	1.23496	0.195499	0.770988	-0.384008	0.764691	0.775635	0.773103	0.705286	0.591221	-0.107431	0.221084	0.290046	0.303958	-0.346292	1.37364	0.0244078	0.457852	0.509333	1.35308	1.22151	-0.0139173	0.937689	0.8583	0.816013	0.938915	0.142966	1.22151	-0.387773	0.69638	0.0683453	0.378315	1.62949	0.0409388	0.636299	1.51066	1.16759	-0.304405	1.30295	1.29133
0.660262	0.562619	3.56509	-0.0201242	0.135145	-0.194761	0.269327	-0.0270373	1.81122	0.474482	0.185227	0.58573	0.0718224	1.72111	-0.512177	0.685937	0.673922	-0.297568	1.36268	0.226326	0.781269	0.509789	-0.0885463	0.595309	-0.137395	0.919268	0.190339	0.00760679	0.569048	0.893559	0.912765	0.0760732	0.997417	0.568117	0.24314	0.488387	0.510953	0.912765	-0.25125	0.902028	0.358275	0.590315	1.4137	-0.145314	0.910696	0.790828	1.546	-0.739084	2.23825	0.414835
0.354715	-1.01459	3.54863	-0.196612	-0.0779362	-0.362302	0.226469	-0.177955	0.704934	0.738182	-0.0276741	0.00627469	-0.923673	1.7333	-0.487758	1.21892	0.095952	-0.015727	1.08454	0.157908	0.329739	-0.230446	-0.953419	0.155631	-0.155343	-0.31696	-0.279851	-0.0758804	0.0655431	0.894451	-0.263009	-0.0635255	0.150658	1.30795	-0.300693	0.452337	0.232196	-0.263009	-0.685434	0.57054	0.18842	-0.0988805	0.535299	-0.218407	-0.431526	-0.712888	-0.72225	-0.268589	1.54253	0.263472
-0.150629	-0.086872	-0.583867	0.449034	-0.0634988	-0.844866	0.624087	-0.0305613	-0.13487	0.331759	-0.186152	0.686204	-0.375392	-0.283752	0.328187	-0.0629923	-0.344738	-0.451287	-0.571008	-0.262302	-0.229442	0.373157	-0.0150183	0.121309	0.376767	-0.188137	-0.0377448	-0.143748	0.277113	-0.792986	-0.352278	0.34157	0.165486	0.0519026	-0.162176	-0.406107	-0.265261	-0.352278	-0.350822	-0.287304	0.72949	-0.348124	-0.152039	-0.379247	-0.260897	-0.263345	0.21728	-0.0740972	0.420824	-0.368387
0.325923	0.0561065	1.17401	0.66803	0.284101	-0.404007	0.817912	0.121263	-0.300952	0.429842	-0.20343	0.770729	0.895841	0.375356	0.16797	0.104881	-0.793063	0.101383	-0.0771979	0.00279345	0.562176	-0.359077	-0.00688125	-0.42242	0.0712819	-0.201543	0.79868	-0.0137408	-0.350225	1.32764	0.275809	0.0150462	1.07386	0.88246	0.436684	-0.315321	-0.239344	0.275809	-0.210718	-0.0868233	0.859548	0.714152	0.269239	0.0110856	0.275973	0.841494	0.112276	0.449259	0.0506189	0.0133624
-0.353583	0.16972	-0.517211	-0.0242544	-0.81299	-0.0769135	-0.0829046	-0.17305	1.18215	-0.814458	-0.0686456	-0.472421	-0.459656	0.0183233	0.015475	0.120097	0.07323	0.190736	-0.283942	-0.0720102	0.456574	-0.267374	0.136574	-0.297993	-0.018346	0.0386723	-0.511517	0.408646	-0.181684	-0.153003	-0.292596	-0.0319925	-0.473345	0.299216	-0.528734	-0.037854	0.228231	-0.292596	-0.718623	0.134575	0.123649	-0.37969	0.462368	-0.263164	0.139968	0.297679	-0.193826	0.0264509	0.230226	0.0918349
0.662776	1.02774	-0.942956	0.289245	-0.0194987	-0.0738652	-0.504661	0.252012	0.155496	0.942606	0.298112	0.785416	1.20369	0.68591	0.165855	0.488308	0.542185	0.307214	0.387282	0.534643	-0.577875	0.954507	0.133274	0.339952	0.46954	0.998241	0.579427	0.59769	0.640519	0.429	0.407341	0.441155	0.91539	-0.335677	0.571754	0.500951	0.39102	0.407341	0.878613	0.782917	-0.663227	0.64209	0.762934	0.267646	0.552226	0.635679	-0.180951	0.757078	0.774433	0.968095
0.367293	-1.11283	1.39582	0.447906	0.902681	0.78563	1.33682	-0.419282	-0.191702	-1.20283	0.766688	-0.461256	0.806952	0.258288	-0.51759	-0.682185	-0.184092	0.805311	-0.162125	-0.443414	-0.139631	-0.489231	-0.101826	0.319898	-0.563703	0.20343	0.481153	-0.671873	-0.0116694	0.762334	-0.107333	-0.519065	0.944599	0.773761	0.581191	-1.15211	0.253259	-0.107333	0.77565	-0.573267	1.25486	-0.363964	-0.973319	0.00732246	-0.0917827	0.460959	-0.0230842	0.32267	-0.254863	-0.976723
-0.72318	-0.481462	-0.3824	0.255806	-0.270016	0.617748	0.215157	-0.302517	0.167118	-0.603085	-0.0981182	-0.0725774	-0.359302	-0.515014	0.894725	-0.00553877	0.24403	1.05242	-0.341067	-0.101755	-0.222564	-0.633853	-0.346441	-0.455733	0.205429	-0.0655992	-0.157042	-0.228143	-0.772537	-0.479632	-0.626642	0.07219	-0.176823	-0.00618109	-0.580165	-0.19105	-0.115078	-0.626642	-0.15371	-0.234096	0.268353	0.170327	-0.437203	0.312708	-0.209313	-0.550562	-1.05467	-0.104354	-0.436065	0.107669
-0.831255	0.0758615	-0.635688	0.123457	-0.60563	0.523748	-1.09405	0.600466	-0.446777	-0.805658	-0.126922	0.976869	-1.1665	-0.304115	1.12868	0.154045	-0.341823	0.508668	-0.765071	0.0617071	-0.471894	0.188821	0.248201	-1.1186	0.4896	0.657205	-0.305972	0.548997	-1.70863	-1.30162	-1.78283	0.666124	-0.68383	0.566202	-0.719546	0.598841	-0.248319	-1.78283	-0.398822	-0.593328	-0.954905	-1.07535	1.26515	0.120893	0.205899	-0.574582	-1.22727	-0.573736	-1.01775	0.709868
-1.24505	-0.522369	-0.492898	0.556644	-1.02849	0.607527	-0.650526	0.0952796	-0.0431025	-1.42793	-0.00458628	0.213952	-0.957227	-0.467084	-0.158702	-0.102311	-1.12741	1.07219	-0.860146	-0.190597	-0.649795	-0.140261	0.0448437	-0.917125	0.188866	0.232655	0.0185428	-0.243467	-1.15932	-1.01721	-1.44578	0.0343275	-0.615987	-0.237623	-0.710273	-0.132151	-0.768699	-1.44578	-0.539642	-0.402698	-0.360637	-1.02891	-0.584579	-0.00687364	-0.711689	-0.713409	-1.17356	-0.649907	-1.0297	-0.0901805
0.27711	0.0957468	0.563027	0.221583	0.0400137	-0.712841	0.364852	-0.00556125	0.147591	0.079023	0.561236	0.690354	0.255334	0.638859	-0.774713	-0.396464	0.0890005	-0.431086	0.591532	-0.0933377	-0.917501	0.150445	-0.0916513	-0.0461617	-0.471827	0.418233	0.204833	0.125206	0.532779	0.306399	1.00577	-0.440191	-0.26746	0.0791521	0.16758	-0.524702	-0.184793	1.00577	0.0168273	-0.293411	0.425614	-0.375359	0.0548811	0.137827	-0.0217065	0.815025	0.818155	0.311033	0.991714	0.125542
0.889736	-0.125239	-0.398162	-0.176464	0.583139	-0.409495	0.447684	0.0435198	1.39462	0.795921	0.599614	-0.0506354	0.820729	1.09418	-0.447842	-0.333422	0.657565	-0.00532011	0.81525	0.266862	-0.124123	1.04103	-0.0356471	0.613212	0.264076	0.457185	0.85963	0.324418	0.61514	0.224339	0.443736	0.194402	1.17864	1.40235	1.00004	-0.0315454	0.788452	0.443736	0.472083	-0.0251233	0.579165	0.329517	0.490436	0.334823	0.919697	0.0569499	0.340397	-0.218262	0.753804	0.44401
-0.379215	-0.189022	-0.0860738	0.871811	-0.338365	0.42788	0.292513	-0.399096	-0.561607	-2.28335	-0.435019	-0.295434	0.353753	-0.0257608	-0.206022	-1.26114	-0.952573	-0.373278	-0.304231	-0.823868	0.412334	-0.150926	-0.652501	-0.549357	-0.0789479	-0.421063	0.281224	-0.816752	-0.695423	-0.387814	-0.314203	-0.193611	-0.438047	0.783471	-0.471787	-0.831216	0.163555	-0.314203	0.899413	-1.39073	0.483122	-0.934132	-0.447739	0.0535648	-0.697291	0.579957	-0.583543	-0.10046	-0.624246	-0.596679
0.55011	-0.109833	0.212171	-0.130384	0.255441	-0.75402	0.219001	-0.28618	-0.29884	0.465306	1.3494	-0.151051	1.27267	0.59347	-0.53969	-0.0304909	-0.06463	-0.343067	0.5478	-0.0104926	1.22197	0.528134	0.0976337	0.786093	-0.13816	0.580481	0.701999	-0.229582	0.877376	1.03424	1.09285	-0.341071	0.942215	0.164304	1.04615	0.440641	0.198973	1.09285	1.8588	0.054816	0.239712	0.115796	0.0273752	-0.0974641	0.610539	0.641741	0.461559	0.603023	1.05202	0.889823
-0.498601	-0.215091	1.00064	-0.494631	-0.213626	-0.3735	0.666877	-0.146972	-0.488711	-1.76509	-0.233118	-1.05901	-0.480275	0.0109397	0.242592	-0.762184	-1.34285	-0.531825	-0.5159	-0.607058	-0.260172	-0.511352	0.160189	-0.202678	-0.177564	-0.242582	-0.3172	-1.01811	-0.743483	-0.749723	-1.28853	-0.250996	-0.581877	0.340146	-0.442946	-0.649017	-0.835361	-1.28853	1.21703	-1.10687	0.707005	-0.206654	-0.413468	-0.490861	-0.752096	-0.257295	-0.91141	-0.364842	-0.598734	-0.91367
0.923453	0.437903	0.610521	-0.911265	0.379359	0.844756	1.00983	-0.11655	0.604434	1.62928	0.310767	-0.149523	-0.751794	0.292374	0.25056	-0.0134602	0.666845	1.07724	-0.592169	0.194566	0.867266	0.018712	-0.341298	1.0915	-0.04705	0.893418	0.36694	0.711876	0.571116	0.838388	-0.0542437	-0.0672112	-0.0204898	0.26085	0.332685	0.441587	0.477635	-0.0542437	-0.137275	0.86163	1.04304	-0.893076	-0.0662079	-0.149284	0.996408	1.10176	0.0544222	0.217673	0.0689335	-0.335087
0.884695	0.990088	0.779616	-0.0272526	0.490806	-0.144081	-0.0364392	0.261158	0.626954	0.709002	0.582252	-0.126182	-0.548501	-0.138788	0.326933	0.132392	0.260624	0.000123031	0.234998	0.0329716	0.982154	0.716424	0.602149	0.8866	0.704934	0.723298	1.11217	0.362477	0.327286	0.757615	-0.432782	0.493245	0.82914	1.2258	0.115554	-0.0452009	0.78691	-0.432782	2.06452	0.288817	0.66246	-0.269189	-0.183255	0.268937	0.409535	0.757575	0.146581	0.848838	0.210861	0.0856314
-0.553273	-0.136329	1.01427	0.548276	-0.802631	-0.185338	0.182909	0.190178	-0.312418	-0.991686	-0.470957	-0.269818	0.106831	0.428445	0.0028125	-0.418667	-1.0499	-0.319781	-0.474189	-0.505294	0.0428521	-0.18462	-0.252099	-0.353045	-0.13033	0.00248639	-0.102074	0.0658489	-0.622173	-0.553269	-0.141557	0.00412614	-0.279438	0.0711691	-0.204067	-0.302951	-0.593394	-0.141557	-0.326103	-0.168028	0.377668	-0.325887	0.0723756	0.314369	-0.383785	-0.0555345	-0.140006	0.250176	-0.309605	-0.888069
0.183921	-0.448315	0.957324	0.12655	0.284519	-0.236974	1.21821	0.0929829	0.419651	-0.39837	0.760289	0.347289	0.786068	1.10983	-0.781724	-0.58724	0.101929	-0.41116	-0.399227	-0.331746	0.627969	-0.271513	-0.573734	0.476234	-0.0149797	0.316491	0.282972	-0.1657	0.10096	-0.550123	0.399228	-0.0705879	0.498099	0.173472	0.775787	0.141658	-0.0332345	0.399228	0.132515	-0.31039	1.18011	0.106791	-0.608153	0.359777	-0.150845	0.155498	0.678707	-0.2025	0.822892	-0.730995
0.618097	-0.277152	-0.135753	0.80058	1.2174	-0.333514	1.45988	0.219763	-0.117835	0.177844	0.568193	-0.426373	1.10302	0.588659	0.203095	0.24484	0.15221	0.268661	0.19052	-0.0609395	1.35306	0.288427	0.395706	0.612153	0.3886	0.987321	0.711654	-0.656389	0.727092	0.433136	0.486807	0.177164	0.18027	1.29577	0.838463	-0.0760222	0.75622	0.486807	1.3515	0.00608833	1.51574	0.0720606	-0.419458	0.510858	-0.297959	0.753877	0.178697	0.714411	-0.429991	-0.31243
0.426205	0.221541	0.459008	0.0613299	0.498204	0.759096	0.791352	-0.49773	-0.0057566	-0.581846	-0.402873	-0.840396	0.312654	0.402727	1.5793	-0.87682	0.456652	0.667256	0.0413398	-0.241933	-0.0155173	-0.0910531	0.134336	0.176616	0.30475	-0.362091	0.476428	-0.17308	0.758121	-0.696123	-0.275968	0.0796125	0.418855	1.04288	0.506233	-0.901399	0.847957	-0.275968	0.885339	-0.472804	0.90665	-0.248992	-0.601492	0.573368	-0.13058	0.874968	0.00375797	0.122121	0.0832454	0.220228
-0.509531	-0.815724	-0.59174	0.106644	-1.07501	0.951496	-0.109501	0.471698	-0.4848	-2.00975	-0.095694	-0.405606	-0.0458499	0.311805	0.171637	-0.640332	-0.940479	1.13615	-0.632448	-0.416544	-0.371612	-0.240967	-1.08837	-0.442269	0.016838	-0.0716494	-0.0818894	-0.500364	-0.997376	-0.978416	-0.270189	0.0115163	-0.584499	0.158808	-0.432046	-0.146912	-0.262969	-0.270189	-0.139334	-1.16999	0.0153204	-1.51201	-0.249281	0.0133793	-0.382045	0.565954	-0.890882	-0.427719	-0.331023	0.232762
-0.232914	0.0402033	-0.7584	0.10689	-0.752159	0.383286	-1.10266	0.220321	0.111652	-0.389976	0.168537	0.13817	-1.16085	-0.0979284	0.889772	0.727996	-0.386549	1.04127	-0.0222499	0.484099	-0.00473806	0.318377	0.668289	-1.08996	0.46007	0.280763	-0.332578	0.351886	-0.953193	-1.29625	-1.07313	0.54377	-0.772822	-0.107418	-0.88243	0.310718	-0.0240228	-1.07313	-0.474099	0.126438	-1.02156	0.00676689	1.34654	0.162092	0.456536	0.216489	-0.508024	-1.08417	-0.636453	0.805315
0.147691	0.638381	0.0560213	-0.351166	0.384981	0.526448	0.385674	-0.226663	-0.32604	0.474458	0.158124	0.28854	0.119712	-0.173461	0.184175	0.12405	-0.202643	0.684996	-0.172535	0.187962	0.818861	0.662542	-0.119901	0.238845	0.0358086	0.405269	0.486741	1.35667	0.288394	-0.908692	-0.253571	0.0379491	-0.135007	0.485505	-0.327138	0.515139	-0.135493	-0.253571	1.11913	-0.111284	0.3487	-0.50205	0.112026	0.147039	1.01496	0.452616	-0.122345	0.337166	0.946004	0.49312
-0.287613	0.157681	-0.797144	-0.359917	-0.972019	-0.498982	-0.434617	0.104047	1.03907	0.779968	0.799384	-0.25646	-0.897007	-0.559121	0.0988475	0.372268	-0.0989905	0.147681	0.261801	0.228257	-0.720592	0.288752	0.0314063	-0.348421	0.0762659	0.740879	-0.346881	0.773036	0.162764	0.0378453	-0.64424	0.157366	0.134108	-0.0206663	-0.013734	-0.399471	-0.519236	-0.64424	0.0504952	0.153529	-0.331851	-0.726798	1.14518	-0.212889	0.269648	-0.0354853	-0.36793	0.557226	-0.558086	0.275938
-0.388403	1.45793	0.0335675	-0.508934	0.0471486	-0.518972	-0.252621	-0.301068	1.86772	1.15499	0.182534	-0.00972158	-0.250938	0.409146	-1.06738	-0.167712	0.553028	-0.853995	0.179644	0.104251	0.172241	0.870012	0.272574	0.838291	-0.326791	-0.0943008	-0.0366263	-0.427654	0.105511	0.792213	0.369069	-0.0483905	0.336824	0.471319	-0.133738	0.110242	0.632972	0.369069	0.253193	0.57015	-0.237467	0.34181	1.46948	-0.241123	0.443537	0.135881	0.235748	0.612313	1.93211	-0.0553979
0.506009	0.749578	2.99722	-0.685444	0.41555	-0.622999	-0.669593	-0.175139	0.448346	0.966972	-0.439754	0.837872	0.614469	0.620218	0.10188	0.135337	0.338442	-0.671941	1.11032	0.444825	0.154496	0.275427	-0.383916	0.0106153	-0.749173	0.242814	-0.137335	-1.0041	0.126994	1.16105	0.706793	-0.5591	1.6954	0.0443191	0.722328	0.771099	-0.497591	0.706793	-0.622779	0.410097	-0.447417	0.268115	1.66405	0.0466425	0.410554	-0.128078	-0.00880974	-0.456177	1.85479	0.891808
-1.18432	-0.400159	-0.547772	-0.515853	-1.18164	0.189758	-1.38787	0.301795	-0.217938	-1.83019	-0.489737	-0.232465	-1.2582	-0.699707	0.0789	0.106532	-0.617354	0.871561	-0.742533	0.0202117	-0.813827	-1.30741	-0.531156	-1.67407	0.40926	0.142226	-0.268839	-0.620762	-1.50131	-1.09235	-1.68911	0.300105	-0.112812	0.112102	-0.963462	-0.347165	-0.944201	-1.68911	-0.514472	-0.308358	-1.41932	-1.49561	-0.343638	0.343837	-0.0314454	-0.0783024	-1.15078	-0.910701	-1.32143	0.0665814
-0.200838	0.0280667	-1.09094	0.336066	-0.131634	0.00417983	0.231394	0.343441	-0.272326	-0.501876	-0.169994	0.387177	-0.572865	-0.140729	0.270313	-0.12816	-0.422346	-0.130684	0.395363	-0.120247	-0.277901	0.263349	0.214246	-0.500461	0.420336	0.135506	0.819932	-0.253631	0.162978	-0.111688	-0.459985	0.420415	0.171064	1.28407	0.472745	-0.0756933	-0.578744	-0.459985	0.312726	-0.106115	0.531678	0.244967	0.965068	0.607772	-0.367019	1.2784	-0.0992893	0.705053	-0.357469	-0.630023
0.176582	0.531271	0.528231	-0.427501	0.330884	-0.123923	-0.14167	-0.16051	2.00831	1.35413	0.396882	-0.477544	0.471085	0.460422	0.071605	-0.176203	-0.0785888	-0.433179	-0.381463	-0.235478	0.838189	0.169062	0.00804375	0.925517	0.674467	0.141617	0.180075	0.305345	0.886544	0.647876	0.380599	0.343567	-0.034304	0.778828	0.0200934	0.639861	0.281465	0.380599	1.97701	0.259265	-0.232049	-0.210412	-0.0646537	-0.317787	-0.0812299	0.370463	0.652068	0.567423	0.624724	0.261512
-0.616574	0.261888	-0.591613	-0.266686	-0.545894	0.0869607	-0.78884	0.0461896	0.668072	-0.353912	-0.481345	-0.661539	-0.965987	-0.216006	-0.058465	-0.48167	0.0495175	0.216653	-0.55276	-0.136892	-0.356813	0.432599	-0.0186662	-0.209051	-0.207483	0.468701	-0.300446	-0.292612	-0.502188	-1.272	-0.896307	-0.2157	-0.702441	-0.149315	-0.203061	-0.389466	-0.11795	-0.896307	0.962395	-0.579722	-0.706597	-1.00908	0.799246	0.171478	-0.333791	-0.600437	-1.4609	-0.155887	0.334148	-0.541699
0.421696	1.09979	1.14251	0.0264663	0.731584	-0.696009	-0.364173	-0.223978	0.522198	1.35778	-0.115999	-0.492026	0.53178	-0.0203981	-0.561	0.489005	0.354942	-0.890169	0.0762315	0.50394	1.07899	0.793457	-0.118943	0.69148	0.357168	0.00793859	0.988333	1.39288	0.485371	0.45438	0.311522	0.191233	0.666005	0.450414	0.171983	0.247498	0.741999	0.311522	2.14058	0.718537	-0.37975	0.0812825	-0.307394	0.0924956	0.659696	-0.0428753	0.31173	0.867553	-0.156299	0.474663
1.27181	1.11558	2.72609	0.000953297	0.740181	0.319469	0.0237552	-0.0921904	0.512465	0.83076	0.714964	0.505262	0.538821	0.980559	0.641135	0.48313	0.616167	0.174948	1.40769	0.4361	0.747589	0.656799	-0.350159	0.44321	-0.427277	0.210568	0.476339	0.431895	0.552613	0.757646	0.754309	-0.299773	1.24751	1.00575	0.644982	0.605315	0.207413	0.754309	0.504985	0.568197	0.195231	-0.356271	0.970579	0.264929	0.825423	0.780846	0.738918	-0.323126	1.94777	0.283546
0.196278	0.356373	-0.264825	0.220597	0.775284	-0.0638496	1.51867	-0.107988	-0.421134	-0.519086	-0.108928	0.34158	0.860998	0.340098	-0.35671	0.532951	-1.08366	0.0430255	0.570677	-0.021084	0.885669	-0.118504	0.0440087	0.274512	0.580742	0.221787	0.515462	-0.963895	0.318249	-0.234689	0.399927	0.409001	1.09918	0.0479954	0.643245	0.786627	0.645067	0.399927	-0.333483	-0.136083	2.02673	0.920182	-0.099713	0.336555	-0.132756	1.11148	0.239763	0.545468	-0.365249	0.113895
-0.231666	0.704308	-0.49614	-0.288131	0.218791	0.993611	-0.721404	0.427496	-0.406952	-1.47623	-0.433317	0.415775	-1.04598	-0.636824	-0.200645	-0.102323	-0.803337	1.27971	-0.516722	0.273879	-0.690523	0.300777	0.0311487	-1.23099	1.07101	0.190568	-0.00668518	-0.163135	-0.988972	-0.171523	-1.28599	0.7948	-0.181196	0.320517	-0.674889	-0.493748	-0.477941	-1.28599	-0.211897	-0.62266	-0.805813	-0.680285	0.822109	-0.235342	0.0845844	-0.788809	-0.51851	-0.904056	-1.50413	0.290414
-0.207922	0.59351	0.127821	-0.225254	-0.358746	1.12515	-0.240408	1.08511	0.100207	-0.628208	-0.0118917	1.15893	-0.593977	0.191293	1.53199	0.494863	-0.115104	1.43582	-0.171629	0.667287	-0.202711	0.624632	0.141284	-0.0905236	0.243643	0.88576	0.741874	0.427548	-0.283808	-0.605101	-0.621913	0.435128	0.572392	0.663963	-0.028045	0.268689	0.197741	-0.621913	0.135823	0.375738	-0.26183	-0.303186	0.780476	-0.210541	0.818685	0.34114	0.128415	0.229566	0.105469	0.851705
-0.625182	0.940116	-1.01809	0.140938	-0.745393	0.648376	-0.269028	0.923029	-0.0380672	0.24076	0.153218	1.29919	-0.918787	-0.152859	0.551693	0.773614	-0.699754	1.03298	-0.0832075	0.7648	0.10833	0.786787	0.425289	-0.754988	0.914358	1.03277	-0.291765	0.126621	-1.17922	-1.29095	-0.870401	1.00343	-0.431707	1.26683	-0.641334	0.875235	-0.343199	-0.870401	-0.439331	0.307869	-0.361729	-0.757718	2.00048	-0.0964149	0.327392	-0.676264	-0.704777	-0.163448	-0.103684	0.629455
0.0966794	0.696891	1.03763	0.244949	0.651896	-0.813022	-0.120134	0.0246304	0.422376	0.655928	0.455997	0.35994	0.679539	0.38907	-1.05678	-0.257769	0.353803	-0.758582	0.833975	0.278593	0.0795377	-0.192109	-0.501964	0.582261	-0.512692	-0.0871639	-0.297647	-0.802241	0.428234	0.0786126	0.307801	-0.494034	0.194265	0.312364	-0.579794	-0.730007	0.47316	0.307801	0.447674	-0.126255	-0.205613	0.574335	0.0574946	-0.448513	0.221377	0.535489	-0.126516	0.112196	1.17515	-0.343377
-0.03259	-0.306716	-0.379934	1.09712	-0.481737	-0.0632762	0.363822	-0.205631	-0.374408	-0.473681	0.412107	-0.605618	0.171954	0.342798	-0.091045	-0.476075	0.21193	-0.113312	-0.213521	-0.107119	0.385709	-0.423767	0.0767937	0.660902	-0.13044	-0.218938	0.00394899	0.448108	-0.0243993	0.149474	0.587756	-0.292572	-0.150808	0.597266	0.113172	-0.531561	0.0751876	0.587756	0.623694	-0.1671	0.353395	0.53384	-0.520349	-0.202151	0.147834	0.177839	0.77636	0.0979511	0.961435	-0.637399
0.432221	0.403983	-0.355355	-0.34909	0.189124	-0.257924	-0.537034	-0.35926	0.778561	0.609472	0.376774	-0.0383633	0.66705	0.0343321	-0.209233	0.499315	0.597005	0.113781	-0.1286	-0.0093509	0.0710967	0.300514	-0.206074	0.233895	-0.774032	-0.220556	0.0556102	-0.659589	0.176506	0.270699	-0.012915	-0.574581	0.0665541	1.5593	0.462946	0.581765	0.624962	-0.012915	-0.105135	0.099155	-0.697702	0.109202	0.585867	-0.474983	0.868242	-0.62468	0.368276	-0.006141	0.587708	-0.114
0.413049	-0.197507	0.697297	-0.47559	0.0753738	-0.34995	-0.216871	0.0884671	-0.474309	-0.102594	0.336713	-0.428624	0.188525	0.624227	0.02817	-0.165028	-1.37242	0.165318	-0.329069	-0.0326063	-0.451856	0.0572944	-0.390233	-0.177612	0.0958604	-0.215458	0.126563	-0.476027	0.204588	-0.233314	0.451857	-0.0405935	0.273574	0.246056	-0.269192	-0.381845	0.0237809	0.451857	0.744685	-0.458297	-0.329319	0.695793	-0.480657	-0.262282	0.216154	0.0740297	0.0557272	0.0839517	0.185602	-0.665363
0.778961	0.86063	1.69297	-0.135017	-0.0908607	0.79654	0.953814	-0.137884	0.574505	0.89487	0.503492	0.0176103	-0.484786	0.754957	0.135533	0.538167	0.927832	0.167842	0.194585	0.327722	0.666371	0.714374	0.192061	0.747097	-0.815918	0.683071	0.500445	1.05496	0.634025	0.946064	0.815245	-0.643396	0.537339	0.357268	0.690358	0.204899	1.1033	0.815245	0.43881	0.154923	1.0629	0.0112975	0.451018	0.245674	0.823726	1.00305	0.924145	0.491791	-0.229617	0.264201
-0.537596	-0.567514	-0.475371	0.101083	-0.313654	0.166268	-0.113106	-0.27474	-0.67913	-2.01056	-0.580541	-0.675081	-0.165878	-0.187242	0.212825	-0.469686	-1.04638	0.576556	-0.545066	-0.494015	0.242895	-0.959992	-0.862397	-0.5234	-0.028922	-0.0465323	-0.0996361	-0.759289	-0.548349	-0.777367	-0.936622	-0.138257	0.333874	0.0675807	-0.635845	-0.484736	-0.431703	-0.936622	-0.477588	-1.09017	-0.00794948	-0.620613	-0.532852	0.0564563	-0.43896	-0.127796	-0.76975	-0.492373	-0.290512	-1.04448
0.267284	1.2299	0.505075	-0.49614	1.20622	-1.50021	-0.416317	-0.403084	1.3685	1.36034	0.322017	0.230603	1.20416	0.281363	-0.94219	0.750332	0.350809	-1.46421	1.3828	0.681072	-0.989021	0.0534151	-0.105916	0.761464	-0.178658	0.284959	0.416652	0.0210629	0.24462	0.735582	0.780373	-0.058725	1.16911	1.09033	0.0172022	0.173041	0.760122	0.780373	0.111476	0.753282	-0.421029	-0.354822	1.06936	-0.0787179	0.123855	0.292099	-0.561776	0.578628	1.54075	0.0724896
0.331268	0.369959	0.452442	0.430611	0.425966	0.0808832	0.740537	0.81983	-0.264395	-1.60751	-0.560233	0.932957	0.187027	-0.0512675	-0.461835	0.343318	-1.00003	0.717303	-0.350808	-0.222667	0.0434642	-0.123827	0.0139487	-0.153198	0.974877	0.218201	0.548517	-0.834618	-0.137947	-0.401086	-0.924215	0.739169	0.155824	0.689645	-0.0808	0.0288598	-0.310215	-0.924215	0.831113	-0.191912	0.779828	-0.543122	0.305217	0.0541912	-0.0182287	0.452851	-0.390848	0.480036	-0.265699	0.249135
-0.543383	-0.415425	-0.774102	-0.213267	0.246949	0.0783757	-0.210894	-0.164025	-0.461464	-0.874596	-0.0567743	0.298097	-0.155166	0.30638	0.25602	-0.329063	0.118477	0.391023	0.190261	-0.124906	-0.407221	0.116485	0.217961	-0.406727	-0.485409	-0.385293	-0.443697	0.67063	-0.114083	-1.33013	-0.988205	-0.384083	-0.0267903	0.150167	-0.196168	-0.89919	0.0959808	-0.988205	-0.440033	-0.475911	-0.431825	-1.16393	-0.386177	-0.42527	-0.154831	-0.175221	-0.137402	-1.22035	-0.0574936	-0.827272
-0.0269167	-0.290498	-0.323441	0.0563849	-0.242497	-0.112262	-0.149478	-0.0414354	-0.150291	-0.502699	-0.606744	-0.465215	0.0419606	0.175124	-0.201432	-0.214749	-1.16722	0.370526	0.0447897	-0.112282	-0.198989	-0.341665	-0.130661	-0.118822	0.292519	-0.0742798	-0.123468	-0.332024	-0.140693	0.278062	-0.558107	0.0901413	0.328852	0.679715	0.0324542	0.222322	-0.935309	-0.558107	0.0239925	-1.03401	0.0805756	-0.215836	-0.683778	-0.19015	-0.261233	-0.708245	-0.502661	0.352951	-0.705923	-0.271217
0.359097	1.22838	-0.308665	-0.384508	0.542844	-0.597883	-0.485092	-0.0885173	1.78924	1.82717	0.673061	-0.631295	0.588014	0.285468	-0.528381	0.305246	0.90138	-0.298629	0.527841	0.479883	0.129052	0.579514	-0.140274	0.775872	0.150937	0.985521	-0.0560474	0.141316	0.474545	0.638051	1.00246	0.198607	1.36009	0.804483	1.02905	0.316471	1.10976	1.00246	0.495644	0.7182	-0.32534	0.763297	0.262011	0.445761	0.840878	-0.0966745	0.950113	0.110338	1.41509	0.632085
-0.533044	0.33431	-0.378988	-0.171622	0.130729	-0.695691	-0.401321	0.37668	-0.0149771	0.101404	-0.135258	0.488817	0.141179	0.60864	0.160823	0.523835	-0.0727422	0.514146	0.528184	0.163617	-0.403843	0.627287	0.796994	-0.334541	0.328902	0.238779	-0.613005	0.544279	-0.376076	-0.59267	-0.583894	0.267643	0.333778	0.15016	0.526865	0.543617	-0.641011	-0.583894	-0.2213	0.174416	-0.336337	0.121065	-0.222527	0.992416	0.267681	-0.131203	0.0257449	0.612958	-0.826197	0.86903
-0.595149	-0.0541609	-0.327521	-0.14959	-1.05473	0.606483	-0.753932	0.313831	0.284935	-0.760562	-0.200741	0.935999	-0.712882	0.472929	0.280278	0.468848	-0.344407	0.820878	-0.416703	0.0119451	0.715256	-0.204635	0.140059	-0.286108	0.0885357	0.0745397	0.00990597	0.421353	-0.209638	-0.18355	-0.553947	0.106989	0.0987834	-0.55527	-0.0359858	0.0705984	-0.865727	-0.553947	0.683899	0.47027	-0.620391	0.067825	0.488789	-0.0738717	-0.00253082	-0.613111	-0.769008	-0.406463	-0.849339	0.21931
-0.894809	-0.464458	-1.05248	-0.730657	-1.15883	-0.129034	-1.26124	0.0614729	-0.36334	-1.43021	-0.379432	-0.181774	-0.630688	-0.266173	0.282712	-0.0805424	-1.02676	-0.240159	-0.918825	-0.621549	0.0222062	-0.378561	-0.435674	-0.818691	0.372847	-0.233589	-0.0208471	-0.387032	-1.00462	-0.518675	-1.31865	0.237205	-0.684546	0.463967	-0.107265	-0.120225	-1.17913	-1.31865	-0.327209	-0.545776	-0.977677	-0.941147	0.830212	0.00224088	-0.446249	0.199697	-0.873886	-0.772997	-1.15919	-1.14817
-0.722734	0.128765	-0.469622	0.0426514	-0.756861	0.785208	-0.36625	0.285535	0.368287	0.12251	0.225104	-0.319461	-0.628788	-0.611581	0.655145	0.343361	-0.403794	1.26037	-0.241397	-0.0848013	0.443956	0.640929	0.245274	-0.509582	0.256663	-0.10204	-0.0157952	-0.953232	-0.388785	-0.735932	-1.06755	0.264352	-0.000845718	0.995253	-0.307763	-0.242768	-0.788409	-1.06755	-0.293584	-0.25078	-0.428961	-0.661393	0.249875	0.447238	-0.177097	-0.694811	-1.02682	0.29698	-0.893725	-0.785753
-0.235603	-0.0425872	-0.858881	-0.397763	-0.425635	0.23194	-0.224394	-0.360802	-0.263397	0.200598	-0.241754	-0.45977	-0.482123	0.048285	0.280463	0.482923	-0.309508	0.592488	0.0317583	-0.325103	-0.967006	-0.142743	0.156096	-0.142169	-0.325138	-0.0410946	-0.68689	-0.736804	-0.261691	-0.991366	-0.250261	-0.217031	0.0116712	0.0353787	0.115344	-0.127186	-0.657405	-0.250261	-0.443586	0.0163351	-0.277283	0.0910578	0.18815	0.152218	-0.328886	-0.354502	0.29239	0.296063	-0.203511	-0.541957
-0.228427	-1.36722	-0.408854	-0.152893	-0.237061	-0.128879	0.677137	0.0770429	-0.148498	-1.34033	-0.453615	-0.689686	-0.359834	0.199271	0.925418	-0.671576	0.080845	-0.00796557	-0.289639	-0.616316	1.06144	-0.0582119	0.301936	-0.102622	-0.899627	-0.0958688	0.63927	-1.12425	-0.266126	-0.198639	-0.681047	-0.595417	-0.093179	-0.155782	-0.119904	-0.441486	0.527982	-0.681047	0.104806	-0.349623	0.738585	-0.486212	-0.349418	0.356435	-0.337738	0.120579	-0.76663	0.464076	-0.0141948	-0.809054
-0.123461	0.557404	0.150722	-0.283558	-0.102966	0.345873	-0.0100766	0.0807229	0.840978	0.153403	-0.267	0.32503	-0.325647	0.332405	0.440177	0.389524	-0.0275025	0.795248	-0.33457	0.203967	-0.332543	0.653939	-0.454134	-0.109671	0.175495	-0.0828738	-0.0510268	0.706136	0.0609594	-0.110506	-0.0685077	0.200271	0.0895755	-0.251147	0.238217	-0.325694	-0.181125	-0.0685077	-0.176021	-0.0479	-0.00551035	-0.170695	-0.186789	0.513415	0.338622	0.433921	0.356092	0.413198	0.334629	0.759268
-0.283923	-1.03924	-0.181422	-0.195774	-0.306781	-0.197247	0.141031	-0.01346	-0.0905996	-0.51874	-0.512945	-0.582868	-0.509599	0.231362	0.31206	-1.02552	-0.204076	0.372543	0.152883	-0.341419	0.17638	-0.436473	-0.42159	-0.00343434	-0.0556929	-0.0692321	0.566526	-0.112329	-0.185214	-0.212647	-0.868351	-0.0484805	0.384364	0.323861	0.163195	-1.14962	0.263926	-0.868351	-0.598729	-0.394331	0.22152	-0.208219	0.200089	0.0572006	-0.364046	0.574478	-0.11026	0.234631	-0.0590183	-0.994521
7.85348e-05	-0.863444	-0.853965	0.805019	-0.566741	-0.399255	1.52641	-0.446013	-0.47766	-1.07985	-0.244258	-0.669583	-0.657449	0.474692	0.60092	-1.28019	-0.984133	-0.66617	-0.816949	-0.33696	-0.837852	-0.488845	-0.400174	-0.247614	-0.874856	-0.58531	-0.305526	-0.324804	-0.207572	-0.682109	-0.403215	-1.06888	-0.0863813	-0.181104	-0.447272	-0.993994	-0.0255578	-0.403215	-0.683399	-0.841367	1.33078	-0.469029	-0.80883	-0.203122	-0.888298	0.655055	-0.648252	0.345444	-0.0847732	-1.11522
-0.863697	-0.194046	-0.682457	0.191925	-0.587991	-0.551439	0.334557	0.186076	0.131061	-1.38256	0.284587	0.723107	-0.70757	0.0956111	-0.243668	-0.52336	-0.568862	-0.304636	0.361021	-0.159306	-0.0787738	-0.418923	0.148026	-0.149678	0.022146	0.645163	0.828417	-0.227231	-0.310223	-0.105701	-0.434241	0.155453	-0.186424	0.0735837	-0.0986177	-0.0319677	-0.179376	-0.434241	0.0805733	-0.353867	0.300028	0.416657	1.13881	0.758274	-0.277879	0.118764	-0.830883	0.303927	0.190154	0.738003
-0.550298	-0.243045	-0.528576	0.197271	-1.12559	0.672618	-0.981064	-0.0631979	0.177456	-0.111236	-0.641619	-0.735825	-1.39472	-0.147001	1.76695	0.25994	-0.283479	0.680903	-0.575142	-0.127349	-0.483245	0.481832	-0.780549	-0.894765	0.508482	0.44231	-1.02879	1.0004	-1.08398	-0.823643	-1.44941	0.37146	-0.450236	0.247502	-0.567422	0.684463	-0.07686	-1.44941	-0.441917	-0.489771	-1.13454	-1.28518	0.744232	-0.0723873	0.306473	-0.504757	-1.15246	-0.0569935	-1.06222	0.796025
-0.212186	-0.229653	1.09448	0.670628	-0.646521	0.91047	0.257577	-0.0119446	-0.5269	-2.00959	-0.343197	0.444809	-1.11505	0.837964	1.22903	-0.519883	-0.342675	1.46439	-0.0572376	-0.299452	-0.123502	-0.421473	0.315234	-0.895676	-0.507731	-0.0378817	-0.679599	0.0250281	-0.948936	-0.376701	-1.55417	-0.311233	-0.599052	-0.0806814	-0.461746	-0.534215	0.249282	-1.55417	-0.493624	-1.07452	0.346663	-0.956248	0.106741	0.327169	-0.264009	-0.065208	-1.35186	-1.00441	-0.139934	-0.53729
0.306786	-0.594733	-0.484309	0.303446	0.126044	-1.09556	-0.342778	-0.32612	0.210575	0.31856	0.0524873	-0.163066	-0.816797	0.558797	-0.1496	-0.419493	-0.282175	-0.89828	-0.349468	-0.396776	-0.428543	-0.0603935	0.215544	0.0551809	0.19963	-0.267426	-0.205095	-0.542937	-0.395911	-0.561478	-0.095433	-0.0137962	-0.267174	-0.282294	-0.0644997	-0.136202	0.0717853	-0.095433	0.715533	-0.603829	-0.351444	-0.389484	-0.3467	0.661243	-0.198545	-0.330175	-0.754577	0.0744769	0.207813	-0.789513
0.864491	1.72534	0.0880629	-0.138089	0.504752	0.139785	0.0130355	-0.178949	1.42913	1.39418	0.703255	0.43869	0.081667	1.14032	-0.846452	0.455388	0.697935	-0.249195	0.708545	1.15041	0.343566	0.53675	0.421534	1.11948	0.253218	0.678398	0.105132	0.262272	1.0269	0.742289	0.759204	0.420786	1.33905	0.427714	0.85289	0.806672	0.502342	0.759204	0.211652	0.864237	-0.210633	0.414963	1.34275	-0.320785	0.566083	0.906941	1.01799	0.414889	0.0447114	0.894465
0.421287	0.789286	0.469126	0.102659	0.415996	-0.0605182	1.42821	-0.333641	0.632307	1.04962	-0.0315031	-0.166381	0.667278	0.0955308	-0.0764675	0.0936922	-0.00933436	0.307566	0.278645	0.470294	-0.149893	-0.137661	0.355101	0.797199	-0.398528	-0.0554573	0.320159	-0.111089	0.13098	0.31768	-0.258107	-0.347594	0.937817	0.820338	0.2843	-0.189242	0.792332	-0.258107	0.386303	0.227868	1.37751	-0.464125	1.00961	-0.672656	0.10421	0.207114	-0.495181	0.930223	0.200278	-0.269234
1.42735	1.36976	0.122058	-0.33706	0.0793969	-0.140931	1.01664	0.179864	1.76176	1.36441	1.33793	0.938744	0.320154	0.348085	-0.37463	1.31109	0.936425	-0.556273	1.43388	1.12446	0.475776	0.214024	0.296446	0.82507	0.496474	1.45246	0.185142	0.433067	0.737434	1.35863	0.424347	0.508804	1.76388	1.08009	0.954569	0.946071	1.00314	0.424347	0.8554	0.829462	1.15507	0.517962	1.81041	-0.18229	1.2288	0.428752	1.56331	0.191053	0.972142	1.18835
0.0520659	-0.208018	3.1644	-0.652833	-0.306741	-0.798997	-1.26944	-0.300494	-0.13378	0.445996	0.375498	0.171792	0.240653	0.00826555	-0.64541	-0.352251	0.05243	-0.912139	1.22044	-0.417672	-0.212896	0.0825269	0.249734	-0.112928	-0.213003	0.0812683	0.0789108	-0.455723	0.154012	1.27237	0.455299	-0.227626	-0.100277	-0.411355	-0.090596	0.288725	0.544605	0.455299	-0.170152	0.25724	-0.856768	0.156525	0.384422	-0.120575	0.109124	0.150934	0.25024	0.180933	0.711769	0.542293
0.139605	0.584983	0.788961	-0.390796	0.346979	0.0567782	0.975937	0.262768	1.76594	0.98843	1.39032	0.624785	0.905358	0.188744	0.23597	0.41466	0.561825	0.415676	1.06185	0.689657	0.397314	0.736757	0.290501	0.735551	0.276637	0.971606	0.436032	0.743164	1.13011	1.75622	1.16461	0.362948	1.75071	0.789003	1.25745	0.461943	0.733905	1.16461	0.411929	0.653073	1.03246	0.923107	1.29973	0.162468	1.33052	1.13811	1.59981	0.543493	1.76902	1.10711
0.567298	-0.471033	-0.372394	0.00150355	-0.0313737	-0.152326	0.0593122	0.591713	0.211877	1.20332	0.363617	1.15344	0.551517	1.37468	0.48705	0.0220691	0.0563319	0.245071	-0.498531	0.18575	0.119211	0.0644106	-0.204126	0.42369	0.0782124	0.0545206	0.617501	0.966856	0.588579	0.972711	0.756404	-0.0325066	0.416335	0.264096	0.0714263	0.156744	0.450255	0.756404	0.187184	0.30307	-0.104767	0.00576319	0.727041	-0.641346	0.766488	0.481925	0.887602	0.288288	0.874936	-0.120721
-0.154282	-0.22815	-0.347474	0.143828	0.0622438	-1.06741	0.192587	0.0601913	0.00109879	0.03559	-0.0123334	-1.02338	0.0278366	0.354418	-0.460213	-0.522093	0.621735	-1.37409	0.00279792	0.705693	0.796156	-0.00125458	-0.355619	0.8399	0.101135	-0.204478	0.23403	0.674814	0.153148	1.00804	-0.136661	-0.142949	-0.153615	-0.361091	-0.0564203	0.145269	-0.0354753	-0.136661	1.34927	0.270342	0.529518	0.0744942	-0.134445	0.34036	0.158744	-0.132261	-0.102206	-0.308563	0.486046	-0.298784
0.66395	1.25193	1.42335	-0.554496	0.106821	-0.169785	0.120574	0.0807313	1.83787	2.09302	0.520655	1.02899	-0.134674	-0.144413	-1.06871	0.947865	0.597643	-0.85258	1.07097	0.676705	0.282064	1.2883	0.158484	0.849775	0.262592	0.638037	-0.18628	-0.0993987	0.0763572	0.387739	0.991589	0.272147	0.657371	0.852981	0.629727	1.0585	0.576532	0.991589	0.0612717	0.856467	0.124915	0.206483	1.90029	-0.249336	0.560186	-0.566942	0.493396	0.223533	1.38115	0.762601
0.385287	0.0190966	0.0775927	0.0606442	0.382659	0.291843	0.489792	-0.412766	-0.40939	-0.740314	-0.409434	-0.201446	-0.568494	0.169718	1.20067	-0.445115	-0.107956	0.362538	-0.068449	-0.39225	-0.548489	-0.0457357	0.373854	-0.153414	0.465614	0.0183345	-0.356315	-0.974433	-0.0539768	-0.852375	-0.209879	0.269394	-0.424053	0.937094	-0.0614902	-0.182788	0.199783	-0.209879	0.538105	-1.03075	0.528473	-0.208416	-0.638411	-0.142521	-0.134929	-0.0388037	-0.260327	0.914866	-0.231532	-0.352218
-0.792741	-0.467098	0.238349	-0.482984	-0.240209	0.848666	-0.301137	-0.648287	-0.355363	-2.76271	-0.998575	-1.23392	-0.446038	-0.217521	1.06763	-1.17932	-1.47628	0.566843	-0.640167	-0.115775	0.868791	-0.580777	-0.156411	-0.174282	-0.143821	-0.227353	0.153296	-1.02482	-0.485472	-0.0211692	-0.488723	-0.166885	-0.168983	0.660587	-0.846919	-0.94405	-0.205095	-0.488723	-0.197288	-1.36502	-0.209098	-0.535407	-0.657602	-0.197357	-0.444412	-0.0273404	-0.458482	-0.190532	-0.706784	-0.909665
0.895302	0.914516	0.449396	-0.0390105	0.682544	0.154795	0.31397	0.0034808	1.20269	1.37262	1.13675	-0.299409	0.117723	0.00885595	-0.262885	0.11741	0.13623	0.14491	0.880782	0.248434	0.494084	0.615349	0.0494012	1.17489	0.00385386	0.786858	0.836355	-0.474555	0.495729	0.768468	0.05349	-0.00535447	1.04885	0.867071	-0.175585	-0.0925982	0.99529	0.05349	2.39477	0.491975	0.485261	-0.0887575	0.04203	0.156331	0.424402	0.955684	0.705552	0.379181	0.155492	0.0575772
-0.80032	-0.198292	-0.750053	-0.152457	-0.886464	0.0445243	-0.562887	0.0946171	-0.148598	-0.97299	-0.59107	-0.437079	-1.03317	-0.257877	0.771855	-0.820931	-0.945099	0.573151	-0.848215	-0.346972	0.0598388	-0.553016	-0.0898463	-0.768635	0.577518	-0.100986	-0.61693	-0.374477	-0.725016	-1.26429	-1.40334	0.339969	-0.799213	-0.427245	-0.724502	-0.787309	-0.965889	-1.40334	-0.664017	-1.31534	-0.346795	0.15654	-0.550989	0.547914	-0.334246	-0.12144	-1.18176	-0.222455	-0.480328	-0.957717
1.19297	1.13281	1.63235	-0.142654	0.322686	-0.21741	0.177157	-0.163295	1.60711	1.29936	0.817712	0.21527	0.219718	0.0742448	-0.477843	0.77664	0.795795	-0.00659917	0.931669	0.653852	0.446334	0.708332	0.515204	1.15439	0.178215	0.725211	0.546209	0.515028	0.0790101	0.871341	0.089031	0.346357	0.102489	0.234859	0.537596	0.862829	0.896617	0.089031	0.858493	0.807432	0.180565	0.421105	0.802984	-0.234322	0.446862	0.557857	-0.0112199	0.491886	0.779315	0.91305
0.531417	-0.36717	1.4663	0.750437	0.354371	-0.356822	0.798737	0.442046	-0.0120424	0.46321	0.535822	0.0251075	0.922176	0.624685	-0.50368	0.456625	-0.192891	-0.236874	0.514488	0.0534872	-0.172037	-0.207728	0.191581	0.318261	0.0378616	-0.0282393	0.394811	-0.237094	0.0134963	0.0775396	-0.363537	0.0519735	0.662586	0.670524	-0.296982	-0.185818	-0.201485	-0.363537	0.0629686	-0.185169	0.899345	0.83712	-0.431473	0.371138	-0.343693	0.189727	0.174337	0.727993	0.636862	-0.719805
0.632559	0.421682	0.646197	-0.625573	0.217101	-0.42365	-0.095382	-0.109222	1.20357	1.12633	0.157825	-0.468269	0.170347	-0.0813928	-0.119618	-0.411562	0.894085	-0.558236	0.0432741	0.132027	-0.433989	0.347137	0.209156	0.40633	0.0454117	-0.450343	-0.182777	-0.264076	0.668833	0.0967525	-0.124853	-0.361054	0.535495	0.211461	-0.349619	0.289291	0.683775	-0.124853	0.299417	0.219237	-0.248646	-0.713064	0.289211	-0.559061	0.0399683	-0.157315	0.211458	-0.0904796	0.951839	0.591519
0.509367	-0.577663	-0.996222	-0.0674289	-0.0974213	0.104816	0.076627	-0.215285	-0.132864	0.835498	-0.0408196	0.197947	0.0834748	-0.0265572	0.508485	-0.205914	-0.38381	0.0727067	0.450011	-0.221279	-0.291351	0.116627	0.542681	-0.112616	0.261865	0.0744763	-0.0741356	-0.133713	0.237102	-0.330521	-1.00848	0.168626	-0.216947	0.0139177	0.335148	-0.579956	0.3863	-1.00848	0.9804	0.170632	0.343218	0.19647	0.533115	0.69627	-0.310404	0.753968	-0.724067	0.715539	0.508461	0.525625
0.833853	0.557668	1.34089	0.0516028	1.0689	-0.786819	0.635635	0.12885	0.0923727	0.570026	0.952484	-0.057969	1.64814	0.163343	-0.884625	0.0691978	0.0241351	-0.546613	1.39926	0.402677	1.17397	-0.0753298	-0.0273338	1.07192	-0.142286	0.478366	0.712928	-0.252037	0.494894	0.479074	0.788199	-0.260417	0.996819	0.180897	1.11539	-0.297567	0.344021	0.788199	1.32167	0.141787	0.601769	0.240054	0.126814	0.442863	-0.0461729	0.655293	0.877011	0.898533	0.861271	0.209024
-0.699688	0.0728835	-1.06966	0.117948	-0.536522	0.183742	0.489357	0.249978	-0.348629	-0.272377	0.191883	-0.122938	-0.760993	0.31486	0.73463	0.159869	0.0255725	0.616998	0.321922	0.151999	0.388878	-0.0124532	0.0599162	0.495644	-0.0252593	0.149761	0.38261	0.685671	-0.340339	-0.229287	0.255712	-0.053224	0.00897933	0.428101	0.29846	0.114705	0.311635	0.255712	1.43269	-0.343568	0.674135	0.052755	-0.0303819	0.730202	0.284417	0.698565	-0.650847	-0.358309	-0.548167	0.229855
-0.358842	1.35023	-0.36639	-0.791053	-0.453561	-0.350286	-0.514535	-0.523017	0.609148	0.96291	0.0228403	-0.819773	-0.259876	-0.104677	-0.454125	-0.673808	0.208822	-0.181626	0.449807	0.038492	0.816961	-0.00379899	-0.612542	0.488115	-0.101509	-0.298801	-0.358159	1.17421	0.198029	-0.655138	-0.356424	-0.139425	1.21648	0.132942	-0.125415	-0.0600572	-0.0547163	-0.356424	-0.338063	-0.365446	-0.706628	0.345907	-0.328707	-1.0335	0.142054	-0.0963032	-0.333467	0.655918	-0.0917635	-0.539576
0.677354	-0.0190051	0.935266	-0.291471	-0.0950822	-0.244702	-0.705413	-0.312763	0.877992	1.26947	0.363648	0.609799	0.555935	0.311616	-0.42908	-0.03778	0.385427	-0.297701	1.26893	0.312357	0.918899	0.126596	0.343289	0.470674	-0.121724	0.0451111	0.151166	0.406508	0.588912	0.288129	0.686328	-0.200614	0.92931	-0.276269	0.580086	0.248348	0.482113	0.686328	1.00843	0.502903	-0.218332	-0.677873	0.496906	0.0108778	0.525871	0.0105118	0.399198	-0.272412	1.40326	-0.264594
-0.0122407	0.623521	3.94445	-0.111025	0.328294	-0.447418	0.663779	-0.150507	0.438601	1.31363	-0.393167	0.470406	0.499621	1.05318	0.4123	0.30219	0.27032	-0.441309	0.575383	0.221738	-0.0333361	0.179321	-0.483474	0.0660144	-0.338887	0.419245	-0.53362	-0.52314	0.0753269	0.986574	0.267759	-0.149395	1.18178	0.594962	0.112014	0.786927	-0.617517	0.267759	-0.0909223	0.454478	0.70403	0.511118	2.19252	-0.13723	0.493874	-0.291609	0.397503	-0.287632	2.14113	0.0316924
0.775571	1.34838	0.560029	-0.756802	0.601087	-0.27974	0.337892	-0.0677291	1.62261	1.69641	0.535768	0.247953	0.105087	0.0990788	-0.312837	0.91149	0.727633	-0.910485	1.20816	0.705017	0.22471	0.897667	0.267149	1.05406	-0.58291	0.562027	-0.107701	-0.0503096	1.1002	1.05688	0.781703	-0.339166	0.890375	0.860763	0.663456	0.495106	1.24469	0.781703	0.284533	0.303187	0.30213	0.236003	1.17067	-0.700371	0.805743	-0.211703	0.980151	-0.364707	1.523	-0.152272
0.242937	0.136123	0.185536	0.0786915	0.554879	0.513863	0.110099	-0.431568	1.21549	1.66993	0.336015	-0.29284	-0.0237407	0.353429	-0.794857	0.39637	0.395919	-0.000764469	-0.0224218	0.621909	0.213766	0.723154	0.125539	1.02352	0.117676	0.606595	-0.0197588	0.885199	0.254383	0.850739	0.048697	-0.0247262	0.394197	0.59147	0.387891	0.267263	1.136	0.048697	0.386103	0.58919	-0.113247	0.345127	-0.332963	-0.0732107	0.569305	0.533042	0.338687	0.301661	0.222767	0.131059
-0.486151	0.907379	-0.417392	-0.162549	-0.452273	-0.702785	0.598362	-0.359075	0.193551	0.407591	0.275953	-0.568853	0.118168	0.134845	-0.567072	-0.220983	0.399507	-0.55285	0.162283	0.125974	-0.0697982	0.610504	-0.113804	0.572703	0.0735684	0.164863	-0.245287	0.0777143	0.438314	0.999301	0.165084	0.0680359	0.858896	0.641402	0.419947	-1.04129	0.852372	0.165084	2.01694	0.569117	0.715198	0.891602	-0.548029	-0.189736	0.223961	-0.00781668	0.374341	1.97451	0.729441	0.246184
0.244112	0.295377	-0.434096	0.0057153	-0.239724	0.777055	0.801532	0.0485147	0.822677	1.17695	0.0276791	0.218686	-0.72344	0.270492	-0.0107375	0.55758	0.248693	0.434106	-0.343399	0.0297848	0.0442913	0.106794	-0.0468563	0.212526	-0.535737	-0.0414531	0.0484892	0.184202	0.16624	-0.189061	-0.045574	-0.128155	1.06184	0.400006	0.0999814	0.53984	0.552435	-0.045574	-0.366945	0.405357	0.751373	0.29069	0.0174497	-0.354828	0.314085	-0.391208	-0.00528588	0.287068	0.292414	0.124515
0.0594421	-0.275186	0.722717	0.557356	0.873264	-0.319584	-0.0479999	-0.164106	-0.129921	-0.054493	0.879113	-0.763034	0.486586	0.194935	-0.679235	-0.416457	-0.476712	-0.564639	0.175313	-0.151631	-0.221225	-0.209767	-0.158294	0.205514	-0.317697	-0.383227	-0.0122475	0.865819	-0.0771357	0.324801	0.309942	-0.413841	0.450101	0.849369	-0.156343	-0.90666	0.0689216	0.309942	0.414057	-0.183174	-0.0331112	-0.098755	-0.171637	-0.123797	-0.274668	-0.222294	0.518282	0.508683	0.437913	-0.107887
-0.726285	1.01631	-0.78514	0.494268	-1.2557	0.979665	-0.326619	0.623399	-0.432515	-0.372929	-0.272869	0.0448987	-1.02798	0.540485	0.662323	0.634855	-0.711735	1.19174	-0.278754	0.0214202	-0.195314	0.918344	0.193914	-0.248332	1.19769	0.453943	-0.432736	1.57456	-0.882983	-1.14179	-1.50308	0.836289	-0.595739	0.449269	-0.893315	0.789736	-0.678796	-1.50308	-0.327517	-0.332459	-0.615685	-0.707838	0.117489	0.645951	0.268225	0.366822	-1.07139	-0.203948	-0.0733711	0.821453
0.116428	0.424649	-0.385824	0.645689	0.0783462	1.1058	-0.0832386	0.155822	0.544988	0.099919	0.0230601	-0.119979	0.0168708	-0.401531	0.290185	0.356703	0.0880845	0.892448	-0.238235	-0.174741	0.160921	-0.0216959	-0.0383888	0.255616	0.572929	0.138296	0.140349	0.75541	0.101727	0.159301	-0.844264	0.378045	0.122935	0.725819	0.128418	0.309956	0.0780024	-0.844264	-0.272369	0.07549	0.0825202	-0.0937449	0.0623169	-0.0390489	0.262804	-0.545696	-0.116654	1.01125	0.948419	0.0312309
1.01376	0.573631	3.82436	-0.196302	0.732004	0.345481	0.0977875	-0.019662	0.690146	0.965674	0.557342	0.610172	0.180228	1.59665	0.011225	0.305514	0.639445	0.583998	1.53262	0.534487	0.281826	0.589819	-0.667009	0.160462	-0.0808023	-0.0103962	-0.254177	0.0469113	0.260443	1.02139	0.831435	-0.0837739	1.39941	0.739085	0.287374	0.612979	0.15036	0.831435	-0.159803	0.861493	-0.0187538	0.411052	1.28021	0.183768	0.63527	0.184308	0.768691	-0.196227	2.07355	0.221938
-0.205294	-0.713703	-0.381146	-0.346142	-0.0906554	-0.49301	-0.0716546	-0.372861	0.8516	1.15903	-0.025522	-0.947395	0.0348626	-0.651765	-0.6915	-0.962819	0.815453	-0.147604	-0.384897	-0.0757802	-0.294486	-0.258705	-0.164941	0.52905	-0.210378	0.00606629	-0.495077	0.270532	0.0577377	0.233256	-0.740918	-0.466609	0.576972	-0.258069	-0.125111	-0.562882	0.446497	-0.740918	0.0246154	0.0373917	-0.0728008	-1.05706	0.306351	-1.06735	0.154913	0.0219208	-0.0741975	-0.417658	-0.379794	-0.677646
-0.434454	0.892358	0.0877148	-0.281111	-0.809342	0.636405	-1.11532	0.764026	0.726905	0.060385	-0.278228	0.805887	-0.684356	-0.0730838	0.21459	0.449671	-0.420042	0.326093	-0.244712	0.432744	-0.952936	1.47539	0.225899	-0.749073	0.588749	0.884196	-0.279133	1.10805	-0.974219	-0.946702	-0.486524	0.743204	-0.385779	-0.331531	-0.595178	0.702212	-0.712023	-0.486524	-0.563633	-0.0248856	-0.688555	0.165547	0.808381	-0.271459	-0.0277602	-0.793851	-0.589505	-0.273505	-0.726172	0.517861
0.356877	0.478529	0.442506	-0.479278	0.338512	0.0694582	0.00212719	-0.342609	1.168	1.61021	0.390471	-0.0227382	-0.0561969	1.11686	-0.56497	1.01081	0.197706	0.245548	0.671914	0.806638	-0.108428	0.489334	0.153846	1.20644	-0.195603	0.547134	0.061419	-0.047801	0.341227	1.06094	-0.0289928	0.0190469	0.701269	-0.0239958	0.13988	0.427889	0.889655	-0.0289928	-0.248239	0.976295	-0.00455156	0.269435	0.720408	-0.0463759	0.867345	-0.0499052	0.185195	-0.362475	1.41159	0.0508076
0.109268	-0.877833	1.3699	0.764313	0.687431	-0.0396385	-0.502253	0.212434	0.414521	-0.604974	0.245293	0.208094	0.562232	1.05113	-0.39263	-0.57285	0.25972	-0.161253	0.599292	-0.607899	0.834896	0.120879	-1.06939	0.22532	-0.673819	0.329854	0.280038	-0.114001	0.618421	0.0818289	0.463113	-0.577087	-0.0396972	0.264784	0.406797	0.228815	0.152968	0.463113	1.16784	0.0371633	-0.555967	0.0658695	0.0819363	0.514048	0.216472	-0.249875	0.855767	0.634398	-0.402528	-0.366879
0.219682	-0.00197935	-0.483914	0.363754	-0.111878	-0.816695	-0.0603993	0.00373542	0.207602	-0.417068	0.000349683	0.563604	0.312983	-0.478856	0.260142	0.2379	-0.0435022	0.316243	-0.356122	0.230122	0.158214	0.100497	-0.43782	0.213761	0.385333	0.218551	0.0370341	-1.23625	-0.116696	0.0988217	-0.863354	0.278798	0.0583211	0.268645	-0.110828	0.182389	0.221105	-0.863354	-0.742095	0.511508	0.0977395	-0.291775	0.0860487	0.43481	-0.438052	0.442758	-0.173435	0.971198	-0.592903	0.365353
1.41873	1.44161	0.0151764	-0.268575	0.603714	-0.0626252	0.148727	0.189322	2.02699	2.34238	0.751851	1.15473	0.102153	-0.245681	-0.39019	0.761433	0.799917	0.0386912	1.39184	0.917097	0.324305	1.27032	0.875744	1.30473	0.213902	1.45575	0.573122	-0.55988	0.553713	0.907467	0.894386	0.432374	1.43153	0.570065	0.933723	1.48026	0.904615	0.894386	0.723603	1.24884	0.411603	1.03811	1.56622	0.228046	0.965331	0.870155	1.00456	0.252921	1.0302	1.29527
0.454629	-0.0188577	0.234849	0.276002	0.494526	0.419046	0.12078	-0.383041	0.296454	-0.50358	0.173226	-0.0592497	0.310233	-0.039164	-0.208448	0.475319	0.375949	0.846508	0.905805	0.160636	-0.509806	-0.120862	-0.120539	0.440258	0.030593	-0.085905	0.521592	-0.491784	-0.0397751	1.11168	0.263685	-0.0456743	0.966203	0.347119	0.0807959	-0.421986	1.21919	0.263685	-0.0945309	0.282289	0.169666	-0.719054	-0.0604538	0.0224145	0.231263	0.253225	-0.423516	-0.374167	1.06111	0.0222531
0.452491	0.617266	0.445808	-0.136529	0.594664	0.153419	0.0157464	-0.35157	1.66757	1.39376	0.265722	0.190046	0.198164	0.766149	-1.51692	0.5503	0.424044	0.314211	0.277282	0.76865	-0.00753769	0.507524	0.0516762	0.676597	0.172702	0.0188976	0.422745	0.151199	0.490153	1.01967	0.522149	0.0651862	0.530887	0.405712	0.696606	0.273379	0.936255	0.522149	-0.0571317	0.788327	-0.180197	0.404622	-0.0112427	0.0071779	1.19142	1.20422	0.294468	0.124698	0.960226	0.327662
0.541354	1.07548	0.192451	-0.068654	0.114123	0.268628	0.200094	-0.115225	1.35893	1.84256	0.526772	0.0750553	0.0230294	0.176643	-0.173555	0.549425	1.00296	-0.129644	0.830641	0.672188	0.330149	1.12383	0.237061	1.09888	-0.187225	1.48433	0.98415	1.02522	0.595919	1.59157	0.421491	0.0764541	0.548397	0.242264	0.696352	0.128125	0.714615	0.421491	0.00165591	1.03032	0.180048	0.435937	0.264506	0.252058	0.866523	0.789239	1.23937	0.672069	0.922373	0.63381
-0.720646	0.194804	-0.498022	0.413906	-1.10424	0.185151	-0.820125	-0.0511954	-0.0580845	0.161379	-0.196153	0.382718	-1.35224	-0.0312522	0.519947	0.23407	-1.23252	0.746478	-0.172729	-0.416969	-0.400967	-0.175746	-0.0148536	-0.311574	-0.144285	0.0364264	-0.84898	-0.224666	-0.875717	-1.42699	-1.13757	0.0211536	-0.412882	-0.0600774	-0.7674	-0.603514	-0.584229	-1.13757	1.10323	-0.672312	-0.649479	-0.490716	0.121752	0.575728	-0.523076	-0.87847	-0.693391	0.148603	0.0820934	-0.11496
0.766226	-0.611822	0.530442	-0.559952	0.232614	-0.0758068	0.0389396	-0.353762	1.91602	1.6446	0.160233	-0.356217	0.164668	-0.00295027	-1.63176	0.177786	0.54425	-0.228984	-0.0583594	0.00147064	0.519801	0.284604	-0.548184	1.06585	0.055971	0.0418931	0.938685	-0.537732	0.215759	1.27069	0.258326	-0.00968753	0.211912	0.148162	0.210007	-0.0848725	0.00593787	0.258326	0.894925	0.161003	0.0574159	0.18535	0.153892	-0.218628	0.092497	0.166917	0.492119	-0.0538716	0.916092	-0.565137
0.727553	0.827698	0.604999	0.308328	0.818784	0.711255	0.711012	-0.285588	0.896508	0.959626	0.7844	0.128018	0.416789	0.0426934	-0.406683	-0.348052	0.80492	0.374498	0.220955	0.285082	0.177863	0.477382	0.259124	0.823643	-0.653799	0.965548	0.847299	0.376106	0.400058	1.22129	0.235579	-0.35527	1.39541	1.09471	0.370501	-0.0231202	1.26233	0.235579	0.140134	0.886842	0.700863	0.0491244	0.0811796	0.211666	0.787324	1.33137	0.306063	0.171543	1.74191	0.257049
0.516805	0.394109	0.308622	-0.193847	0.65064	0.134898	-0.0320218	-0.259628	0.873186	1.28129	0.582225	0.179274	-0.174781	1.44078	-0.388977	0.619355	1.04711	-0.307883	0.78945	0.386618	0.322519	0.482128	0.469714	1.06043	-0.677049	-0.433358	0.0422781	0.0522086	0.228994	0.928137	0.419779	-0.398464	0.889932	0.0440523	0.71167	0.326127	1.20117	0.419779	0.832883	0.526987	-0.232301	-0.265882	1.24174	0.184751	1.21515	0.744026	-0.087856	-0.0689262	1.03711	0.0758424
0.256416	0.230891	0.27926	0.0282098	0.503336	0.575485	-0.187467	-0.376582	0.435306	0.509102	0.705698	0.198449	-0.521343	0.0614015	-0.535937	0.187815	0.406152	0.345546	0.0331156	-0.028701	0.158665	0.282814	0.245174	0.82388	-0.59004	0.509905	0.187927	-0.626643	0.126305	0.948735	0.302661	-0.303197	0.893231	0.680753	0.517699	0.552299	0.914335	0.302661	1.14203	0.276222	-0.0973658	0.593897	0.262342	-0.485007	0.683977	0.0404826	0.713753	-0.146877	1.39826	0.81073
0.112762	-0.644451	0.779768	0.320415	-0.565331	-0.0898169	0.891027	-0.737343	-0.308493	0.463221	-0.00865366	-0.386563	-0.322152	0.854308	0.360818	-0.0105962	-0.415947	0.279851	0.319882	-0.168098	0.920106	-0.455263	-0.218474	0.0750497	-0.602171	-0.666616	0.563375	0.0305612	-0.265737	-0.169522	-0.407314	-0.398744	0.373268	0.248923	-0.131157	-0.703387	0.341301	-0.407314	-0.523152	0.0822933	0.85158	-0.933537	-0.15972	-0.163596	-0.16413	0.484139	-0.54926	0.0392484	0.856759	-0.406546
0.606325	0.105966	0.0514236	-0.327404	0.516536	-0.36318	-0.090868	-0.0503888	0.0622105	0.00404	0.393008	0.944917	0.683716	0.617309	-0.783433	-0.423308	-0.179182	-0.438573	0.595442	0.0833049	-0.0856368	-0.163998	-0.0201288	0.495978	-0.336278	-0.189347	0.126089	0.414817	0.752834	-0.559261	0.596825	-0.462803	0.114006	0.728646	0.166608	0.169662	0.568027	0.596825	1.09576	-0.007675	-0.145257	0.00625	0.313071	-0.674599	0.0211726	-0.314245	-0.71947	-0.144799	1.00901	0.542587
-0.334366	0.230283	0.555135	-0.75288	0.324104	-0.160943	0.0743178	-0.449379	0.284474	0.308729	0.00859751	0.542734	0.290653	0.361449	-0.784931	-0.247723	0.25844	-0.130036	0.538206	0.111551	-0.0191451	-0.0888401	-0.505541	0.321916	-0.362566	-0.42396	-0.530753	0.205593	1.1423	1.15931	-0.0730382	-0.500296	0.536418	0.204436	-0.381168	-0.347429	0.300442	-0.0730382	-0.299459	-0.082805	-0.0292359	-0.376361	0.28425	-0.95559	0.698529	-0.245536	0.225591	-0.187899	0.461574	-0.136971
0.328635	-0.194235	0.321015	0.40739	0.256199	0.20593	0.816819	0.633343	0.270765	-0.212754	-0.155631	-0.0600582	0.134132	0.116977	0.818283	-0.0342531	-0.979846	0.682758	-0.274486	0.0962047	0.499246	0.0818294	0.686911	-0.168703	0.199528	0.278227	0.265156	0.0957876	0.175151	0.158964	-0.343033	0.175141	0.431251	0.496509	0.583246	0.197939	-0.48672	-0.343033	0.111534	0.288867	1.1979	0.194579	-0.0468386	0.589075	0.180971	0.230373	-0.182511	0.577931	-0.678482	0.623163
-0.00591971	-0.290613	-0.325079	-0.347811	-0.247381	0.426151	0.226444	-0.299384	0.162618	-0.03179	0.581908	-0.150542	-0.10279	0.164431	0.308843	-0.410792	-0.400178	0.116391	-0.092809	0.220578	0.470536	0.00366863	0.163819	0.229698	0.106522	0.00659063	0.0728377	0.475461	0.489668	0.250079	-0.403552	0.0966798	0.742353	0.333179	-0.551664	-0.493324	0.00132708	-0.403552	1.77483	0.06498	0.302262	-0.429371	-0.535924	-0.786744	0.0676172	-0.132247	0.600315	0.701581	-0.599419	-0.39608
0.552377	1.01537	0.355125	-0.496518	0.266309	-0.992358	0.484935	-0.228722	0.788615	1.31671	0.726538	-0.661148	-0.0714047	0.433247	0.660937	-0.183918	0.861908	-0.531675	-0.246587	0.519288	1.74425	0.0820758	-0.121044	0.518301	-0.070145	0.0418311	0.468067	0.22129	0.319022	1.01235	0.313565	-0.0866494	-0.29568	1.00697	-0.910953	-0.0594798	0.806647	0.313565	0.358929	0.300877	0.476893	0.032655	0.0959174	-0.445123	0.246281	0.273055	-0.446329	0.479561	0.818881	0.0707137
0.101989	0.859613	0.667586	0.0535154	0.162463	0.0951571	-0.499219	-0.135638	1.34204	0.210102	0.426856	0.26514	-0.273188	0.63005	-0.36351	0.398055	0.269397	-0.695213	0.944237	0.421828	-0.118474	1.13227	0.0732112	0.768412	0.475099	-0.170861	-0.168533	0.229533	0.252284	0.837171	0.701135	0.244121	0.402526	0.221966	0.0615677	0.304932	0.87577	0.701135	-0.102195	0.466432	-0.614617	-0.713379	0.664445	-0.313682	0.636348	-0.288284	0.189678	-0.479766	0.644537	0.569853
1.04195	1.04962	-0.131528	-0.713794	0.465504	-0.402247	-0.178827	-0.222288	0.838687	1.97738	0.187437	-0.0767007	0.0460561	0.616781	-1.27615	0.700771	0.81573	-0.452101	0.759237	0.735446	-0.493092	0.550475	-0.0499838	1.11248	-0.19186	0.155213	0.311077	0.708189	0.130551	0.211302	0.131581	0.0804015	0.819297	0.369535	0.509841	0.421879	1.04156	0.131581	0.0696889	1.29944	0.0258647	0.441848	0.217222	0.716948	0.446128	1.01964	0.895903	0.619662	0.299241	0.342969
-0.599175	-0.9459	0.661326	-0.251169	-0.107639	-0.00255265	0.107565	-0.0392438	-0.23842	-1.09357	-0.433039	-0.389011	-0.608802	-0.255678	0.702522	-1.15948	-0.943499	0.435508	-0.296702	-0.965462	0.42936	-0.203117	-0.0996188	-0.395392	-0.0508051	-0.368154	0.0842466	-0.343736	-0.259423	-1.09912	-0.72571	-0.320887	-0.496874	0.272445	-0.501683	-0.102037	0.23439	-0.72571	0.71435	-1.78211	-0.124793	-0.744111	-0.450452	-0.40963	-0.701958	-0.213012	-0.604078	0.0638963	-0.349041	-0.767829
0.182311	0.534924	2.22229	0.323501	0.0758262	-0.224372	-0.368366	0.191044	1.2969	0.739323	0.560089	1.40401	1.27133	0.551224	-0.775353	0.334917	0.0874763	0.064043	1.0183	0.320279	-0.659877	0.780709	-0.568754	0.309792	0.0709443	0.479567	0.345789	-0.622574	-0.13872	0.0352868	0.91818	0.00707953	-0.167396	0.470653	0.401963	0.695366	-0.538665	0.91818	0.196941	0.383243	-0.481289	0.0487159	1.17132	0.0132042	0.469602	-0.120203	0.919082	-0.65988	0.890742	0.349319
0.535938	0.528044	1.95684	-0.235236	-0.0297473	0.023556	-0.32406	-0.0189121	0.879571	1.44332	0.577536	0.664764	0.905633	0.21534	-1.13554	0.658682	0.829775	-0.748904	1.19245	0.609753	0.805949	0.306575	-0.146969	0.436758	-0.213778	-0.0618642	0.07534	-0.187982	0.945979	0.46187	1.20866	-0.31685	-0.248712	0.224097	0.301124	0.841847	0.690007	1.20866	0.61925	0.59805	-0.354809	0.476467	1.46235	-0.205555	1.03296	0.0792732	0.52515	-0.0700166	2.00765	0.841481
0.681277	1.35322	0.0664346	-0.55625	0.137779	-0.529678	0.00118909	0.0271233	1.63537	1.62139	0.766054	0.489064	1.13005	0.264015	-0.654083	0.294123	0.41547	-0.37004	1.1376	0.705858	0.179136	0.912574	-0.111564	1.06058	0.0904291	-0.21927	0.0763543	0.824139	0.411023	0.545247	0.554195	-0.0201331	0.722712	0.252889	0.570732	1.00953	0.402599	0.554195	0.184085	0.493025	-0.2524	0.090735	0.968049	0.0165684	0.539936	0.0327001	1.01463	0.299951	0.379978	0.666158
0.946083	0.943976	0.615362	-0.146564	0.17651	-0.781731	0.155662	-0.157466	1.86176	1.53948	0.556397	0.117141	0.108596	0.610643	-0.607823	0.159305	0.823057	-1.08499	1.20665	0.899034	0.405464	0.934894	0.0192987	0.677139	0.193782	-0.00554691	0.068377	0.814911	-0.0233911	0.693905	0.279377	0.218494	0.379006	0.540317	0.360257	0.391904	1.0362	0.279377	1.03134	0.301808	0.156349	-0.217135	0.981129	-0.375553	0.412618	-0.219676	0.285162	0.137176	0.404141	0.21505
0.49273	0.342396	0.355387	-0.746432	0.689976	-0.462457	0.00175146	-0.292403	1.86352	1.02817	0.515594	-0.0833323	0.289393	0.225959	-0.565048	0.735346	-0.270658	0.226853	1.0829	0.475658	0.211139	0.191322	0.325034	0.857751	-0.759993	-0.10896	0.426859	0.78334	0.249894	0.901551	0.720794	-0.420417	0.0617928	0.769081	0.303968	0.101552	0.741217	0.720794	0.870388	0.619175	-0.19597	0.607445	0.231743	-0.62016	0.164514	-0.732936	0.00551484	0.102128	0.488209	0.227426
0.999665	1.27551	0.375904	-0.529614	0.890624	0.147133	0.506147	0.0156491	1.63412	2.14389	0.667418	0.0603712	0.494235	-0.0815968	-0.684338	0.322674	0.873502	0.394893	0.868572	0.951218	0.743504	0.546735	0.537094	1.42057	-0.132318	0.735615	0.517534	0.051351	0.414285	1.20697	0.651105	0.200396	1.71446	1.96889	0.515399	1.08351	0.455822	0.651105	0.747543	1.20249	0.667068	0.922623	1.23022	0.317645	0.529913	0.234201	0.310955	0.743563	1.37286	1.2609
0.124535	-0.541643	-0.24865	-0.193135	-0.709268	-0.26836	1.07172	-0.340443	0.453791	0.229729	0.134658	-0.716742	-0.0472039	-0.194997	-1.36184	-0.362416	-0.211779	-0.161568	-0.487018	-0.369429	-0.491252	-0.198682	-0.594139	0.067939	-1.17986	-0.305053	-0.746624	-0.456429	-0.00211483	0.286181	-0.0867792	-0.875225	-0.240028	-0.0909196	-0.276444	-0.240287	0.584027	-0.0867792	-0.158196	0.236405	0.843345	-0.685688	-0.520511	-0.893865	-0.397275	-0.526849	-0.262936	-1.05191	0.165011	-0.760116
0.849495	0.395586	-0.784242	-0.12502	0.301109	-0.269038	-0.720732	-0.497118	1.23612	1.19129	0.606224	-0.329742	0.418302	0.311245	-1.338	-0.537393	0.4087	-0.350871	0.663232	0.755657	0.803184	0.282869	-0.0420763	0.833787	-0.527136	-0.163118	0.558313	0.307976	0.348796	0.443781	0.707175	-0.417666	0.470056	0.517853	0.947139	0.211577	0.361569	0.707175	-0.109772	-0.252142	-0.823928	-0.108221	0.159862	-0.172134	0.878297	0.478588	0.693253	0.921383	0.858832	0.526326
-1.20509	-1.31276	-0.239146	-1.3817	-1.28528	-1.39082	-0.738494	-1.51325	0.0638527	-0.488098	-0.448105	-0.87226	-0.643769	-0.82787	-2.25241	-1.61379	-1.21974	-1.39711	-0.832117	-1.0064	-1.25262	-0.94342	-0.947596	-0.704791	-1.25233	-0.702557	-1.29465	-0.961394	-0.99495	-0.690943	-1.97629	-1.28093	0.103863	-0.347674	-1.30268	-1.55003	-0.827299	-1.97629	-0.0721195	-1.77233	-0.453518	-1.39062	-0.731872	-1.19632	-0.914177	-0.349078	-1.04097	-1.04061	-0.777977	-0.875537
0.514088	1.25899	-0.213688	-0.0655892	0.683722	0.413496	0.160224	-0.345917	0.739468	0.839034	0.96757	0.339066	-0.344438	0.784544	-0.46193	0.460573	0.850673	0.106796	0.86608	0.344156	0.127601	0.370066	0.393254	1.30195	0.136365	0.00838371	-0.167043	-0.0866428	0.295326	1.37613	0.614503	0.120273	1.697	0.116787	0.569675	0.499613	0.84185	0.614503	0.0624661	0.403512	0.591655	0.484355	1.12408	-0.0444926	0.665544	0.248283	1.06028	0.226868	0.767376	-0.027463
0.278551	-0.524673	-0.110064	-0.198155	-0.105528	-0.740725	0.687017	-0.728867	0.757027	0.945608	-0.401129	-0.927509	-0.122185	-0.504318	-1.08804	0.248867	0.455135	0.569956	-0.143983	-0.0569879	-0.169467	-0.0655219	-0.542703	0.00249003	0.115858	0.463639	-0.231079	-0.0859551	-0.0957444	0.13096	-0.963934	-0.156046	0.804076	0.364577	-0.428024	-0.418967	0.25034	-0.963934	-0.186017	0.324017	0.809623	-1.06554	0.807004	-0.937931	0.0594517	0.752348	-0.281102	-0.0216266	-0.29771	0.0323416
-1.08247	-0.852958	-0.426878	-0.703221	-1.13611	0.843636	0.133557	0.00531375	-0.610589	-2.14435	-0.688721	-0.848811	-0.664259	-0.130138	1.30354	-0.868674	-0.630154	1.08996	-0.788212	-0.801778	-0.306093	-0.646257	-0.638224	-1.08266	-0.666673	-0.220198	0.227925	-0.609442	-1.2397	-1.11168	-1.94891	-0.432027	-0.618941	0.0324265	-0.82758	-1.16816	-0.850845	-1.94891	-0.0330022	-1.49651	-0.0408296	-1.19809	-0.7373	-0.884484	-0.788667	-0.84295	-1.04768	-1.19185	-1.35401	-0.931622
0.517655	1.04944	-0.0182931	-0.152815	0.736652	0.0739815	0.094344	-0.174281	1.07651	0.147122	0.965481	-0.68078	-0.0188284	0.427143	-0.31219	0.401053	0.43373	0.403793	1.33339	0.556783	0.0810862	0.559037	-0.21342	1.03013	-0.16732	0.832101	0.267323	0.957611	0.392721	0.827797	-0.109611	-0.0321552	1.04742	0.795189	0.537881	0.261915	0.547645	-0.109611	0.0994689	0.205268	-0.0373247	0.227582	0.546721	-0.137911	0.759119	-0.399832	0.133988	0.416086	1.17553	0.701228
0.96525	0.665816	-0.48737	-0.155152	0.458849	-0.087722	0.887757	0.00452708	0.601406	0.695249	0.458636	-0.015479	0.401737	0.0910366	0.41572	-0.229857	0.13884	0.0268505	0.464441	0.0919088	-0.747903	0.325268	-0.614076	0.431593	-0.428824	0.617471	0.383575	0.345573	1.10242	0.366511	0.11017	-0.241498	-0.0255574	-0.264961	0.304994	0.154496	0.7963	0.11017	0.0500512	0.141843	0.937463	0.595897	0.0235512	-0.519871	-0.276203	1.41651	0.255871	0.291256	0.546769	-0.447698
0.344781	0.152611	-0.211638	0.0539956	-0.661986	-0.0926535	1.03812	0.353759	-0.21799	-0.562884	-0.511648	-0.744318	0.213321	0.512724	0.618975	-0.374158	-0.707703	0.578881	-0.146384	0.173529	-0.951194	-0.0545798	0.328116	-0.0181073	0.232776	-0.22375	-0.0651175	0.968204	-0.232215	-0.406189	-0.095967	0.147429	0.0431789	1.15506	0.374989	-0.086041	0.196677	-0.095967	0.343719	-0.566484	1.12123	-0.310776	-0.460431	0.419744	-0.124035	-0.125118	0.231266	1.1644	-0.780999	-0.440978
0.920623	-0.0228191	0.391466	-0.464099	0.540266	0.0243909	0.525729	-0.000114664	1.4365	1.7585	0.516582	-0.187326	0.893746	0.056186	-0.23011	-0.0066358	0.742815	0.441509	0.257421	0.391328	0.299162	0.846704	-0.284508	0.794861	0.0866323	1.323	-0.0163968	1.00914	0.477174	0.499122	0.136597	0.126243	1.02845	0.27124	0.0969205	0.397409	0.881577	0.136597	1.42308	0.559398	0.699708	-0.172825	0.734722	-0.533409	0.512923	0.302786	1.02548	0.865746	-0.0579303	1.02356
0.764003	0.193203	1.29421	-0.469902	-0.22246	-0.331084	-0.0122169	-0.387989	1.8445	1.70824	1.05366	-0.0723907	-0.0738338	-0.0868291	-0.7669	0.354083	-0.321641	-0.710741	1.48489	0.628747	0.473729	0.950819	0.0928037	0.94158	0.145733	-0.277196	-0.0683185	1.00955	0.0255791	0.842292	0.034743	0.18335	1.07886	1.17485	0.649688	0.384675	0.561622	0.034743	0.736515	0.421753	-0.0906082	-0.144346	1.55673	-0.560642	0.46729	0.567626	0.427676	0.224703	0.457606	0.0382201
1.30837	0.63823	1.89138	-0.420729	0.158193	-0.0998866	0.0742941	0.00960542	1.66726	1.21092	1.09732	0.151588	-0.191466	-0.108013	0.21763	0.972289	0.56432	-0.229184	0.977704	0.821169	-0.0616925	0.971987	0.559996	0.929277	0.459614	0.518276	-0.382534	0.221684	0.227461	0.572934	0.203217	0.539041	0.690463	-0.0998796	0.643522	0.683319	0.886207	0.203217	0.111413	0.901552	-0.00339466	0.645792	1.93279	-0.31279	0.446839	0.0760637	0.159778	0.454948	0.734313	0.303713
-0.279807	-0.567659	-0.279853	-0.82542	0.0906122	-1.34521	0.0985308	-1.06951	0.421552	0.802672	-0.837865	-0.820051	-0.164147	-0.474643	-1.49229	-0.588806	-0.167405	-0.967911	-0.3754	-0.624686	-0.642066	-0.753956	-1.26604	-0.297612	-1.49911	-0.285621	-0.976003	-0.680005	-0.418018	-0.0960476	-1.12685	-1.68581	0.472786	0.00958419	-0.720332	-0.821625	-0.115288	-1.12685	-0.822822	-0.811861	0.152567	-1.2213	-0.163178	-1.14274	-0.52267	0.0695716	-0.938206	-0.582832	-0.626615	-1.07294
0.746065	1.30949	0.399844	-0.287827	0.349557	-0.740027	0.574309	-0.0620259	1.4957	1.61642	0.626764	0.366539	-0.190341	0.0932755	-1.09616	0.758709	0.561823	-0.471882	1.01725	0.834374	0.609011	0.845187	0.388644	1.16353	-0.246128	0.755636	-0.0873276	-1.12619	0.800939	0.694327	0.773823	0.0114488	1.97108	0.801354	0.581285	0.955871	0.216352	0.773823	0.218896	0.18331	0.373663	0.0213979	1.6074	0.0264268	-0.0390584	0.424771	1.03733	0.557016	1.24784	0.853904
0.267817	0.551636	-0.148255	0.0981785	0.399004	0.292393	-0.336977	0.106505	0.433694	0.835098	1.13852	0.29755	0.751931	-0.361028	-0.467881	0.402888	0.696998	0.693106	0.35271	0.776072	0.0106563	0.234165	0.474204	0.788066	-0.502432	-0.193366	0.895474	0.899476	0.954842	0.417874	0.682725	-0.291457	1.40278	-0.213137	0.861382	0.429255	1.40878	0.682725	0.294268	0.185405	-0.419554	1.09518	-0.160728	0.202294	0.771638	0.978833	0.596709	1.13443	1.09205	0.498199
-1.06365	-0.593547	-0.637788	-0.313201	-1.45978	0.575323	-0.620469	0.0670187	-0.436995	-2.04847	-0.794197	0.741443	-1.01859	-0.428227	-0.528653	-0.17431	-1.12494	0.871803	-0.355269	-0.130832	-1.01035	-0.73841	-0.537701	-1.36397	0.543726	-0.34684	-0.721051	-0.0333705	-1.09426	-1.08711	-1.73307	0.437124	-0.657518	-0.432795	-1.23324	-0.88531	-0.873082	-1.73307	-0.475311	-1.1622	-0.43443	-0.759702	0.508965	-0.0625302	-0.117233	-0.895862	-0.826319	-0.310634	-0.982545	-0.74831
-0.308961	0.359387	-0.160375	-0.165251	-0.841309	-0.109525	0.385536	-0.203383	0.199066	0.657234	0.0942345	-0.282557	-0.450375	-0.591134	0.07635	0.132763	-0.49096	0.438023	-0.060143	0.188382	-0.3774	-0.028528	0.672254	0.0631374	0.266204	0.404217	-0.415234	-0.201546	-0.348613	-0.446479	-0.050737	0.344753	0.241118	0.335032	-0.0442085	0.650209	-0.826422	-0.050737	1.36785	0.181902	0.491173	0.190562	0.298762	0.253881	0.046968	0.0508837	-0.116814	0.380393	-0.388141	0.611935
0.150245	0.302927	-0.276846	0.138454	0.712387	-0.22282	1.00654	-0.260352	0.722826	1.48612	0.467295	0.177879	0.163973	0.0324643	-0.170322	0.560604	0.0278975	0.0857861	0.360435	0.32226	0.445062	0.472852	0.151469	-0.190953	-0.443669	0.598605	0.63221	0.112019	0.250869	1.5604	-0.291899	-0.148763	1.1993	0.870464	0.312107	-0.107712	0.564482	-0.291899	0.0321839	0.380147	1.06063	0.0452925	-0.0685612	-0.363249	0.563916	0.736295	0.211007	0.348021	-0.0132117	-0.248498
-0.14088	0.982981	-0.486152	-0.473911	0.0518337	-0.046779	-0.347417	-0.0723306	1.3775	1.03346	0.781372	-0.561966	0.52899	0.720231	-1.18877	-0.207618	0.60328	-0.655913	1.26356	0.40622	0.556796	0.0565967	0.113296	0.4723	-0.168544	-0.44188	0.0772204	0.994799	0.527406	0.150333	1.22443	-0.308444	0.987599	0.547315	0.628311	0.527403	0.977067	1.22443	0.626993	0.017175	-0.365106	0.48672	0.121707	-0.0614964	0.95024	-0.78257	0.703325	-0.709419	0.621896	0.519023
0.791337	1.0416	0.572678	0.0432375	0.563878	-0.385535	0.125469	-0.253968	1.69038	1.41766	0.429646	0.12596	0.168148	0.409112	-0.671447	0.780444	0.115585	-0.583044	0.802446	0.742888	-0.0849538	0.38729	-0.492626	1.02173	-0.204371	0.679964	0.0986907	0.0872363	-0.0284985	0.471744	0.692279	-0.0754771	-0.0667272	-0.0843347	0.59663	0.563171	0.911672	0.692279	-0.200124	0.652422	0.145305	0.113667	0.192026	0.0366179	-0.0158427	0.191408	0.38804	0.391583	1.55688	0.595366
1.14868	1.26774	0.153516	-0.35681	0.365556	0.492	0.534294	0.005201	1.52125	1.79034	1.50864	0.0733951	0.0630728	0.415842	0.332452	0.950519	1.11411	0.693033	1.43195	0.921514	0.219875	0.458416	0.656541	1.55767	0.362061	1.48007	0.361287	0.350532	1.01705	1.37654	0.774678	0.444889	1.05498	1.56522	0.770126	0.66137	1.30458	0.774678	1.43217	1.09036	0.527578	0.189381	1.0563	-0.0676883	1.34443	0.985226	1.30611	0.730181	0.572671	0.987105
0.739153	1.37475	0.424859	-0.268323	0.382778	0.675251	0.235302	-0.0931001	1.10043	0.994332	-0.170603	-0.582873	1.42117	0.244231	-1.12843	0.246158	0.545787	-0.264567	0.128316	-0.248213	0.161433	0.655627	0.0794862	0.405152	-0.196861	-0.356505	0.266013	-0.0607514	-0.0832669	0.466948	0.280899	-0.296129	0.6737	0.291052	-0.0330776	0.386992	1.04823	0.280899	0.927288	0.0119483	0.0726378	0.0554225	0.0841938	-0.867032	0.784351	-0.189386	0.684051	-0.227234	0.869241	0.89113
0.855571	1.80906	1.09021	-0.0679129	0.807174	0.160863	0.278322	0.207919	2.20429	2.39806	0.991408	0.508973	0.549612	-0.0919652	-0.88397	1.27212	0.834913	0.375361	0.772787	1.04844	0.637299	1.31549	0.687136	1.64201	-0.000305776	1.52059	0.68645	0.254801	0.861082	1.53374	1.00806	0.241313	2.00229	1.2758	0.965484	1.11195	0.804645	1.00806	-0.0941297	1.14545	0.258985	0.480694	1.15732	0.404602	1.11214	1.14333	1.12604	0.708153	1.37544	1.53699
-0.802182	-0.38166	-0.94259	0.176243	-0.205574	-0.0685861	-0.438815	-0.0943396	0.124602	-0.756244	-0.510317	-0.445192	-0.524265	0.366212	0.530428	-0.855775	-0.972661	0.227929	-0.30785	-0.127033	0.381918	-0.31175	-0.168095	-0.479782	0.0444587	0.0718564	-0.327349	0.831011	-0.570507	0.489896	-0.787683	0.0237029	-0.24688	1.01016	-0.482344	-0.311001	-0.474323	-0.787683	-0.109063	-0.850725	-0.376338	0.20783	-0.391872	0.45384	-0.0866927	-0.0797723	-0.0199741	0.234455	-1.35986	-0.433119
-0.511232	-0.59848	-1.26492	0.781516	-0.661716	1.4456	-1.1816	0.16957	-0.710613	-2.18414	-0.431102	0.440724	-0.122303	-0.0633558	0.98256	-0.368953	-1.24459	1.27619	-0.289529	-0.861527	-0.142564	-0.356532	0.0725162	-1.06759	0.353528	-0.0233517	0.181434	-1.33246	-1.65517	-1.02214	-0.968877	0.169093	-0.738655	1.37842	-0.596263	0.269221	-0.717143	-0.968877	-0.191184	-1.28805	-0.49187	-1.02343	-0.52774	-0.0567606	-0.646716	-0.490163	-1.28008	-1.34273	-1.08579	-0.586528
0.738973	0.706541	0.310213	-0.328538	0.532169	0.877506	-0.397404	-0.239685	0.0257769	0.515794	0.147255	-0.205843	-0.25395	-0.0266785	0.630692	0.137225	1.11147	0.376453	0.0718298	0.423498	0.589444	0.308787	0.336224	0.575825	-0.0659906	0.723826	0.12953	-0.904229	-0.208356	0.823958	-0.530545	0.0606359	0.372385	0.753501	-0.15626	0.533589	0.82198	-0.530545	1.70525	-0.094625	-0.233797	-0.406668	0.378792	0.148628	0.263757	0.0733271	0.0195393	-0.139841	0.367556	0.363513
0.684373	0.726318	0.461116	-0.245526	0.536876	0.139671	-0.263122	0.296278	0.287823	0.160854	0.493364	0.526849	0.703804	0.259787	-0.679743	0.240059	0.423418	0.130179	0.984502	0.225729	0.417421	0.927839	0.576831	0.507333	0.335956	0.580372	-0.426392	1.55251	0.692912	0.414112	0.524499	0.216114	0.40522	1.03808	0.709645	0.673407	0.12633	0.524499	0.877125	0.39123	-0.284704	0.671155	1.01828	0.33277	1.07528	0.264882	0.851308	0.974058	-0.0318611	0.505568
-0.773012	-1.13331	-0.0843775	0.0697271	-1.28365	-0.905578	-1.06735	-0.25189	-0.293159	-1.47816	-0.351069	-0.182782	-1.08481	-0.234381	-0.06329	0.0884868	-1.65452	-0.83388	-1.37101	-0.499717	-0.977654	-0.646137	-0.756644	-1.26671	0.161172	-0.109303	-0.469413	0.137934	-1.15145	-1.03485	-1.29175	-0.0484362	-0.697902	1.10317	-0.588123	0.269401	-1.22554	-1.29175	-0.209005	-0.355083	-0.7246	-0.20825	-0.464997	-0.514852	-0.236309	-0.90333	-1.08828	-0.325147	-1.48873	-0.563245
-0.651774	0.605635	-0.515334	-0.265139	-0.755405	-0.235831	-1.31617	0.621524	-0.510875	0.543862	0.0267685	0.0658572	-1.10959	-0.820929	0.002465	0.624878	-0.922585	-0.396575	0.247207	0.154797	-0.550014	0.280659	0.234989	-0.547803	0.923178	0.361436	-0.447388	0.168977	-1.0979	-1.01032	-1.62993	0.898258	-0.513096	0.230915	-1.01906	0.0258268	-0.497142	-1.62993	-0.520531	-0.158693	-1.28174	-0.900124	0.970787	-0.32242	-0.0736353	-0.40987	-0.989182	-0.275042	-1.00919	-0.151552
-0.22407	-0.941301	0.549934	0.158049	-0.059187	-0.15384	-0.420215	0.0690812	-0.0846054	-1.05226	-0.545999	-0.293603	0.182068	0.128855	-0.567072	-0.38199	-0.810197	-0.418828	-0.703534	-0.49224	-0.139051	-0.486703	-0.506624	-0.159924	0.14616	-0.283509	0.206491	0.523743	-0.280052	-0.137908	0.114539	-0.188799	-0.495934	0.591112	-0.484394	-0.422905	-1.11271	0.114539	0.0581487	-0.814817	-0.492704	0.131265	-0.384557	0.276269	-0.0492669	-0.399302	-0.295603	0.294014	-0.386239	-0.319271
-0.0911715	-0.576242	0.686397	-0.0950451	0.397231	-0.564485	0.777257	0.0250876	-0.152045	-0.550753	-0.455226	-0.592798	0.959541	0.291656	0.03547	-0.652209	-0.686684	-0.716992	-0.225823	-0.802756	-0.367764	-0.169485	-0.114461	0.155712	-0.0653521	-0.495193	0.445925	-0.551503	-0.0131373	-0.416905	0.090462	-0.244449	-0.0803413	0.767456	0.0625296	-0.504803	-0.464727	0.090462	0.165671	-0.748863	0.650823	-0.0735075	-0.758641	-0.168376	-0.0971449	0.208368	-0.311127	0.566623	0.152427	-1.22449
-1.07526	-0.535858	-0.85723	-0.637858	-0.95153	0.769045	-1.40822	0.0777704	-0.445074	-2.60908	-0.792887	0.889007	-1.22129	-0.00546566	0.94777	-0.261198	-1.08203	0.338911	-0.845931	-0.245824	-0.363121	-0.967597	-0.542644	-1.62658	0.26673	0.134755	-0.00388722	-0.859696	-1.73628	-0.884149	-1.85803	0.33958	-0.618527	0.0695562	-1.10729	-0.201865	-1.07825	-1.85803	-0.539392	-1.0096	-1.16494	-1.23376	-0.21465	-0.553486	-0.234374	-0.0121603	-1.33131	-1.95492	-1.32306	-0.536751
-0.564261	-0.504349	-0.595454	-0.118409	-0.522479	-0.642495	-0.938225	0.0299754	-0.386369	0.17731	-0.0607582	-0.485514	-0.673531	0.159871	0.516992	-0.353395	-0.44451	-0.515155	-0.187841	0.0152847	0.370588	0.456794	-0.0822263	0.110643	0.23415	-0.173121	-0.933963	0.48659	-0.32528	-1.12698	-0.496132	-0.0602991	-0.0848489	-0.372821	-0.711949	-0.0297176	-0.601588	-0.496132	0.0839887	-0.908819	-1.01576	-0.810318	-0.251642	-0.410136	0.189079	-0.488922	-0.40761	-0.396407	-0.281092	-0.209483
-1.32064	-0.217117	-1.0157	-0.84767	-1.95557	0.18073	-1.66654	0.504661	-0.365769	-1.71871	-0.574128	-0.446616	-1.21039	-0.697116	0.187913	-0.0336985	-0.665939	0.609408	-1.03259	-0.178148	-1.16821	-0.79571	-0.322374	-1.33493	0.261411	0.105951	-0.868376	0.413485	-2.04429	-1.25457	-1.7773	0.359895	-0.42726	-0.145055	-1.20003	-0.012311	-1.09035	-1.7773	-0.682813	-0.352452	-1.63582	-1.2834	-0.0233108	-0.129517	0.0767005	-0.585481	-1.11862	-0.997153	-1.4024	-0.310538
-0.155417	-0.198391	0.116906	0.402567	-0.124369	-0.233084	0.265784	-0.379842	0.114817	-0.095312	-0.253412	-0.606124	-0.973143	0.0350567	0.268845	-0.418101	0.297428	-0.256647	-0.884208	-0.763258	-0.577607	0.330329	-0.216211	-0.319903	0.382016	-0.268541	-0.563658	0.668387	0.258381	-1.0611	-0.487628	0.108441	0.420855	0.463265	-0.478797	-0.469598	0.0155497	-0.487628	-0.153512	-0.726296	0.26823	-0.332713	0.0485639	0.598272	0.358509	-0.332248	-0.574717	0.743697	-0.391504	-0.0723277
-0.394797	-0.143006	-0.0698008	0.678886	-0.554665	0.403211	0.0666955	0.248249	0.253816	0.162181	-0.0203503	0.697897	0.00221806	-0.0304878	0.275313	-0.497568	0.313638	0.348816	-0.562098	0.328891	0.478161	-0.0134844	-0.730326	-0.103996	0.766835	0.14291	0.711545	-0.0185737	-0.0206394	-0.568726	0.119978	0.47084	0.348012	0.346599	-0.368959	0.235678	0.592357	0.119978	0.335529	0.213963	0.0199618	0.0703018	0.850636	0.122397	0.152725	0.32152	-0.243467	0.514372	0.268631	0.555173
-1.14839	-0.606549	-0.390414	-0.303426	-0.843479	0.450373	-0.425468	-0.0393779	-0.150406	-2.08646	-0.0822105	0.267475	-1.07359	-0.338008	1.37948	0.219747	-0.811008	0.271678	-0.440606	-0.306308	-1.48881	-0.449022	-0.468229	-1.0758	0.743734	0.445275	0.0566739	-0.630122	-1.60282	-1.09185	-1.4494	0.487746	-0.199092	-0.358846	-0.740814	-0.189295	-0.853643	-1.4494	-0.225927	-0.868776	-0.103252	-0.833558	1.23724	-0.0492165	-0.308608	-0.525049	-1.07516	-0.21885	-0.700537	-0.594459
0.451156	1.12644	0.0620784	-0.38598	-0.0596031	0.722131	0.109966	-0.00951982	1.84296	1.31365	0.169413	-0.477265	0.210758	-0.0428711	0.17876	0.399497	0.277755	-0.110981	0.788794	0.396859	0.859669	0.797372	-0.0769313	1.12256	0.133557	1.15859	0.670463	-0.480671	0.500049	1.19751	0.530018	0.0515275	0.836236	0.605959	0.0321517	0.406102	1.33569	0.530018	1.39955	0.54521	0.124055	-0.0830083	0.173154	0.0652905	0.830274	0.834479	0.764877	0.246388	0.791946	0.535468
0.251947	-0.518644	0.462221	-0.182037	0.110346	-0.893262	0.376523	-0.268505	0.648174	-0.231874	0.146275	-0.269624	0.412319	0.53599	0.30239	-0.41516	0.353745	-1.44007	-0.172474	0.0159005	-0.310396	-0.271546	-0.217366	-0.361789	0.842544	-0.183877	0.149671	0.303962	0.348961	0.0397961	0.346009	0.460191	0.418956	0.621367	0.301446	-0.0264785	-0.758595	0.346009	0.14451	-0.729293	0.441309	-0.444218	-0.240741	0.357812	-0.16679	0.441802	0.18676	0.911321	0.122788	-0.643507
-0.692228	-0.140706	0.479698	0.0111986	-1.74761	1.50345	-0.988286	0.831341	-0.59408	-2.08639	-0.32819	1.24222	-0.819584	0.432416	0.573438	0.235784	-0.484301	1.65729	-0.867676	-0.391821	-0.628269	-0.706613	-0.272709	-1.3903	-0.200844	-0.0579863	-0.218639	-0.857337	-1.50736	-1.10332	-1.41669	-0.0306801	-0.611182	0.00317725	-0.770246	0.105632	-0.203889	-1.41669	-0.369454	-1.31508	-1.22128	-1.51741	1.39214	-0.0496298	-0.258565	1.17305	-1.04487	-1.61623	-1.17567	0.310353
-1.18407	-0.674913	-0.555201	-0.838543	-1.8581	-0.890099	-1.72923	-0.0999896	-0.768371	-2.24038	-0.685933	-0.945403	-1.43609	-0.825813	-0.80694	-0.51599	-1.35576	-1.01923	-1.13724	-0.212144	-1.16306	-1.16589	-0.231296	-1.47011	0.170444	-0.044632	-0.706921	-0.855853	-1.98448	-1.22946	-2.09745	0.117668	-0.679097	-0.40667	-1.24734	-0.956159	-1.27922	-2.09745	-0.768962	-1.04359	-1.66592	-1.54404	-0.378622	-0.550218	-0.236663	-0.87203	-1.25695	-1.15119	-1.46706	-0.942903
-1.19873	-0.729788	-0.553348	-0.590491	-1.16112	-0.0295484	-1.34555	-0.346493	-0.962092	-1.2244	-1.21601	0.317257	-1.28729	-0.369708	-0.521288	-1.10517	-1.05136	-0.30367	-0.77429	-0.314631	-0.906029	-1.00431	-0.224989	-1.11778	-1.05631	-0.150506	-0.528516	0.0341331	-1.00327	-1.00669	-2.10969	-0.690093	-0.90725	-0.258997	-1.09424	-0.294115	-0.387601	-2.10969	-0.454441	-0.468318	-1.32361	-0.911532	-0.302331	0.239887	-0.474389	-0.816599	-1.05747	-0.714686	-1.25727	-1.20182
0.0152962	1.01077	-1.02642	0.35018	0.130738	0.675795	0.702554	0.279806	1.20063	1.17655	0.272099	-0.213436	0.472211	0.338059	0.903395	0.514668	0.998452	0.513421	0.694763	0.920139	-0.414157	0.929399	0.113836	0.171795	0.786788	0.708084	-0.172508	0.24277	0.177031	-0.0779247	-0.0425106	0.694001	1.49914	0.309636	0.599681	-0.138754	1.12592	-0.0425106	-0.194987	-0.0736303	0.734435	0.731792	0.612686	0.720363	1.04012	0.0501992	0.126542	1.04052	-0.111428	0.741798
0.143305	1.23816	-0.564694	0.460277	-0.128366	-0.120737	0.446084	0.347375	-0.218641	0.45168	0.363751	0.929257	-0.102478	0.65062	0.425675	0.111852	0.142652	0.0721342	-0.000896504	0.031178	0.388656	0.329229	0.428169	0.260314	1.17036	0.111435	0.780643	-1.27081	0.406949	0.258235	-0.457715	0.809898	1.05101	0.684769	0.689688	0.642029	-0.0882113	-0.457715	1.40547	-0.0106007	0.640853	0.0632315	0.588275	0.369703	0.547622	0.709513	-0.413197	0.431417	0.964944	0.494048
-0.965656	-0.151032	-0.891383	-0.228183	-0.588258	0.439265	-1.14303	0.263445	0.769946	-1.60344	-0.29903	1.08423	-1.382	-0.411036	-0.54989	0.745133	-1.36512	0.974083	0.126892	0.447738	-0.491911	-0.295303	0.272702	-1.50273	0.293925	0.49154	-0.249534	1.15805	-1.13217	-0.373309	-1.519	0.591301	-0.175474	0.840719	-0.596096	0.352112	-1.06035	-1.519	-0.363045	0.49525	-0.976151	-0.753327	0.319991	-0.0448196	0.532312	-0.502409	-0.645534	-0.31034	-2.01972	0.534683
0.268477	-0.651083	1.14902	-0.129334	0.403526	-0.878183	-0.150237	0.13974	-0.33975	-0.24243	0.617149	-0.264662	0.575343	0.735535	-0.156537	-0.332659	-0.841384	-1.02145	-0.00893074	-0.503562	0.674946	0.112327	-0.638249	-0.220996	-0.327994	-0.260749	0.533359	-0.423077	0.454487	-0.72237	-1.14776	-0.216859	0.455399	-0.218702	-0.247336	-0.384123	-0.710793	-1.14776	-0.113306	-0.120933	-0.0769731	0.499185	-0.12351	0.565906	-0.549869	0.106762	-0.242275	0.158454	0.284316	-1.08418
-0.235367	0.521942	0.210127	0.0151006	-0.387521	0.433436	0.0206164	0.185184	-0.130544	-0.532765	-0.274466	0.855944	-0.118105	0.450954	-0.0348675	0.0259752	-0.335965	0.566446	-0.254868	0.173355	-0.0616209	0.283337	-0.0299137	-0.47357	0.222434	-0.114128	0.441795	0.890144	-0.0985425	-0.361959	0.032032	0.252729	-0.427755	0.436602	-0.471664	0.279862	-0.647583	0.032032	-0.54102	-0.317047	-0.136212	0.107192	-0.206507	0.112792	0.184593	-0.645375	0.176662	-0.421109	-0.248516	0.408621
0.506536	0.54693	1.3152	0.313609	0.902224	-0.588203	0.699834	-0.17952	-0.297535	0.364106	0.80063	-0.580425	1.08734	1.04	-0.0603725	-0.379093	0.557065	-0.879831	0.281295	-0.188172	0.368224	-0.303685	0.247139	0.509493	-0.38601	-0.172862	-0.0808964	0.490756	0.461038	0.0899392	0.916863	-0.42513	0.866194	0.645507	0.622766	-0.685088	0.579435	0.916863	1.43048	-0.165765	0.799875	0.389002	-0.295574	-0.033322	0.315892	-0.246784	0.258259	0.307733	0.882279	-0.561062
-0.599768	-0.00230213	-0.53374	-0.0254086	-1.35446	0.422261	-1.1207	-0.165547	-0.41886	-0.951202	-0.233642	0.0354176	-0.617371	-0.226042	-0.68853	0.257866	-1.18336	-0.167705	-0.686259	-0.281524	-1.23086	0.586484	0.379754	-0.789693	-0.133648	0.266811	-0.772618	-0.54177	-0.756103	-0.970118	-0.733675	-0.0812397	-0.808499	-0.198556	-0.49902	0.0803818	-0.402167	-0.733675	-0.440287	-0.896515	-1.13573	0.200235	0.236903	-0.266921	0.0641295	-0.582133	-0.872493	-0.50839	-1.10621	-0.423542
-0.356444	0.394605	-0.593906	0.0289137	-0.0165863	0.186728	0.0803966	0.15579	0.0103022	0.138859	-0.0979136	0.0561443	-0.869751	0.699054	-0.233577	-0.0704987	-0.32981	0.174239	-0.304285	-0.0869352	-0.203773	0.182874	-0.334734	-0.778765	-0.573593	0.0205369	0.521494	-0.583181	-0.964869	-0.492812	-1.1818	-0.308114	-0.83945	0.0563709	-0.3104	-0.0862426	-0.21036	-1.1818	0.0532127	-0.169873	0.63907	-0.422265	-0.251947	0.588347	-0.413463	0.572436	-0.465857	0.347731	-0.194828	-0.743478
-0.101648	-0.167497	-0.43601	-0.159585	-0.313804	0.11719	0.915104	0.0928984	-0.0334481	-0.242111	-0.13272	-0.237427	-0.837371	-0.273359	0.433968	-0.784648	0.89756	0.219748	-0.0881905	-0.4906	0.16511	0.109437	-0.370836	0.704552	-0.48333	-0.401893	-0.60141	0.114755	0.252994	0.711857	-0.284154	-0.434509	-0.252324	0.597994	-0.640912	-0.579647	0.5325	-0.284154	0.132246	-0.885961	1.10854	-0.363278	-0.561562	-0.408007	-0.328354	-0.107892	-0.278044	-0.396615	-0.455452	-0.987699
-0.964754	-0.736097	-0.519021	0.0368386	-0.105679	-0.111852	-0.540816	-0.2871	-0.124897	-1.21535	0.0039023	-0.222291	-1.26324	0.390383	0.0480975	-0.619668	-0.840324	-0.212659	-0.0836127	-0.262389	0.259891	-0.303327	0.277484	-0.678181	0.358951	-0.26104	0.398795	0.0884475	-0.331634	-1.03982	-0.545984	0.144998	0.148509	-0.249758	-0.645602	0.132798	-0.418953	-0.545984	-0.762952	-0.160555	-0.156483	-1.24116	-0.58041	0.714204	-0.613602	0.32565	-0.210619	-0.271265	-1.27532	-0.764777
-0.770002	0.553451	-0.332856	0.242909	-0.574704	0.463615	-0.175824	0.0492879	0.16336	-0.017235	0.0538443	-0.658286	-0.746116	-0.299591	-0.21591	0.194612	-0.538247	0.818633	-0.406685	0.675527	-0.0350507	0.826387	0.207434	-0.222106	0.763423	0.75022	-0.707504	-0.914199	-0.224751	-1.2619	0.099124	0.50462	-0.168083	0.0549654	-0.384554	0.282518	-0.576201	0.099124	-0.216842	-0.465798	0.0204474	0.508075	-0.113057	0.361528	0.82779	-0.631973	-0.0695501	0.658098	-0.446274	0.93972
0.244357	0.245603	0.424218	-0.16579	0.217651	0.963173	0.2952	-0.401702	0.56188	0.531294	0.296187	0.0360926	-0.00944038	1.8025	0.665173	-0.162957	0.106987	0.753933	0.492272	-0.0327917	0.0617055	-0.0959345	-0.207866	-0.0938069	-0.191007	0.0119892	-0.242781	1.12852	0.00507812	-0.065214	0.0704075	-0.0160846	-0.217474	0.449246	0.280591	-0.158382	0.75589	0.0704075	-0.378435	0.197278	0.261079	0.0039625	0.162954	-0.0929906	0.700118	1.28339	0.00272651	-0.460406	-0.152602	0.190171
-1.02393	-0.71377	-0.802984	-0.394037	-1.80263	-0.00353063	-0.889408	0.113832	-0.549141	-2.22876	-0.614807	-0.0818657	-1.23323	-0.356715	-0.76046	-0.377352	-1.41522	0.456236	-0.460665	-0.280951	-0.863238	-0.5433	-0.257909	-0.977327	0.02283	-0.0351876	-1.10998	-0.372876	-1.49207	-0.970161	-1.86967	-0.0646575	-0.352782	-0.215175	-1.20136	-0.296781	-0.815346	-1.86967	-0.904159	-0.887972	-0.668315	-0.706587	-0.629638	-0.470975	-0.384905	-0.591245	-1.18404	-0.197625	-1.3016	-0.857644
0.811835	1.36333	-0.32374	-0.323254	0.264706	-0.0519357	0.306335	0.149127	1.03067	1.73327	0.353882	-0.165829	-0.179569	0.413092	-0.74572	0.588027	0.423472	-0.0733461	0.0770011	0.712205	0.384651	0.407682	0.0206987	0.96915	-0.153691	0.982703	-0.344021	1.07129	0.200581	1.2575	0.056562	-0.0758596	0.521592	-0.122467	0.527945	0.391075	0.650057	0.056562	-0.285731	0.748258	0.314031	-0.35379	0.129827	-0.200097	1.32193	-0.0789169	1.12123	0.386621	0.616636	0.254626
-1.0792	-0.505688	-0.735396	0.233581	-1.02274	0.305947	-0.770605	0.0326046	-0.334845	-2.29145	-0.875985	-0.204669	-1.26399	-0.0268774	2.18479	-0.836023	-1.33075	0.342994	-1.2487	-0.598626	-0.49783	-0.774662	-0.790959	-1.1438	-0.42163	0.142044	-0.183605	-0.899096	-2.09439	-1.20736	-1.74066	-0.381781	-0.54822	-0.425188	-1.34404	-0.942056	-0.495361	-1.74066	-0.623119	-0.893012	-0.812596	-0.669311	-0.617459	0.0709243	-0.829106	0.270108	-0.974494	-1.06661	-1.35776	-0.406826
0.502237	-0.643632	0.433595	0.451523	0.263559	-0.426042	0.915362	0.421025	0.118223	-0.259916	-0.161443	-0.371363	0.918393	0.348496	-0.524575	-0.651297	0.37437	-0.646305	0.968887	0.354427	0.229206	-0.160435	-0.0692363	0.375347	-0.176148	0.566294	-0.20885	0.253991	0.871694	0.971196	0.724229	-0.205545	0.683527	0.80015	0.645798	-0.123168	-0.00230732	0.724229	-0.053293	0.0486383	0.961603	-0.889403	-0.35983	0.350655	0.472116	0.723363	0.86317	-0.0253691	0.399359	-0.40332
-0.3351	0.745306	-0.912376	0.00863512	-0.259609	0.803931	-0.686168	0.19718	0.00147818	-0.43847	-0.216369	0.873814	-0.421936	-0.124613	0.364638	0.0512689	-0.703421	0.652742	0.107844	0.552127	-0.815483	0.926167	0.0820737	-0.779417	0.161693	0.623609	-0.146968	0.315822	-0.333833	-0.458245	-0.171207	0.405261	-0.374967	-0.263536	-0.409308	0.101311	-0.392072	-0.171207	-0.233494	0.268224	-0.663889	0.0803375	1.00568	-0.238692	0.40942	0.360772	-0.0701754	0.592908	-0.931203	1.00586
0.371353	0.825326	2.07084	-0.127328	-0.666615	-0.0690853	-1.13757	-0.106525	0.577813	0.831817	-0.0824776	0.665591	0.631956	1.35707	-0.02986	1.03434	1.23588	-0.245904	1.50166	0.46222	0.0191889	0.428887	0.0994887	0.295145	-0.582858	0.580002	-0.284077	0.760676	-0.292581	0.510975	0.45885	-0.197838	0.498956	0.708938	0.221935	1.14159	1.27687	0.45885	-0.136869	0.377824	-1.22334	0.889863	1.96734	0.0429221	0.199706	1.08102	0.400915	-0.755999	0.941686	0.519936
0.0125107	0.588171	2.58848	0.106381	-0.60718	-0.274182	0.0840829	0.12778	0.901973	1.29431	0.324788	0.300956	0.269759	0.846584	0.323773	0.837399	0.826518	-0.0301618	1.46602	0.810773	0.456016	0.127575	-0.20674	0.109929	-0.228689	0.809057	-0.174294	0.443527	0.231221	0.394257	0.546227	0.0575471	0.924527	0.26211	0.354017	0.475978	0.711941	0.546227	-0.452919	1.18736	-0.153766	-0.472784	1.60126	0.396789	0.524361	0.171985	0.165625	-1.13268	0.928236	0.589543
0.137948	1.22275	2.26937	0.246735	-0.457412	0.499345	-0.322472	0.0149441	0.37565	0.667772	0.299444	0.737912	-0.391249	0.883144	-0.203825	0.85862	0.401923	0.0450457	1.12875	0.755063	-0.150455	1.05168	-0.0237388	0.19312	0.270265	0.656698	-0.0547948	0.0669576	0.101906	1.08754	-0.759196	0.523975	0.158264	0.730075	-0.471428	1.0128	-0.0400977	-0.759196	0.19427	0.488863	-0.468134	0.0117289	2.25058	0.787703	0.664594	-0.657507	-0.14801	0.132246	1.5128	0.325725
0.63212	0.405115	2.91337	0.997716	-0.190108	0.234456	0.110089	-0.250333	1.33495	1.15103	0.18154	0.418765	-0.0217932	1.94544	0.527088	1.13227	0.829998	0.568663	1.31837	0.919987	0.668031	0.897872	0.383849	0.34646	-0.0799359	0.901214	-0.403551	-0.229915	0.292878	1.36409	0.321636	0.213402	1.78273	0.323215	0.769835	0.451772	0.269623	0.321636	-0.141782	0.897035	0.0386878	1.22412	2.00429	0.445174	0.866849	1.05344	0.767854	-0.270338	2.14878	0.923795
0.679057	0.326137	3.04842	-0.196936	-0.11914	-0.15816	0.292957	-0.0194613	0.702693	1.09478	-0.130301	0.694929	1.00426	1.81112	-0.009645	0.221885	-0.112984	-0.370597	0.937832	-0.163085	0.825441	0.161426	-0.68661	0.328249	-0.207856	0.527628	-0.0383881	-0.326774	0.512384	0.685674	0.935973	-0.20811	0.311621	0.082805	0.541805	-0.0702932	0.712637	0.935973	-0.42395	1.00401	0.467008	0.419617	0.859848	0.512586	0.785237	0.0840883	1.19632	-0.186219	1.4015	0.0607283
-0.514867	-0.358311	-0.873878	-0.0304565	0.0252862	0.541005	-0.210437	0.548366	0.345664	-0.113177	0.717477	0.456704	-0.176099	-0.050181	0.502648	-0.184134	-0.219414	0.976923	0.13055	0.395316	-0.0122324	0.124796	0.541589	0.0120436	0.496959	0.316066	0.304694	1.04432	0.359218	0.015811	-0.282042	0.524978	-0.130665	0.0490064	-0.157517	0.256618	-0.168368	-0.282042	0.963083	-0.137313	-0.184146	0.00822245	-0.0425317	0.885586	0.611249	0.477284	0.0199562	0.743518	-0.461965	-0.10346
-0.0839242	-0.89799	-0.414573	0.236523	-0.429995	1.07957	0.289842	-0.329816	0.151373	-1.02194	0.39973	-0.948101	-0.0106953	-0.16662	0.624472	-1.18235	0.132442	1.31198	-0.435393	-0.717146	0.226076	-0.181003	-0.551169	0.179829	-0.258146	-0.561275	0.513033	-0.180091	0.470087	-1.05397	0.0406075	-0.612421	-0.162772	1.06526	-0.348726	-0.729734	-0.251596	0.0406075	1.1932	-1.04785	0.381688	-0.473693	-0.466226	0.716354	0.00259	0.421921	-0.616627	0.417925	-0.36467	-0.303572
-0.124136	-0.620971	0.207077	0.74747	-0.0277537	-0.508323	0.332867	-0.533064	-0.17461	-0.469256	-0.404554	-0.89082	0.399651	0.250387	-1.05976	-0.706516	-0.389995	-0.62557	-0.667778	-0.967377	0.0913362	-0.924371	-1.28106	0.159413	-1.16529	-0.530546	-0.073592	-1.26728	-0.26903	-0.901974	-0.330099	-1.19792	-0.248555	0.327942	-1.03223	-0.775901	-0.900989	-0.330099	0.367318	-1.44874	0.23205	-0.745667	-0.33249	-0.650482	-0.347649	0.319259	-0.746284	-0.334182	0.025323	-1.00095
-0.251309	-0.0994997	-0.298165	0.922759	0.374951	0.0262371	-0.098478	0.0142121	0.246636	0.07017	-0.059994	-0.352024	-0.14443	0.00194373	0.436515	0.0119637	0.584085	0.234835	0.172851	0.150796	0.11659	-0.2395	-0.671589	-0.0226204	-0.812895	-0.298737	-0.216419	-0.0621906	-0.382445	-0.207527	-0.556707	-0.520478	-0.719763	0.565259	-0.59226	0.250891	-0.0158988	-0.556707	0.311523	-0.215812	-0.195544	-0.739972	0.594142	0.172742	-0.0744544	0.0870909	-0.15783	0.101848	0.0629189	0.4828
0.0940999	1.15877	-1.15531	0.403704	-0.387116	1.22932	-0.0269937	0.651624	-0.270377	-1.30975	-0.122969	0.726119	-0.223179	0.08271	0.66799	0.199505	0.138912	1.2798	-0.301887	0.325065	-0.137484	0.836974	0.401031	-0.58816	0.645788	1.00788	-0.0644028	-0.252977	-0.328642	-1.21612	-1.07555	0.735955	-0.126919	0.136861	0.518481	0.536247	-0.0229865	-1.07555	-0.281931	-0.588303	0.18487	-0.0949425	1.11993	0.222075	0.512253	0.570686	-0.454435	-0.369086	0.0940798	0.854928
-1.11503	-0.49104	-0.752057	0.260234	-0.956858	0.682046	-1.09906	0.132098	-0.414872	-1.90911	-0.464388	0.550577	-0.516913	0.0241709	-0.445373	-0.12237	-0.717728	1.01681	0.378446	0.0837074	-0.224456	0.352864	-0.168589	-1.25365	0.234528	0.0784582	-0.193841	0.422393	-1.65838	-0.930774	-1.50632	0.266838	-0.532512	0.187437	-1.03432	0.249756	-1.0274	-1.50632	-0.0818485	-0.377266	-0.999499	-0.445391	0.573218	0.103302	0.263618	0.106907	-0.769608	0.325536	-1.30996	-0.886792
0.210003	-0.684606	0.853369	0.840416	0.171229	-0.170434	0.300247	-0.48594	-0.435099	-1.71227	-0.647496	-1.26886	0.145556	0.360781	-0.486556	-1.08523	-0.959975	0.407453	-0.207591	-0.916485	0.688181	-0.828021	-0.677135	-0.298954	-0.249537	-0.338885	0.671458	0.0411312	-0.168539	0.153743	6.1e-05	-0.454132	0.420954	0.291345	-0.0821639	-0.784155	-0.408718	6.1e-05	0.0995507	-1.23086	0.273245	-0.750599	-0.58252	-0.148364	-0.380187	0.218737	-1.45509	-0.435732	0.00167177	-1.12299
-0.263869	-1.01193	0.614561	0.532784	0.0504437	-0.588648	-0.155946	-0.528775	-0.331193	-0.721402	-0.767741	-0.798674	-0.0447614	0.229104	-0.565755	-0.840526	-1.02399	-0.474489	-0.52828	-0.395722	0.0598364	-0.802351	0.0505612	-0.430874	-0.79391	-0.507649	0.241932	-0.324125	-0.316092	-0.676416	0.143539	-0.741581	-0.227534	-0.171912	-0.344501	-1.01666	-0.219429	0.143539	1.25446	-1.27306	0.0790478	-0.309717	-0.568857	0.252757	-0.405192	-0.170577	-0.33909	-0.0107519	0.176667	-1.06175
0.242445	0.0370733	3.2091	-0.0073236	-0.054244	0.607956	-0.0518281	-0.0205871	0.537514	0.860052	-0.0257789	0.683982	0.0676063	1.32575	-0.285372	1.37781	1.20996	0.548361	1.40624	0.60689	0.143352	0.0821872	0.129914	0.132587	0.145884	-0.151051	0.0214166	-0.402347	-0.3777	0.419672	0.081511	0.173391	1.46099	0.757208	0.303135	0.656735	0.14034	0.081511	-0.525355	0.637905	0.0165406	-0.265141	1.55112	-0.107668	0.257013	0.308691	-0.569312	-0.403167	1.56225	0.307639
0.628867	1.45579	1.20481	-0.0558905	0.350086	0.620216	0.712672	0.267468	0.770074	1.20145	0.652161	0.451655	0.594431	1.46003	0.02297	0.573796	0.729367	0.583298	0.806987	1.21467	0.191196	0.478663	0.362001	1.18152	-0.0133485	1.29936	0.487385	1.36148	0.814191	1.63843	0.990065	0.165388	0.808491	0.31549	0.659742	0.238869	0.434265	0.990065	-0.0996287	0.900807	0.54991	0.944747	1.59691	0.422112	1.74734	0.850245	0.98601	0.514928	1.82307	0.947753
-0.361834	-0.726709	0.11299	-0.38735	-1.46201	1.91638	-0.91536	-0.260208	-0.285454	-2.68277	-0.697081	-0.67729	-0.922545	0.236141	0.95946	-0.564685	0.380427	1.82172	-0.600938	-0.489149	-0.68055	-0.192206	-0.315799	-0.852942	-0.148854	-0.259671	-0.436847	-0.676103	-0.780116	-0.881934	-1.01523	-0.099205	-0.581137	0.0264592	-0.808526	-0.53144	0.760302	-1.01523	0.369217	-1.4194	-0.598233	-1.30819	-0.10729	0.240113	-0.437194	-0.712556	-0.913876	-1.69461	-0.72807	-0.372187
1.31836	0.568514	3.53512	0.790574	0.485846	-0.280627	0.522194	0.169555	1.76081	1.38484	0.876161	0.780032	0.360771	2.03733	0.0634725	1.39571	0.84925	-0.302214	1.33655	0.361615	0.675536	0.45754	0.832884	0.714956	-0.312863	1.06452	0.429378	1.14397	0.353457	0.900281	0.936788	0.0257487	1.78638	0.107898	0.0102625	0.867746	0.673818	0.936788	0.790063	0.518357	0.526173	0.348511	1.67424	1.12669	0.310854	1.44103	0.807703	-0.768406	1.79263	1.14453
-1.12224	-0.661002	0.565163	-0.360928	-0.911588	-0.671379	0.284154	-0.488597	0.0973989	0.785756	-0.221342	-0.577696	0.0792589	-0.0456656	-0.885765	0.089017	-0.700228	-0.907271	0.0300317	-0.221998	-0.0381188	-0.295729	-0.816011	-0.458276	-0.416438	-0.361884	-0.210754	0.472314	-0.379508	-1.0522	-0.029589	-0.40206	-0.586606	0.318236	0.613612	-0.538561	-0.532575	-0.029589	-0.739004	0.03266	0.2955	-0.250162	-0.158431	-0.495733	-0.358495	-0.788714	0.790007	-0.469348	-0.52377	-0.936771
-0.0218152	-0.659508	-0.96722	-0.175498	0.338724	0.0968815	-0.186796	-0.462821	0.770879	0.79774	0.229856	-0.285387	1.01477	0.877643	-0.834082	-0.22969	0.870263	-0.285627	0.460522	-0.018637	0.134074	0.136543	0.00092875	0.324488	-0.199808	0.387828	-0.236429	1.06558	0.539547	-0.747901	0.241285	-0.172661	0.101684	1.01518	0.566466	-0.577245	0.634856	0.241285	-0.242082	-0.749241	-0.259137	0.11066	-0.605743	-0.541122	0.593608	-0.632363	0.242614	0.0726384	1.03433	-0.354362
-0.0313574	-0.124851	1.82721	0.506227	0.496661	-0.234257	0.0861067	-0.368798	-0.28729	-1.07845	0.673576	-0.569313	0.600769	0.316485	-0.170283	-0.328137	-0.0717388	0.108493	0.175658	-0.877601	0.731821	0.185074	-0.727856	0.250958	-0.466648	0.307498	0.580828	0.370275	0.349087	0.0463523	-0.431231	-0.553835	-0.0292385	0.28829	-0.011608	-0.311275	-0.0587243	-0.431231	0.0649654	-0.298332	0.191805	-0.455166	-0.60218	0.256013	0.2259	0.143038	-0.382924	0.944571	0.628233	-0.241428
-0.166261	-0.65834	-0.627848	-0.0418367	-0.637824	-0.0213545	-0.11312	-0.534213	-0.242461	-0.687064	0.0695132	-0.484071	0.108889	-0.309497	0.105195	-0.308697	-0.282146	0.386123	-0.564164	-0.148309	0.619501	-0.36635	-0.119514	-0.350247	-0.248244	-0.253616	-0.0547095	-1.17947	-0.00704389	-1.18163	-0.454483	-0.245244	-0.366303	-0.0104252	-0.306876	-0.770192	-0.655803	-0.454483	-0.412504	-0.485455	-0.122684	-0.133451	-0.217995	-0.126673	-0.630726	0.454604	-0.623031	-0.40416	0.174921	-0.928691
-0.0834715	-0.153739	-0.486083	0.448657	-0.518829	0.780943	-1.41548	0.0769246	0.171768	0.126386	-0.0857708	0.974857	-0.202034	0.109941	0.166618	-0.34638	0.0310499	0.0890021	0.515182	-0.196544	0.372296	0.57898	-0.276299	-0.0965151	0.271161	0.0724975	0.356203	0.251948	-0.404413	0.0747609	-0.326353	0.234237	-0.318928	-0.210323	-0.541125	0.459667	0.338772	-0.326353	-0.204276	-0.23468	-1.06147	-0.0156311	0.736102	-0.254734	0.668868	-0.214588	-0.0382347	-0.637842	0.766884	0.635033
-0.405457	-0.455676	-0.942246	0.481006	-0.561859	-0.0833255	-0.228821	-0.349205	-0.145329	-0.611237	0.618815	-0.904631	-0.840501	0.129459	0.047505	-0.274463	-0.153943	0.237893	-0.5873	-0.52563	0.220319	-0.237181	-0.0253763	-0.0295416	0.687517	-0.263089	-0.990805	0.901646	0.304138	-0.729189	-0.98506	0.0376675	-0.386134	0.186753	-0.748644	-0.838565	-0.999281	-0.98506	0.348318	-0.913392	-0.275202	-0.695895	-0.400332	0.110279	0.192264	0.252218	-0.382793	0.447706	-0.367351	-0.462033
-0.949016	0.188478	-1.09321	0.317227	-1.35454	-0.109812	-1.51899	-0.15438	-0.779434	-1.29902	-0.24459	0.112354	-1.69395	-0.506173	0.356712	-0.128507	-1.32594	-0.0609745	-0.856708	-0.258966	-0.272756	-0.237456	-0.239013	-1.10207	0.630346	0.242441	-0.758237	0.295868	-1.49346	-1.05357	-1.16311	0.555543	-0.62795	-0.260346	-0.855434	0.239049	-0.698197	-1.16311	0.147053	-0.535068	-1.51344	-1.14052	-0.594913	-0.295037	-0.386146	-0.693109	-0.966972	-0.0516205	-1.43793	0.293831
0.172489	-0.558062	2.10322	0.55225	0.522589	-0.302663	1.30993	0.0302771	-0.500052	-1.61954	-0.513366	-0.145453	0.715415	1.01618	-0.264163	-0.670021	-0.302896	-0.636589	0.62282	-0.694543	0.404854	-0.411106	-0.788094	0.229896	-0.200887	-0.175888	0.717054	-0.495076	0.115497	-0.0413762	-0.156861	-0.365967	0.614758	0.100072	-0.130562	-0.5786	0.283959	-0.156861	-0.378419	-1.15894	1.46818	0.391725	-0.160107	0.484986	-0.296848	-0.14873	-0.125994	0.142347	0.527408	-0.412907
-0.0334822	0.350118	-0.115119	0.323566	0.0468638	-0.0126118	-0.196183	0.290456	0.882878	-0.291489	-0.07086	-0.0389356	-0.366662	0.0329069	-0.21716	-0.466183	-0.234835	-0.105214	0.227287	-0.450645	0.392512	1.09376	0.502914	0.159166	0.870205	-0.0243185	0.458857	-0.511429	0.574421	-0.118208	-0.388077	0.541813	0.417114	0.0276501	-0.215139	-0.209315	0.0773911	-0.388077	0.419459	0.125227	0.266115	0.0416425	-0.453184	0.935769	0.143338	-0.0841839	2.11873e-05	0.0903962	-0.999516	-0.257569
-0.222299	0.113793	-0.14468	0.481227	-0.425755	1.06023	-0.104836	-0.464478	0.17385	-0.221182	0.0291757	-0.21068	0.441793	0.405773	0.449968	-0.125993	-0.677403	0.634391	0.289085	0.0860855	-0.8588	0.359554	-0.486309	0.0693881	0.432826	-0.107198	0.523527	0.738437	-0.0172305	-0.600688	0.186677	0.0235937	0.035202	-0.502007	-0.437531	0.299187	-0.223498	0.186677	-0.372586	-0.821689	-0.338857	0.0701225	0.035772	0.114261	0.516136	-0.526665	-0.263722	0.324082	-0.140446	-0.0918676
-0.53181	0.0834359	-1.03754	-0.357116	-0.187946	-0.0844591	-0.726753	0.389218	-0.410222	-0.564293	-0.726768	0.481282	0.0259889	-0.25633	0.818863	-0.0825272	-0.147665	0.209438	-0.677178	-0.111998	0.0827293	-0.449896	-0.331864	-0.758505	-0.843328	0.518035	-0.104701	-0.113522	-1.28611	-0.925537	-1.11024	-0.554723	0.110263	0.177514	-0.631728	-0.0233917	-0.681038	-1.11024	-0.535056	-0.266743	-1.09675	-0.33414	0.92089	-0.0161007	0.0632155	-0.434755	-1.18542	-0.509871	-0.279489	0.304078
0.240777	0.421433	-0.656491	-0.43269	0.349501	1.03974	1.0246	-0.143522	0.532202	0.09321	0.317859	-0.140817	-0.00859083	0.183177	0.9093	-0.917494	0.988152	1.18553	0.574332	0.334448	-0.146052	0.482539	0.684811	0.779631	0.81284	-0.173947	-0.147424	0.407324	0.406347	0.072684	-0.320788	0.630616	-0.00386604	0.0411856	0.635906	-0.30927	1.06803	-0.320788	0.0158653	-0.538436	1.07562	0.643153	-0.414937	0.133803	0.21947	-0.21908	0.101792	0.827646	0.926379	-0.99489
0.592139	0.0121748	-0.13343	0.134165	1.08103	-0.54177	0.547502	-0.0643887	0.32932	-0.115054	-0.414107	-0.536743	1.01608	-0.286996	-0.39502	-0.59637	0.00137	-0.736612	-0.302652	-0.181573	1.05793	0.00679385	0.239854	0.517823	0.20633	-0.495031	0.491404	0.802674	0.377406	0.129093	0.644259	0.0461074	0.233087	1.32279	0.14218	0.0208544	1.11263	0.644259	1.27383	-0.367714	0.495303	-0.119008	-0.237153	-0.00808181	0.233426	0.974795	0.622922	1.05402	1.30306	0.388289
0.259355	0.669803	-0.502788	0.253875	0.819221	-0.0149968	-0.0860759	0.0689354	0.475592	0.541462	1.10071	-0.525966	0.844083	0.422172	0.566937	0.564359	0.98788	0.303026	0.657862	-0.388438	0.244091	0.315353	0.761416	1.32994	0.912254	0.163576	0.205277	0.785559	0.543329	0.193109	0.306057	0.683589	0.552279	-0.0814628	0.32503	0.485287	0.780715	0.306057	1.62532	-0.142203	0.198908	0.0035103	0.615444	0.675401	0.0676691	0.0171757	0.408913	0.489283	0.818354	0.208179
-0.830811	-1.01513	-0.972508	-0.535789	-1.33888	-0.254543	-1.04372	-0.526613	-0.543858	-2.38203	-1.28991	-0.565401	-1.25128	-0.637579	-0.118823	-0.640194	-1.18755	-0.127587	-1.09288	-0.598296	-0.548735	-1.23064	-0.891437	-1.32712	-0.12749	-0.0465808	-0.709673	-0.841952	-1.72534	-0.90559	-1.92452	-0.331707	-0.905853	0.433505	-0.793858	-1.29003	-1.18729	-1.92452	-0.585732	-1.75188	-1.15236	-1.1624	-0.226073	-0.679123	-0.71634	-0.839544	-1.02478	-1.2578	-1.28275	-1.08633
-1.23009	0.0478047	-0.618535	0.258723	-0.965048	1.146	-0.784158	-0.168107	-0.605608	-1.62815	-0.560879	-0.547647	-1.33523	0.142812	1.0145	0.142979	-0.247239	1.07148	-0.639722	-0.16354	-1.50252	0.294704	0.612071	-1.08324	1.60677	-0.0700097	-0.236999	-0.143515	-2.06225	-1.07718	-1.1743	1.15771	-0.701098	0.0305488	-0.485932	0.0867828	-0.56822	-1.1743	-0.231944	-1.38343	-1.01606	-0.158763	0.111277	0.234347	-0.272099	-0.59673	-0.742038	-0.0945307	-1.41069	0.47854
-1.00911	-1.03143	0.400083	0.142646	-0.91406	0.0338582	0.822431	-0.065625	-0.298248	-2.02205	-0.962781	-0.482874	0.186568	-0.301418	0.272195	-1.31384	-1.57049	0.0330155	-0.897689	-0.825144	-0.341206	-0.597835	-0.684629	-0.743719	-0.542903	-0.308182	-0.60595	-1.00503	-0.379145	-0.733376	-0.377797	-0.601375	-0.657336	0.316976	-0.826936	-1.57847	-1.16401	-0.377797	-0.596365	-1.34002	0.804572	-0.727782	-0.520248	0.243931	-0.759881	-0.777269	-0.924711	-0.0719807	-0.970814	-0.973613
-0.761639	-0.59881	-0.81485	0.598681	-1.47514	-0.137125	-0.99111	-0.130457	0.350287	-1.61392	-0.145499	-0.630607	-0.93903	0.250655	-0.0819475	-0.120507	-0.879396	-0.138026	-0.318031	-0.235762	0.452125	-0.136243	-0.279719	-0.822951	0.223332	-0.266066	-0.0621993	0.4245	-0.551904	-1.07538	-0.544916	0.14612	0.116288	1.04758	-1.23112	-0.0646111	-0.795532	-0.544916	0.637261	-0.105023	-0.739247	-0.491865	0.711571	-0.1544	0.418408	-0.00592998	-0.559676	-0.437326	-1.04648	0.317973
0.794205	1.29606	2.83546	0.11832	0.318731	-0.427128	0.964979	0.134776	1.71856	0.996136	0.780652	1.30012	0.700753	0.714567	-0.130543	0.561824	-0.0393453	0.165243	0.895639	0.87443	0.188862	0.998827	-0.214766	0.833821	-0.334767	-0.251516	-0.446211	0.699419	0.684792	1.1398	0.878415	-0.150773	0.786593	0.530868	0.237159	0.232818	-0.399599	0.878415	-0.1003	0.509325	0.879878	0.0142867	1.08719	0.297063	0.499706	0.141328	0.945743	0.583988	1.55186	0.310225
-0.330887	-0.490716	-0.142546	0.366366	-0.257924	-0.771901	0.196069	-0.529369	-0.224974	-0.041414	-0.36692	-0.156174	0.713018	0.0958864	-0.906118	-0.316784	-0.694899	-1.29797	-0.260638	-0.42635	-0.216052	-0.435325	-1.22241	-0.436621	0.0270995	-0.470702	-0.18247	0.345984	-0.159032	-1.11999	0.0615346	-0.275373	0.0260896	0.383401	-0.166932	-0.404213	-0.438916	0.0615346	0.064151	-0.394351	0.0521998	-0.629238	-0.374736	-0.677745	-0.0870987	0.183765	0.00152071	-0.321505	-0.38458	-0.270239
-0.26264	0.217551	-0.698736	0.393051	-0.345276	-0.377444	0.617974	-0.201495	-0.0433118	-0.378828	-0.203312	-0.221518	-0.0836998	-0.31114	0.209195	-0.02508	-0.0003875	-0.129067	0.331113	0.39132	0.188325	0.186949	-0.174156	0.13346	-0.604854	-0.282216	0.036045	1.19426	0.578304	-0.24685	-0.0185185	-0.396966	-0.0636081	-0.180185	-0.464169	-0.232189	0.539532	-0.0185185	-0.422064	-0.537677	0.610273	-0.109825	-0.162038	-0.13674	0.61208	-0.184528	0.537877	0.275964	0.328802	-0.118807
-0.297259	-0.0619132	1.09	-0.22049	-0.688035	0.39931	-1.41719	0.0193204	0.157617	0.025222	0.428274	-0.348065	-0.827132	0.20618	0.49928	0.569417	-0.674817	0.110319	0.394464	0.0289467	-0.556702	0.504324	0.210501	-0.761358	0.170778	0.938338	-0.49239	0.0391973	-0.736481	-0.538978	-0.677528	0.451221	0.191457	-0.248308	-0.111451	0.10652	-0.0309581	-0.677528	0.138315	0.355338	-1.25095	0.60494	1.6661	-0.3406	0.0748722	-0.869806	-0.10352	-0.460254	-0.0339061	0.4534
1.16772	0.581782	0.283003	-0.269565	0.0980282	0.493828	0.206137	-0.331239	0.847258	1.31803	0.619278	0.0355564	-0.466816	0.251547	0.36893	1.0045	0.660162	1.0132	1.27729	0.260216	-0.311769	0.210313	0.473364	0.400058	0.268512	0.697308	-0.500497	-0.0648813	-0.102289	0.267873	-0.61091	0.326417	0.499013	-0.0481536	0.580962	-0.0746707	0.72574	-0.61091	0.212988	0.562512	0.288251	-0.277272	0.870779	-0.634845	0.493084	0.575053	-0.144798	-0.101352	0.796827	0.624038
-0.316008	1.31528	0.244546	0.0455055	-0.176494	0.272025	-0.15886	0.271285	0.00474729	-0.091898	0.0357365	0.264405	0.00216986	-0.121611	-0.548113	0.401646	0.46724	-0.343994	0.149925	-0.0557551	0.552456	0.244338	-0.00731125	0.332152	0.0434178	-0.28622	-0.486718	-1.07701	0.178826	-0.246308	0.498647	-0.105556	-0.0699959	-0.591563	0.309272	0.693963	0.43757	0.498647	1.24475	0.486162	-0.194229	0.135458	1.24986	0.137646	0.308002	-0.643748	-0.502823	-0.291021	0.815164	0.703366
-0.59018	0.135028	-0.609422	-0.321896	-0.909576	-0.423021	-0.503778	0.203177	0.314213	0.065682	0.0357821	-0.243237	-0.85556	-0.416836	0.265292	-0.0540607	-0.841837	-0.454012	-0.107238	-0.0804756	-0.548534	0.0435612	0.359034	-0.406012	0.187746	0.235337	-0.570028	-0.306593	-0.188228	0.0885666	-0.631538	0.266744	0.0217793	-0.310308	-0.293919	0.0376827	-1.01907	-0.631538	-0.170501	-0.045673	-0.327622	-0.112462	1.36928	-0.00717828	-0.100664	-0.139086	-0.425429	-0.227391	-0.781783	-0.368318
0.329633	0.264008	-0.67373	-0.0689074	0.0858362	-0.722649	0.516597	0.333732	1.28146	0.699412	0.220257	0.59074	0.099834	0.397215	0.366255	0.163351	0.466445	0.0362103	1.14178	0.184689	0.322219	0.712329	-0.561315	0.70956	0.242876	0.501839	0.0858246	0.0470318	0.797534	-0.0879385	0.727987	0.148149	0.701592	-0.264068	0.806827	0.250947	0.486497	0.727987	1.28175	0.477183	0.32215	-0.0611783	0.628741	0.127704	0.406782	0.847249	0.481869	0.663826	0.246425	0.468086
-0.749941	-0.210393	-0.642092	-0.745612	-0.436966	-0.61456	0.0645519	-0.477888	0.358021	0.696798	-0.225679	-0.746462	-0.859639	-0.548997	-1.48419	-0.607352	-0.435069	-0.426363	-0.0276878	-0.191256	-0.711792	-0.6322	-0.749516	0.386725	-0.236699	-0.270766	-0.861746	-1.16313	-0.344348	-0.617621	-1.48322	-0.520292	1.1937	0.472692	-0.666581	-0.683306	0.511042	-1.48322	0.355868	-0.519808	0.274606	-0.141539	-0.205933	-1.10309	-0.175519	-0.0801337	-0.843302	0.108181	-0.276528	-0.950076
-0.912498	-0.917759	-0.416469	0.117736	-0.485858	0.57384	-0.947255	-0.00675458	-0.164264	-1.55898	-0.178522	0.169513	-0.513147	-0.189632	0.489418	0.0244695	-1.01818	1.34375	-0.674728	-0.261385	-0.484684	-0.403056	-0.00286625	-1.38176	0.607434	0.2219	-0.285447	0.0872125	-1.5671	-0.955643	-1.91139	0.612543	-0.700353	0.61066	-1.18636	-0.330683	-0.905639	-1.91139	-0.530955	-0.54696	-0.488992	-1.17545	0.873868	0.0351038	-0.339182	-0.07777	-0.604424	-0.45263	-1.38334	-0.0246989
0.114869	-0.863729	0.0838376	0.10784	-0.62098	-0.212494	0.363258	0.00593738	-0.310012	-0.299836	-0.115634	-0.18952	0.0579827	-0.0066879	-0.247587	-0.218191	-1.22034	-0.0127171	0.0790034	-0.453836	-0.663508	0.348544	-0.879114	-0.782781	0.0682366	0.0430027	0.196075	0.160301	-0.92913	-0.995751	0.063009	-0.0559534	0.914161	-0.189774	0.68233	-0.504544	-0.777684	0.063009	-0.304027	-0.275928	0.388167	-1.00061	0.156999	-0.212225	-0.343239	0.0502658	0.0126949	-0.336605	-0.628867	-0.894528
0.986923	0.970053	4.34654	-0.522744	0.467101	-0.403089	0.475387	-0.274948	0.979678	1.26091	-0.352204	0.852207	0.425229	1.46393	0.450528	0.787394	0.52938	0.0290615	1.36257	0.402229	0.185372	0.170829	-0.250419	0.519049	-0.266788	1.17937	-0.106085	0.0787212	0.623499	1.10897	0.066361	-0.0818122	1.76711	0.904375	0.827725	1.02749	0.40111	0.066361	-0.286294	0.967767	0.72951	0.284689	1.13702	-0.0559079	0.483801	1.10591	0.598867	-0.549328	1.51075	0.713765
0.459875	-0.308722	3.26986	0.0445262	0.420767	-0.0608052	1.19563	-0.0707604	0.420089	1.73407	0.82926	0.42691	0.584098	1.68985	0.77072	0.579143	0.817357	0.188494	0.855786	0.368977	0.234118	0.237462	-0.341236	-0.0386941	-0.191976	0.0506123	-0.332761	0.0794054	0.791014	1.29237	0.148591	-0.214006	1.01835	0.805277	0.724017	0.487787	-0.154214	0.148591	0.159751	0.844602	1.03021	0.446238	0.568055	-0.755831	0.473612	-0.00881739	-0.0840907	-0.770446	1.45798	0.174007
-0.875087	-0.60818	-0.704892	0.234639	-1.31662	0.0620616	-1.1567	-0.266928	-0.255558	-2.58417	-0.0128813	-0.0370007	-1.57508	0.0336339	0.365425	-0.484634	-1.3164	0.650368	-1.3376	-0.514178	-0.53675	-0.0834231	-0.349471	-1.33548	0.456162	-0.619451	-0.2232	-0.205413	-1.33308	-1.43958	-1.32567	0.288569	-0.897925	-0.330577	-0.947265	-0.140569	-0.812835	-1.32567	-0.559075	-1.27137	-1.45743	-0.969832	-0.616955	0.655007	-0.284239	-0.851253	-1.26579	-0.318644	-0.981853	-0.825744
0.515835	-0.0543682	-0.714726	0.13473	0.450954	0.387996	0.787912	-0.158269	0.30405	0.170702	0.629371	-0.775384	0.127775	0.707294	-0.02672	0.0150513	-0.259037	0.481698	0.884796	0.117493	0.269148	0.0264368	-0.161979	0.487244	-0.505364	0.137474	-0.00196719	1.42497	0.677133	-0.235979	0.116313	-0.568205	-0.367517	0.868531	0.00394265	-0.156552	0.590111	0.116313	-0.638219	-0.195935	0.791473	0.35802	-0.574904	-0.279346	0.49224	0.525131	0.615996	0.422143	0.125398	0.241252
0.213013	0.411716	-0.916453	0.781177	0.0839388	0.855803	0.598194	0.741625	0.11587	-1.82178	-0.0656534	0.699072	-0.676131	0.0972961	1.36014	-0.338105	-0.365337	1.41804	-0.0509136	0.39494	0.616901	0.858892	-0.16208	-0.365863	1.34683	0.963253	0.618107	0.0399173	-0.460123	-0.0425632	-0.401275	1.13904	-0.563419	1.29377	-0.226207	0.207249	-0.0125603	-0.401275	0.871773	-0.25853	0.778605	-0.791368	0.643599	1.20089	0.533192	0.498621	-0.45362	1.0694	-0.183231	0.197958
-0.725451	0.0703745	-0.974999	0.545119	-0.74056	-0.370193	-0.289071	0.295246	-0.32789	-1.36712	-0.130275	-0.175351	-1.12893	-0.0993189	-0.279125	-0.123544	-0.745589	-0.082512	-0.547952	0.136103	-0.140922	-0.371507	-0.228575	-0.57467	0.545274	-0.0163612	-0.17497	-0.0851376	-0.640991	-0.352176	-1.39423	0.322898	-0.204738	-0.389403	-0.514546	-0.214866	-0.403501	-1.39423	0.392347	-0.680497	-0.443074	-0.527101	0.0992479	0.317473	-0.132327	-0.501819	-0.934815	0.0856131	-1.03201	-0.662741
-1.01325	-1.00146	-0.893507	-0.260671	-0.897439	0.681678	-0.614065	0.381321	-0.227839	-2.19068	-1.2295	-0.3487	-1.68144	-0.126389	0.223757	-0.389801	-1.03068	0.779523	-0.517248	-0.463737	-0.06377	-0.208073	-0.679298	-0.788148	-0.557401	-0.361482	-0.478049	-0.724187	-0.95795	-1.32571	-1.75884	-0.507516	-0.183789	-0.175556	-1.021	-0.383318	-0.956831	-1.75884	-0.555898	-1.32402	-0.890198	-0.806311	-0.0882105	0.212068	-0.577122	-0.633906	-0.979883	-0.570845	-1.22544	-0.797931
0.0865085	0.908916	0.983543	-0.0680997	0.247021	-0.0520952	-0.103995	0.20455	0.774162	0.280046	0.259422	0.619119	0.388443	0.447407	0.126812	0.38395	-0.445685	0.174174	0.734856	0.435357	-0.44254	0.36837	-0.0350688	0.358418	0.0543972	0.900745	0.0495068	0.974794	0.453369	0.779761	-0.093127	0.151231	0.624609	1.37114	0.775933	0.145904	-0.473845	-0.093127	-0.103701	0.40806	0.0413808	0.0281743	-0.106914	0.265143	0.806685	0.564961	-0.0561664	1.02146	0.104804	0.705538
0.0168985	-1.08261	0.870117	0.258506	0.161214	0.961298	0.162439	-0.507485	0.0482949	-2.08073	-0.436632	-0.880789	-0.505322	-0.106806	1.8691	-0.5092	0.37436	0.826941	-0.264129	-0.513129	-0.606353	0.236947	0.391676	-0.212197	0.145877	-0.396438	0.270307	1.02229	-0.114091	-0.112571	-0.83847	-0.0456383	-0.360062	1.14291	-0.207731	0.264403	0.0754922	-0.83847	0.296377	-1.59033	0.0115853	-0.278461	-0.639616	0.303334	-0.327781	0.735665	-0.165951	0.588845	-0.242771	-1.01914
0.248645	-0.650868	0.496824	-0.0625644	0.180526	-0.583472	1.61418	-0.20373	1.72692	0.510372	0.749485	-0.316567	-0.528576	-0.432249	-0.464058	-0.170265	0.0320966	-0.813697	1.37854	0.266802	1.00197	0.464704	-0.392744	0.223113	-0.34573	-0.339393	0.213986	-0.302571	-0.172725	0.302117	0.162567	-0.375674	0.213529	0.911798	0.28655	-0.682329	-0.140769	0.162567	0.275018	-0.328028	1.79592	0.408709	0.172539	0.222608	-0.109014	0.0728936	-0.0789476	0.482061	-0.110439	-0.680922
-0.0137075	-0.566872	-0.206614	-0.0204677	0.00816375	-0.291158	0.547284	-0.815873	-0.553988	-0.630126	-0.486026	-1.0636	-0.580937	-0.367418	0.400128	-0.819686	-0.0625183	-0.474686	-0.340138	-0.801153	-0.116181	-0.164278	-0.0885888	0.263184	-0.90755	-0.43962	-0.314808	-0.548838	0.120491	-0.321711	-0.973572	-0.930548	-0.383606	0.256698	-0.354809	-0.896155	1.05569	-0.973572	1.77191	-1.52358	0.546765	-1.15252	-0.782115	-0.188566	-0.589864	-0.447589	-0.531366	-0.661562	-0.463245	-0.355223
-0.944424	-0.057114	0.00285259	-0.711759	-0.632743	0.759463	-0.740418	-0.760406	-0.583489	-2.28852	-0.563415	-1.04989	-1.03852	-0.476494	0.70307	-0.749778	-1.10221	0.173752	-0.703378	-0.82276	-0.49615	-0.585611	-0.781633	-0.80336	-0.646401	0.317239	-0.235477	-0.842284	-0.899284	-1.13084	-1.92653	-0.443014	-0.588043	0.0818096	-0.880304	-0.994231	-0.0240224	-1.92653	-0.423466	-1.62326	-0.658134	-1.22523	-0.692792	0.202719	-0.519659	-0.633527	-1.01051	-0.501652	-0.580938	-0.625713
-0.828951	0.249059	-0.358144	0.349934	-1.04197	-0.28119	-0.249255	0.438465	-0.24929	-0.896164	-0.193233	-0.253453	-0.335644	-0.0567957	-0.64016	0.178427	-1.3471	-0.17874	-0.492191	-0.144276	-1.45142	0.656739	-0.0321263	-0.844481	0.623218	0.135041	-0.497036	-0.423928	-0.552391	-0.972733	-0.626566	0.548038	-0.469089	-0.317289	-0.726178	0.571855	-0.731353	-0.626566	-0.709643	-0.653158	-0.281144	-0.678652	0.109018	0.226134	-0.284689	0.344455	-0.665401	-0.152722	-1.23205	0.64144
0.130081	0.262743	0.0813527	0.77668	0.703681	-0.257247	0.822729	0.37709	-0.0678309	0.220792	-0.496862	-0.0576249	0.782496	0.430619	-0.615615	0.127336	-0.94917	-0.252368	0.725134	-0.121527	-0.286357	0.0229728	-0.362371	0.515464	-0.158085	0.0632965	0.335791	0.0872588	0.175629	0.661567	0.075717	-0.140536	0.44726	0.620288	0.194515	0.318893	-0.0387684	0.075717	0.231012	0.356957	0.842535	-0.0448666	0.642196	0.716821	-0.313116	0.481623	-0.74473	-0.0353891	0.915604	-0.361599
0.362177	0.154817	1.4176	0.666051	0.411364	-0.25654	0.120614	0.0204387	-0.467576	-0.392992	0.253636	-0.719766	0.706481	0.492592	0.171777	0.179707	-0.258557	-0.275747	0.523352	-0.164666	0.589871	-0.0499531	-0.333466	0.582248	-0.298862	-0.321455	0.384879	-0.00109914	0.288529	0.092	0.044093	-0.223541	0.720196	0.0379385	0.0787276	-0.0640541	0.248173	0.044093	0.267004	0.013825	0.138473	0.232942	0.0738947	0.589388	0.0866875	0.562122	-0.0712279	-0.033715	0.0301174	0.70272
-0.244088	-0.607014	1.18139	0.182157	0.466751	-0.774241	-0.226944	-0.673429	-0.434415	-0.576838	0.0876309	-0.608136	0.472732	1.0486	-0.809582	-1.11106	-1.17469	-1.11968	0.562432	-1.00308	-0.0873807	-0.303893	-0.715474	-0.0849444	-0.65691	-0.510519	-0.271602	-0.412138	-0.429973	-0.0772741	-0.162019	-0.788886	0.816762	-0.353288	-0.174296	-0.468483	-0.626928	-0.162019	0.125341	-0.569291	-0.290713	-0.612387	-0.431106	-0.0169441	-0.484902	-0.161961	0.262118	-0.171517	0.234411	-1.03729
0.323363	-0.347827	-0.157995	-0.392939	0.215153	-0.112043	-0.0119731	-0.66989	0.717173	0.783332	-0.384006	-0.781327	-0.513105	-0.371431	-0.806983	-1.17893	0.858308	0.153313	0.1207	-0.510965	0.12581	-0.331429	-0.316855	0.488373	-0.553651	0.356943	0.217283	-0.419494	0.370926	0.355088	-1.24109	-0.654439	0.415703	0.522405	-0.222773	-0.482001	0.782417	-1.24109	1.55776	-0.306055	0.0208232	0.02557	-0.282406	-0.642937	-0.00493137	1.11014	0.435588	0.420726	0.300854	-0.380222
0.147025	0.748236	3.03122	-0.303732	-0.187788	0.365916	0.715942	0.0827154	0.240443	0.223914	-0.349679	0.46972	-0.0424848	0.37602	0.498667	0.471917	0.555275	0.353633	-0.192576	0.282901	-0.659341	-0.0253594	-0.136411	-0.222773	-0.397449	0.0235747	-0.734505	0.33373	-0.183224	-0.870393	-0.015067	-0.113011	0.451457	1.18538	-0.496349	0.818879	-0.518546	-0.015067	-0.499679	0.385057	0.525635	0.112183	1.51961	-0.291752	-0.293625	-0.511192	-0.0640155	-0.510629	1.16301	-0.294223
0.453113	0.597503	3.4647	-0.129357	0.547079	-0.139713	0.885784	-0.208612	-0.119923	0.470758	0.525938	0.952409	0.512138	0.791538	0.508422	0.444049	0.530905	-0.10081	0.351767	0.342242	0.273824	-0.241283	-0.315534	0.384341	0.035266	-0.209108	-0.527694	0.0339544	0.394197	1.58092	0.146437	0.120889	1.2527	0.132821	0.097324	0.635119	-0.442329	0.146437	0.305308	0.414478	0.843955	0.643883	1.48087	-0.576385	0.311127	1.37349	0.118899	-0.00727344	1.15143	0.662923
0.973067	0.670111	4.71938	0.217716	1.23352	0.52809	0.945377	-0.0554562	0.301326	1.16351	0.43265	1.06456	0.967788	1.65556	1.28235	0.556133	1.01459	0.108151	1.66048	0.585641	0.332972	0.138331	-0.272591	0.548079	0.079411	0.805574	0.405711	0.798146	0.699812	1.29398	0.556523	0.205752	1.17995	1.54804	0.243121	0.386715	-0.347357	0.556523	0.195757	0.633402	1.0208	0.87197	1.78248	0.07726	1.10108	1.15418	1.21086	-0.573523	1.88991	0.975515
0.370933	0.600474	0.459236	0.165488	1.01624	-0.10138	0.0493431	0.0277648	0.954338	0.554899	0.131563	-0.365388	0.926356	0.430228	-0.905418	0.727247	0.677602	-0.226785	0.60087	0.349379	-0.645997	-0.0356993	0.229211	0.818237	-0.875929	0.341666	0.0737472	-0.86843	0.542587	0.0865076	0.010434	-0.504482	0.108574	0.733193	-0.175591	0.0677509	1.17592	0.010434	0.698033	0.174985	0.152109	-0.192403	-0.0482185	-0.0915489	-0.00962989	0.139666	-0.105837	1.05152	0.365024	0.539759
0.0770108	-0.534696	-0.20616	-0.0789694	-0.319772	-0.277791	-0.192637	-0.272077	-0.339007	-0.456726	-0.164417	0.12805	0.10148	0.295765	-0.19488	-0.0372778	-1.03291	0.224196	-0.0742773	-0.215085	-0.111332	0.0631169	-0.305539	-0.593397	0.978614	-0.11351	0.172882	-1.00329	-0.0158419	-0.773262	-0.306791	0.612633	-0.441045	0.528788	-0.482094	0.0126009	-0.408758	-0.306791	-0.0554879	-0.327961	-0.148201	0.22446	-0.735812	0.378747	-0.451063	0.109123	-0.725981	0.482178	-0.183834	-0.6307
-1.08939	-0.598998	-0.751638	-0.794005	-0.869422	-0.985448	-0.556263	-0.417806	-0.470036	-0.39443	-0.460279	-0.391526	-0.60402	0.120544	-0.503955	-0.118044	-1.1846	-1.18267	-0.376653	-0.472003	-0.816607	-0.434477	-0.469384	-0.955943	-0.267985	-0.325857	-0.64871	-1.0969	-0.729324	-1.2112	-0.681639	-0.215316	-0.897624	-0.536562	-0.342466	-0.405167	-0.475209	-0.681639	-0.537218	-0.856707	-0.570467	-0.546307	-0.35582	0.338683	-0.80989	-0.504714	-0.713611	-0.432011	-0.412399	-0.95139
0.0852765	-0.229842	-0.581071	-0.271186	-0.498224	-0.530712	-0.240397	0.235759	-0.0766271	-0.442274	0.336299	0.154799	-0.433375	-0.218682	-0.221505	-0.295187	-0.759709	0.332246	-0.761125	-0.236912	-0.0926238	0.513047	0.00214375	-0.476818	0.218568	-0.0876552	0.454613	-0.534383	0.00953687	-0.474002	-0.836137	0.266796	-0.14996	-0.13137	-0.485184	0.0965105	-0.754576	-0.836137	-0.364726	-0.165503	-0.242213	-0.736214	0.448807	0.139414	-0.282294	-0.0625119	-0.791066	-0.395775	-0.454503	0.150048
-0.115167	-0.00733473	1.28361	0.026256	0.373514	0.0522163	0.439315	0.158735	-0.508406	-1.11562	-1.07744	-0.293343	0.533934	0.26784	0.142835	-0.340135	-1.17561	0.513581	-0.147021	-0.606928	0.395816	-0.199737	-0.199041	0.288079	-0.632836	-0.200896	0.403998	-0.674782	-0.0221951	-0.235596	-0.724923	-0.48652	-0.0349241	0.776836	-0.374244	-0.628805	-0.648043	-0.724923	0.6652	-0.281998	0.596158	-0.755911	-0.721718	0.224371	-0.655665	0.535787	-0.0491915	-0.236318	-0.801054	-0.909814
-0.0483996	-0.865167	0.653191	0.272423	-0.226089	0.40335	1.38141	0.141778	0.117223	-0.140408	0.730475	-0.151861	0.308782	1.04107	1.3032	-0.705263	-0.353012	0.558313	-0.293144	-0.347181	-0.0512363	-0.471465	-0.187444	0.0314767	-0.214253	-0.351964	-0.41257	-0.698175	-0.40679	-0.210396	0.412123	-0.338377	0.0536659	0.603998	-0.0157532	0.0303633	0.198562	0.412123	-0.994199	-0.785341	1.37696	0.37347	-0.035932	0.624719	-0.40068	1.60374	0.119719	-0.697669	0.345195	-0.270299
-1.12223	-0.487415	-0.868128	-0.27925	-1.27876	0.0641061	-0.459632	-0.415202	-0.127725	-1.36264	-0.660458	-0.113351	-1.05534	0.330267	1.11326	-0.7994	-1.81394	0.00163476	-0.971635	-0.257001	-0.501465	-0.511793	-0.471941	-0.900411	0.558314	-0.0144219	-0.66679	-0.0268589	-0.845063	-1.08457	-1.31448	0.392524	-0.752239	-0.420096	-1.3289	-0.73388	-0.951883	-1.31448	-0.457255	-0.988634	-0.682678	-1.35991	-0.0732529	0.0826652	-0.663692	-0.332567	-0.960589	-0.699783	-1.31073	-0.652971
-0.771754	0.558052	-0.718595	-0.423467	-0.180894	-0.286005	-0.17561	0.269185	-0.112511	-0.489768	0.0087786	0.179379	-0.822157	-0.595248	0.0417475	0.2927	-0.373139	0.0274655	-0.198059	0.150415	-0.280291	-0.271098	0.287339	-0.067709	0.602126	0.0491295	-0.323832	0.766034	-0.420559	-0.741941	-0.928688	0.305796	0.0276877	0.171661	-0.318246	-0.160518	-0.402016	-0.928688	-0.0783539	-0.311967	-0.0572964	-0.206735	0.283846	0.0841132	0.281183	-0.0660846	-1.02659	-0.0351063	-0.488717	0.0879919
-0.77723	-0.00509084	-1.06973	-0.283007	-0.716922	-0.397707	-0.911049	0.380175	-0.363278	-1.47704	-0.122953	0.647947	-0.834564	-0.378247	-0.204772	-0.00278494	-1.14312	-0.320544	-0.458918	0.121427	-1.36108	0.452217	-0.0486138	-0.923736	-0.0307318	0.123257	-0.405812	0.242664	-1.16211	-1.07318	-1.18161	0.122889	-0.758144	0.063996	-0.823862	-0.165511	-1.89027	-1.18161	-0.509134	-0.131432	-0.981093	-0.716871	-0.173994	0.205307	-0.136551	-0.407658	-0.996063	-0.237375	-1.06767	-0.117803
-1.26004	0.436221	-1.04539	0.1011	-0.704289	0.0204748	-0.154166	0.662936	-0.514464	-0.968116	-0.227808	0.397166	-1.74961	-0.517758	0.057355	0.357454	-1.59856	0.346996	-0.450736	0.0642304	-0.766256	0.283739	-0.600508	-1.07351	0.145772	0.54885	-0.0864036	-0.624363	-1.09606	-1.03829	-1.47594	0.248206	0.0289431	-0.0972171	-0.564249	0.0672001	-0.665414	-1.47594	-0.498614	0.371362	-0.224102	-0.876986	-0.0105124	0.891003	0.0574355	0.157378	-0.966926	-0.272176	-1.71371	0.508415
-0.697478	-0.507076	-0.717504	-0.390928	-1.13819	-0.20691	-0.293258	0.445774	0.241829	-0.129813	0.0589713	-0.539822	-0.942163	0.338253	0.596887	-0.155561	-0.493545	-0.202402	0.237375	-0.383395	-0.742756	0.252724	-0.156126	-0.798553	0.207747	-0.192681	-0.617113	-0.0985027	-0.448777	-0.963235	-0.235641	0.22065	-0.22468	-0.538231	-0.637701	-0.436723	-1.52845	-0.235641	-0.647448	-0.33287	-0.320866	-0.429959	-0.353301	-0.100798	-0.477313	0.0204448	-0.723376	-0.0973082	-1.01859	0.0261575
-0.714829	-0.141303	-1.12227	0.106217	-0.752101	0.119231	-0.722809	0.19736	-0.469695	-1.06974	0.0114652	-0.414109	-0.713126	-0.552775	-0.214045	0.0712676	-1.35001	-0.22697	0.940347	-0.353865	0.328921	-0.153568	-0.533103	-0.388773	0.00836402	-0.0634233	-0.556143	0.0102994	-0.894658	-1.27817	-1.47646	-0.02698	-0.334938	-0.404544	-0.668119	0.0511288	-0.62882	-1.47646	-0.38309	-0.529543	-0.796113	-0.364845	-0.24988	0.256977	-0.390745	-0.583868	-1.26975	-0.429894	-1.09423	-0.499899
0.0286217	0.394079	-0.220396	-0.440979	0.0343688	0.891778	-0.217129	0.0184146	0.237756	0.737128	-0.192061	-0.251056	0.957819	-0.208537	-0.60029	0.0172812	-0.145866	0.855271	-0.161957	-0.000905494	-0.270817	0.182532	0.0945587	0.317152	0.157884	0.382196	-0.339296	0.00815818	-0.0873409	-0.537622	0.074783	0.19306	0.428697	1.23149	0.0796227	0.136655	0.532979	0.074783	-0.0437336	0.152638	-0.101085	-0.392471	0.391312	-0.533501	0.342393	0.0689799	0.083324	0.0719059	0.178822	0.669485
-0.159493	0.571382	-0.963729	0.512428	0.417929	0.35022	-0.00615901	0.38292	0.18732	0.059329	0.777354	0.730259	0.11351	-0.0163868	1.15193	0.178483	-0.311586	0.456536	0.64727	0.30706	-0.137386	0.786079	0.278711	0.117212	0.697759	0.455397	0.604564	0.859716	-0.0282031	0.600984	0.134257	0.619553	-0.171367	1.81597	0.0440694	0.324228	-0.17257	0.134257	0.151413	-0.0498284	-0.187068	-0.0512122	0.489975	0.975413	1.1166	0.350925	0.584624	0.840283	0.0410817	0.97898
-0.798877	-0.168143	-1.24268	-0.394059	-1.18277	-0.48799	-0.641366	0.0435637	0.0823725	-0.503265	-0.429404	0.592632	-0.724811	-0.380446	0.0746175	-0.212667	-0.523246	-0.790215	-0.351612	0.155694	-1.18033	-0.372221	-0.512956	-0.95604	-0.105179	-0.0785538	-0.804137	-0.411814	-1.14648	-0.888073	-0.567394	-0.0134412	-0.480177	0.404362	-0.685952	0.0413298	-1.12136	-0.567394	-0.446727	-0.203211	-0.511392	-0.3408	0.448407	-0.497618	0.0593859	-0.146371	-0.109532	-0.35289	-1.24761	-0.174644
-0.0158175	-0.174623	1.45541	0.0605333	-0.00209875	-0.0757563	0.464844	0.339922	0.206206	-0.16776	0.00639086	-0.315985	-0.292786	0.507807	0.469857	-0.461967	-1.01032	-0.13961	0.336951	-0.328165	-0.767848	0.439127	-0.421924	-0.20573	0.530976	-0.363572	-0.371382	0.330985	-0.301534	-0.0800205	0.160339	0.260059	-0.174689	0.509943	-0.464052	0.153221	0.0958247	0.160339	0.14695	0.496887	0.363585	0.222312	0.0137747	0.125733	-0.248884	-0.130837	0.380338	0.196371	-0.590625	-0.403735
0.799057	0.398405	-0.188843	0.243953	0.457976	-0.0579902	0.654447	-0.0601591	1.27022	1.10722	0.7435	-0.525703	1.07714	0.832445	-0.491368	0.200047	0.392018	-0.24849	0.535579	0.390445	0.406514	0.0394265	0.227084	0.895485	0.240085	0.112143	0.446338	0.922656	1.04064	0.911909	0.780705	0.192852	1.48594	0.0488677	0.5263	0.738193	0.510212	0.780705	1.44467	0.281127	0.485835	-0.0240864	-0.553876	-0.561787	0.991994	0.899255	0.506947	0.937193	0.759636	0.259229
0.223557	0.0313834	0.141041	0.169769	0.0822887	0.677481	0.780292	0.172203	1.30449	0.733904	0.139784	-0.845805	-0.348712	0.864428	1.44457	0.00940386	0.532315	0.673813	-0.0721072	0.257359	-0.183189	0.119711	0.577991	0.624243	0.2374	0.105793	0.0872492	0.824216	0.611982	-0.569817	-0.492814	0.062541	0.185194	0.404336	0.0789269	-0.549749	0.910322	-0.492814	1.38114	-0.144228	0.65373	-0.133	0.262905	0.376073	0.576543	0.279014	0.180141	0.679733	-0.818723	0.499345
-0.90056	0.440558	-0.483148	-0.332486	-0.916939	0.31549	-1.08263	0.310345	-0.0330181	-0.704002	-0.00613818	0.380008	-0.914012	-0.112925	0.372415	0.15619	-0.774161	0.448541	-0.492733	-0.0767479	-0.698585	0.428747	0.627514	-0.855506	0.959432	0.745413	-0.783913	-0.0516187	-0.736406	-0.185891	-1.25128	0.821361	-0.0582478	-0.339051	-0.839607	0.0805265	-0.713595	-1.25128	0.0693287	-0.132408	-0.855092	-0.681352	0.152859	0.313122	-0.258426	0.00314553	-0.663239	0.311656	-1.49435	0.129682
-0.903628	0.641871	-1.4419	-0.747618	-0.353409	-0.121502	-0.313609	0.515765	-0.259135	-1.34686	-0.52798	-0.0230437	-0.423916	-0.227055	-0.39458	0.280164	-1.47079	0.416871	0.135232	-0.0499202	-0.469339	-0.365347	0.351039	-0.401659	0.483226	0.30412	-0.14379	0.0151101	-0.724011	-0.996523	-0.860619	0.391546	0.404063	0.183722	-0.257742	0.476559	-0.88096	-0.860619	-0.553935	0.376025	-0.363506	-0.525232	-0.483518	0.0782683	-0.0622146	0.105272	-0.390635	-0.325154	-1.20968	0.890255
-1.08478	0.35054	-0.491683	-0.163831	-0.954306	-0.0505768	-0.344115	0.321081	-0.803744	-1.93637	-0.446192	0.777747	-1.31545	-0.205267	0.491248	0.0877975	-0.647223	-0.0822028	-0.818012	-0.0315024	-1.34773	-0.423095	0.286109	-1.14394	0.431541	0.810216	-0.233834	-0.000333142	-1.62304	-1.0644	-1.72126	0.356814	-0.553893	0.328926	-1.19214	-0.162994	-0.975245	-1.72126	-0.386892	-0.21992	-0.683576	-0.844502	0.748861	0.266671	-0.0132971	0.0018438	-1.364	-0.584007	-2.14842	-0.827034
-0.396711	-0.564155	1.79555	0.560425	0.0264188	1.00134	-1.36528	-0.0109413	-0.233465	-1.39108	-0.358108	0.195295	-0.739358	0.94075	0.573165	-0.13108	-0.726981	1.25088	-0.50604	-0.0920339	-0.351878	0.195317	-0.382159	-1.03906	0.688616	0.0589652	0.0843648	-0.174211	-0.914225	-0.89393	-1.12349	0.532489	-0.246193	1.29288	-0.050895	0.0709112	0.0990244	-1.12349	0.232263	-0.701342	-1.2331	-0.656956	0.689967	-0.174338	-0.405693	0.207164	-1.07621	-0.642373	-0.604698	0.284528
0.745239	0.0854689	0.409074	-0.209901	0.363559	0.41239	0.347602	-0.243349	0.936351	1.07051	0.474901	-0.301735	0.0649969	0.425659	-0.672122	0.325657	0.38515	0.797418	0.255457	0.208692	0.363969	0.283224	0.235294	0.666126	-0.133627	1.06952	0.397064	0.606074	0.674379	0.664623	-0.308116	-0.0166984	-0.355151	1.06479	0.521548	0.0886346	0.4697	-0.308116	0.392036	0.32066	0.222768	-0.420285	-0.162288	-0.841927	0.960953	0.00958237	0.219043	0.334868	0.154814	-0.385238
-0.563139	0.374669	-0.336591	0.137044	-0.504031	-0.322504	-0.326011	0.0226762	-0.182267	-0.154386	-0.804563	-0.484043	0.151698	0.0134489	-0.042115	-0.194474	-1.10727	0.200006	0.0676792	-0.00735395	0.0344374	-0.39463	-0.354014	-0.449578	-0.384449	-0.224871	-0.400054	-1.05228	-0.650688	-0.240911	-0.384451	-0.377755	-0.728879	0.244212	-0.747501	-0.176281	-0.624014	-0.384451	-0.285688	-1.00462	-0.396837	-1.08798	-0.22333	-0.348623	-0.439604	-0.674354	-1.08622	-0.770585	-0.505168	-0.861807
0.537955	-1.07331	1.24825	0.0874916	0.603964	-0.650001	0.999904	-0.217168	-0.376883	-0.960982	0.65037	-0.912256	0.830271	0.176944	-0.442835	-0.979319	-1.02915	-0.83684	-0.532828	-0.68754	0.778548	-0.70576	-0.428559	0.212692	-0.848053	-0.347816	0.442527	-0.270611	0.232405	0.28576	-0.028209	-1.14849	0.448426	0.475524	0.406426	-1.14196	0.12827	-0.028209	1.34332	-0.863276	1.06578	-0.874262	-0.545565	-0.268742	-0.442289	-0.267743	0.094299	-0.0993441	-0.145272	-0.922702
0.405832	-0.863082	1.74816	0.0195406	0.791639	-0.521309	0.593162	-0.0909821	-0.395409	-0.046243	0.675151	-0.390466	1.11319	1.54347	-0.26662	-0.0947076	-0.385133	-0.558207	0.0028957	-0.3367	0.262603	-0.25098	-0.644309	-0.351221	-0.504089	0.556354	0.499877	-0.451619	-0.258959	0.308491	0.077112	-0.605255	-0.167742	1.58004	0.468519	-0.590735	0.0375903	0.077112	0.0525846	0.132367	0.66507	-0.085132	-0.125156	0.309849	-0.376364	-0.104469	0.148621	-0.143806	0.17625	-0.0863632
-0.530845	0.152778	-0.297859	0.498	-0.494082	0.116001	-0.0094675	0.144156	-0.542724	-1.17272	-0.814065	-0.0917227	-0.235559	0.2001	-0.693682	-0.231802	-1.22638	-0.168184	-0.29733	-0.387569	-0.44813	-0.280729	-0.424726	-0.508795	-0.365121	-0.194363	0.176101	-0.530623	-0.690231	-2.04089	-0.962775	-0.142505	-0.522796	-0.323168	-0.855761	-0.362565	-0.70637	-0.962775	-0.236267	-0.74195	-0.171201	0.55492	-0.466314	-0.183228	-0.628411	-0.841418	-1.01416	0.3206	-0.527534	-0.433756
-0.179172	0.283348	0.00487959	0.200865	-0.587931	-0.487663	0.243085	0.0722571	-0.0545953	0.53269	0.54099	-0.0270845	0.279183	0.650652	0.45925	-0.261674	-0.135097	-0.479432	-0.0063129	-0.0375135	0.658431	-0.0649767	0.103734	0.147019	0.0933389	0.0803389	-0.311649	-0.101477	0.134032	0.727081	0.516849	-0.0878882	0.149292	-0.76579	0.10464	0.136283	0.0850932	0.516849	0.629433	0.313162	0.211989	0.238127	0.715354	0.0500909	0.1151	-0.0482952	0.333505	-0.0578391	0.0661954	0.155339
-0.49295	0.52974	-0.443153	-0.0195944	-0.664272	0.785193	-0.309996	0.547844	-0.0662114	-0.979576	-0.145061	0.501366	-0.294648	0.553722	0.930002	0.287884	-1.13477	1.0414	-0.557341	0.538336	-0.18048	0.811927	0.291904	-0.444189	1.40251	1.11689	-0.167606	0.674087	-0.284428	-0.708533	-1.62338	1.13776	-0.118717	1.53454	-0.681983	0.350967	-0.365269	-1.62338	0.363163	-0.355768	-0.134212	-0.38911	0.134917	0.00638723	0.611196	-0.0355181	-1.53664	-0.176541	-1.2917	0.778608
-0.148961	0.0757137	-0.245816	0.098913	0.0429988	0.22704	-0.797674	0.25534	0.662696	0.010896	-0.290266	-0.259707	0.095734	0.519753	0.985688	-0.0943348	-0.4142	0.421123	-0.240607	0.374969	0.280287	0.0476994	-0.0793087	-0.38901	0.309012	0.18546	0.317051	0.129392	-0.711482	-1.22108	0.334329	0.225174	0.0806306	1.25124	-0.0982968	-0.0288127	-0.616001	0.334329	0.0662304	0.267158	-0.9274	-0.425269	0.483857	-0.413265	0.42868	-0.20238	-0.614027	0.728406	-0.483464	0.0965131
-0.395275	-0.670906	0.706429	0.109463	-0.236596	-0.964251	-0.23079	-0.0459071	0.0114541	-0.779328	-0.240443	0.0489254	0.0359966	0.649642	0.207622	-0.933779	-1.58206	-0.617224	-0.435637	-0.626994	0.753892	-0.476548	-0.205759	-0.667602	0.415692	-0.26561	0.353131	-0.274375	0.0798094	-0.748794	-1.42836	0.173518	0.332795	0.0937852	-0.735788	-0.894416	-0.84598	-1.42836	-0.342282	-0.99903	-0.122469	-1.17222	-0.415893	0.418852	-0.549195	-0.0790691	-0.181053	-0.0583697	-0.98193	-0.978345
-0.683761	-0.488757	-0.663568	0.11765	-1.07727	-0.0724347	-0.511056	0.506331	0.0141776	-1.69661	-0.478434	-0.263718	-1.00747	-0.180108	-0.01718	-0.128271	-0.103125	0.739966	-0.185724	-0.348435	-0.318206	-0.529416	-0.243269	-0.833258	0.348334	-0.0031469	-0.0419714	0.0764215	-0.955671	-1.19137	-1.69281	0.266961	-0.320607	0.219366	-0.717329	-0.196414	-0.834301	-1.69281	-0.352714	-0.821202	-0.31811	-0.502211	0.709205	-0.533181	-0.434966	0.307739	-1.01229	-0.267207	-0.771728	0.0796364
-0.0408085	0.72662	1.17291	0.140559	0.123431	-0.477229	0.678652	-0.581731	0.575561	0.775051	0.614392	0.232704	0.968231	0.00305648	-0.242605	-0.509107	-0.317767	-0.719962	-0.167247	0.0242781	-0.181993	0.697144	0.133156	0.269995	0.0929182	-0.127623	0.280341	-0.00326598	0.392779	0.516726	-0.135244	0.0122957	0.791005	0.102509	0.389728	0.233108	0.0969728	-0.135244	0.843605	0.12655	0.632645	-0.301236	0.419071	0.210082	0.718929	0.689384	0.316624	0.269873	1.23814	0.0190524
0.445237	-0.196524	1.45156	0.453867	0.501739	-1.39572	1.33178	-0.0813675	-0.271238	-0.304506	0.257846	-0.327925	1.0662	0.388785	-0.84989	-0.647256	-0.850529	-1.51517	-0.444857	-0.325616	0.154176	-0.624544	-0.539914	-0.0204597	-0.684508	0.0806812	-0.23087	-1.08125	0.0976409	-0.156784	0.428077	-0.743331	0.443216	0.167433	-0.41132	-1.12462	-0.0660548	0.428077	-0.319916	-1.00936	1.18074	-0.264876	-0.15183	-0.240542	-0.427659	0.657437	-0.0563551	-0.614274	-0.145043	-0.591029
1.01881	0.406139	3.74754	0.449103	0.0366663	0.404526	-0.199746	0.339801	0.956197	0.355266	1.03853	0.51995	0.415984	1.49615	-0.585769	0.406196	0.36297	0.229756	1.27579	0.886513	0.219616	0.455988	-0.0920463	0.498109	-0.213116	0.103505	0.158231	0.388856	0.860217	0.758241	1.08845	-0.0290828	1.06408	1.25363	-0.0369089	0.942277	0.306437	1.08845	-0.121306	0.245642	-0.378815	0.422343	1.53926	-0.057759	1.06606	-0.507438	1.11375	0.0278259	1.84834	0.94683
-0.21243	-0.832375	0.633998	0.603962	0.0685938	-0.0577761	0.332954	-0.159203	-0.359521	-1.35348	-0.242801	-0.273214	0.383033	0.425144	-0.188725	-0.837503	-0.556126	-0.327924	-0.412279	-0.672191	0.771044	-0.734966	-0.737684	-0.236515	-0.534758	-0.0478059	0.537544	-0.239444	-0.214311	-1.04496	-0.14553	-0.492123	-0.0325757	-0.321285	-0.189112	-1.10682	0.0345336	-0.14553	-0.0462913	-0.684447	0.385155	-0.529536	-0.492235	0.0214747	-0.540188	0.417798	-0.159821	0.210254	-0.0546239	-0.763074
-0.466866	-0.736265	0.246687	-0.893584	-0.678183	0.486226	-0.479151	-0.0322968	0.000980579	-0.286624	-0.854286	0.126216	-0.235412	-0.0857729	0.297995	-0.573411	0.123802	0.459161	-0.269672	-0.229249	0.116634	-0.160109	-0.193444	-0.321137	-0.467739	-0.283594	0.0455813	0.373826	-0.137066	-0.258036	0.280511	-0.346327	0.00801958	-0.0793313	-0.335176	0.259001	0.188061	0.280511	-0.370771	-0.318253	-0.360936	-0.140024	0.213006	-0.411963	0.236832	0.22637	-0.306526	0.0229266	-0.526628	-0.117108
-0.470875	0.518232	-1.50184	-0.393969	-0.417034	0.782906	0.0427216	0.277752	0.00858897	0.091868	-0.132291	-0.364973	-0.635187	0.192817	-0.231575	0.0189925	-0.255505	1.06898	-0.272358	-0.225619	0.357759	0.196949	0.506551	0.00515679	0.37495	0.229808	0.0138751	0.656934	-0.680622	0.201817	-0.876668	0.31224	-0.389843	0.525864	0.0567585	-0.600137	-0.939556	-0.876668	1.02621	0.1142	0.540738	0.199675	-0.00138786	0.0274562	-0.257001	-0.273564	-0.180006	0.80301	-0.249626	-1.20778
-0.082174	-0.375604	-0.116377	-0.0535917	0.257264	-0.116169	-0.691705	-0.0397846	-0.164929	-0.412761	0.0893449	-0.494258	-0.244872	-0.0513873	1.30654	-0.116716	0.321165	0.367608	0.0506902	0.0970299	0.420066	0.195214	0.356944	-0.0621179	0.419005	-0.0717958	-0.655901	1.10055	-0.409944	-0.451834	-1.54473	0.373056	-0.110853	0.035801	0.429383	-0.0692312	0.559791	-1.54473	0.665452	-0.100243	-0.431754	0.274465	0.669824	0.691712	-0.0536154	0.436191	-0.54062	0.584969	0.507556	-0.00377246
0.441966	-0.223376	0.924058	-0.37309	0.452981	0.168583	0.258215	-0.0296071	1.44728	0.291485	0.167912	-0.17678	0.592419	0.232538	-0.423463	-0.0560496	0.217249	-0.288641	1.48588	0.220026	0.129088	0.481499	0.0515287	0.254643	0.0634071	0.262803	0.393496	0.571955	1.02334	0.856507	0.290392	-0.0440262	0.951679	0.0250721	0.222962	0.24626	0.327968	0.290392	0.704238	-0.248085	0.447229	0.309979	0.526102	-0.363118	0.614737	0.756957	0.235197	1.44079	0.564029	-0.35026
0.605829	-0.426533	-0.673874	0.343434	0.502859	0.301515	1.50666	-0.273252	0.328644	-0.960582	0.681863	-0.768545	0.432271	0.59507	0.36887	-0.435937	0.077143	0.809818	0.301791	-0.420032	1.05034	-0.403793	-0.167741	0.281475	0.151635	0.0547076	0.744036	-0.408218	0.521992	-0.282045	-0.434689	-0.0133468	0.0271985	0.252738	0.382425	-0.657841	0.467052	-0.434689	-0.586152	-0.331555	1.47618	-0.716511	0.0347671	0.697644	-0.52869	1.13329	0.094156	0.553638	-0.152204	-0.960481
0.730439	-0.683209	-1.08799	1.07313	-0.119351	0.866473	0.810502	-0.232777	-0.222133	-0.963204	-0.815088	-0.109472	-0.0276927	0.742766	0.419843	0.18898	-0.465781	0.954548	-0.343648	-0.693231	-0.148011	-0.0584256	-0.0793372	-0.574005	-0.194079	-0.263069	0.81379	-0.896349	-0.616893	-0.907162	0.287277	-0.177023	0.409787	1.23988	0.0713933	-0.0355643	-0.536541	0.287277	-0.583825	-0.724712	0.9639	-0.194053	0.577899	0.220504	-0.529908	0.243986	-0.462355	-0.227043	0.723231	-0.511858
0.723092	0.262593	0.674742	-0.436085	-0.234465	0.482165	0.811987	-0.179056	0.875849	1.28755	0.374542	-0.162079	-0.234154	0.256047	-0.46521	0.440254	0.254283	0.537836	-0.102801	0.220421	0.508854	0.113124	0.0789512	1.07948	0.110235	-0.395023	-0.0334853	0.12278	0.173033	1.18	-0.250706	0.0509464	0.373752	0.654701	0.279657	-0.0260517	0.788277	-0.250706	1.14402	0.477277	0.87565	0.318288	-0.253247	0.088998	0.40904	0.656921	0.244621	0.323048	0.581961	-0.337805
0.607735	-0.601248	-0.347335	1.07544	0.168646	0.780881	1.38117	-0.0348137	0.0204511	-1.1327	-0.120939	-0.288711	0.518822	1.22492	1.36558	-0.253204	-0.385176	0.674048	0.241359	-0.191749	0.152856	0.425809	-0.520741	0.0100978	-0.0323609	-0.317579	0.780377	-0.73896	0.123837	-0.541635	-0.057967	-0.177596	-0.221159	-0.153272	0.609661	-0.0453674	0.161197	-0.057967	-0.310239	-1.49413	1.46573	-0.261028	0.145894	0.217111	-0.324815	2.01186	0.106747	0.636199	0.470929	0.638645
0.123579	1.16392	0.107084	-0.270935	0.0964096	0.0286147	-0.123551	-0.316323	1.42616	1.42992	0.693431	-0.0691475	-0.126092	0.0800374	-1.58172	0.189115	-0.298336	-0.566617	0.22056	0.241119	-0.254989	0.195285	-0.236524	0.625807	-0.182906	-0.228314	0.290262	0.678319	-0.051847	0.999579	1.07134	-0.191965	0.543677	0.0159311	-0.377802	-0.326279	0.889437	1.07134	-0.30381	-0.199237	-0.206572	0.088525	-0.315402	-0.520393	0.672791	0.0115179	0.769675	0.531693	-0.473536	0.00328827
0.728441	0.517401	-1.22832	0.3137	-0.423411	0.933318	0.254135	0.447329	0.850072	0.108242	0.871204	0.911254	0.423178	0.576193	0.164573	0.542714	0.818198	1.29797	0.225548	0.674467	0.385964	0.440367	0.712254	0.618609	0.767782	0.312975	0.168159	0.55156	0.124124	0.178407	-0.0937001	0.713619	0.245184	1.47106	0.589933	0.461315	0.54369	-0.0937001	1.44486	0.04779	0.376276	0.197324	0.83524	0.92819	0.407992	0.127829	0.490477	0.999213	-0.106946	0.73167
0.517467	0.647389	0.529865	0.356493	1.01808	0.591761	0.519972	0.0728854	1.06864	0.460392	0.813874	-0.0862339	1.16417	0.455569	0.141173	-0.334833	1.19052	0.625666	0.942755	0.413347	0.537806	0.283029	0.475504	1.36921	0.456068	0.856186	0.432052	0.827691	0.715403	0.824969	0.943723	0.370685	1.15358	1.23958	0.843823	0.425381	0.190812	0.943723	1.66263	0.571245	0.590488	0.842128	-0.364185	0.584195	1.26227	1.22767	0.844774	0.838041	1.81406	-0.464547
0.661369	1.14862	-0.211993	0.459202	0.715266	0.0988282	-0.0598395	-0.0794024	2.25514	1.58431	0.932564	0.0551712	0.286068	0.505786	-0.418312	0.560865	0.736055	0.431663	0.937597	0.504639	0.678889	0.475312	0.264001	1.11679	0.345556	1.0772	0.730078	0.701754	0.732499	1.18969	0.598443	0.298706	1.61666	1.16856	0.861329	0.427299	1.28109	0.598443	1.03745	1.17909	-0.300013	-0.142923	1.14834	0.358385	1.37929	0.861568	1.01071	-0.151132	1.69704	0.304627
0.283865	-0.315233	0.642322	0.0757299	0.287191	0.260421	-0.508244	-0.354196	0.420648	-0.097598	-0.168129	-0.60459	1.00255	0.107973	0.527735	-0.575292	-0.0960875	-0.276326	0.324297	-0.358858	0.245544	0.00151705	0.0968413	-0.0903401	-0.317899	-0.333758	0.0231668	1.10707	-0.128111	0.887811	0.684167	-0.312039	-0.682721	0.178604	0.505862	-0.0894751	0.96887	0.684167	0.781393	0.0494883	-0.671373	-0.423786	-0.176358	-0.478872	0.131327	0.074029	0.369004	0.676858	0.302817	-0.144951
0.547747	-0.195863	1.32085	-0.757318	0.173066	0.125446	-0.646446	-0.315247	0.781209	1.34396	0.110613	-0.616683	0.454803	-0.0189095	-0.0232825	0.493163	-0.0307007	-0.280227	0.503351	-0.0539217	0.175814	0.00781281	-0.544449	0.0729884	0.169186	-0.454132	-0.462207	-0.419801	0.365113	0.364404	-0.111041	0.0687712	0.500574	0.219398	0.269485	-0.0395323	0.305163	-0.111041	-0.810083	0.486658	-0.82528	-0.160663	-0.250447	-0.483386	0.740808	-0.268904	0.693618	-0.494208	0.827699	-0.863715
0.173537	0.189015	2.08282	-0.0924029	0.188949	0.357301	-0.0869486	0.113164	1.38158	1.34535	-0.576498	1.458	-0.349341	0.847781	0.182402	0.895295	0.71125	-0.215609	1.05074	0.280665	0.116599	-0.123257	0.291204	-0.00581198	-0.417451	0.605147	-0.00924348	0.931856	-0.165914	0.964338	0.776529	-0.160572	0.76578	0.671695	0.256339	0.126968	0.387764	0.776529	-0.532441	1.28863	-0.16646	-0.0349875	1.73619	0.401521	0.0784176	0.0721965	-0.144818	-0.707335	1.81516	0.49405
0.489252	-0.337486	0.198158	0.0470047	-0.302551	-0.218404	-0.312741	0.00566385	0.442248	-0.091575	0.0993293	-0.0371446	0.0611627	0.192323	0.10142	-0.513288	-0.264671	-0.121879	0.211766	0.1398	-0.659001	0.042085	0.267554	0.113255	0.0785078	0.00148824	0.0143331	-0.174847	0.0680831	0.163285	-0.17578	0.026628	0.431976	-0.399466	-0.499416	0.240718	0.420772	-0.17578	0.0218749	-0.111203	-0.327327	-0.409822	-0.115252	-0.563967	0.20348	0.652178	-0.0703622	0.632732	0.516598	-0.714738
0.593718	0.901431	2.7017	0.160923	0.765806	-0.409871	0.422764	-0.0218371	1.0079	0.384599	0.20654	0.51871	0.963983	0.986291	-0.71922	0.68404	0.187039	-0.669248	1.26331	0.084315	1.60792	0.725762	-0.296276	0.413947	-0.042417	0.34862	0.367084	0.133263	1.0895	1.05321	0.83679	-0.186601	1.40131	0.25066	0.381495	0.702342	0.744919	0.83679	0.108995	0.0729096	0.488438	0.312092	1.23342	0.410711	0.58347	1.27235	0.635305	0.256308	2.17869	0.707865
0.558863	1.49625	2.66301	-0.0461966	-0.62834	-0.0238802	-1.08221	0.157233	1.5485	1.54348	0.48197	0.664073	-0.238698	1.03431	-0.50268	1.58277	0.260524	-0.225357	1.71429	1.08373	0.389398	1.30281	0.246521	0.26181	0.243999	1.00614	0.226451	1.32833	0.0967069	1.55792	0.300621	0.644504	1.474	0.669435	0.428397	1.35002	0.310608	0.300621	0.0495216	1.17749	-0.967719	0.846505	2.48913	0.370959	0.50366	0.520127	0.600149	-0.286334	1.9778	1.61996
0.425392	0.329071	3.30199	0.104174	-0.0823252	0.608058	-0.211667	-0.190108	0.732337	0.52043	-0.318298	1.54331	-0.701874	1.48041	-0.330832	1.21233	0.445058	0.061725	1.48446	0.562115	0.242911	1.0838	0.117281	-0.314851	0.238139	0.824784	-0.118043	-0.996436	-0.0970881	1.24636	0.148237	0.415928	0.571065	1.05925	0.429234	1.0089	0.87591	0.148237	-0.107494	0.298717	-0.0912157	0.593477	1.79297	0.101802	-0.0694611	1.60669	0.0134808	0.0288759	1.90285	0.999478
0.289811	1.47341	0.938185	0.37268	-0.272606	1.13787	-0.104486	0.886031	0.309769	-0.28123	0.165517	1.74623	-0.228112	0.318633	0.365007	0.852046	-0.470925	0.746339	0.977187	0.790427	-0.257189	1.06592	0.720864	-0.409495	0.897226	0.41388	-0.292922	0.591296	-0.117571	0.63734	-0.813307	0.996455	0.371105	0.241027	0.0326672	0.412886	0.17169	-0.813307	0.127118	0.728505	-0.155127	0.229916	1.92598	0.573218	0.330597	-0.39668	-0.328423	-0.115345	0.446741	1.17998
0.343008	1.04574	1.79449	-0.102537	-0.630011	0.737161	0.092472	-0.0183929	0.767493	0.504854	0.348973	0.57413	0.514528	1.13878	-0.45457	0.224258	-0.509547	0.0138067	0.616596	-0.0169598	-0.696014	-0.0130936	0.147299	-0.0750566	0.0133748	0.0406588	0.644586	-0.198358	0.603341	0.700355	0.518355	0.0567617	-0.18834	0.592894	0.393628	-0.357414	-0.0625855	0.518355	-0.234744	-0.127228	-0.0820643	-0.724419	1.536	-0.288132	0.65225	0.136626	1.16052	-0.0564166	0.733816	-0.221079
0.286772	0.331492	0.320371	-0.61123	0.222482	-0.591028	0.688004	-0.29524	1.1189	1.14662	0.017553	-0.287472	0.609041	-0.194358	-0.89319	0.0236318	0.678318	0.0528418	-0.542317	-0.218435	0.128032	0.148246	-0.107074	0.583045	-0.436252	0.234439	-0.0227608	0.0509435	0.413938	-0.0404851	-1.13188	-0.634129	0.48811	0.265892	0.269532	-0.546159	1.31854	-1.13188	0.699723	-0.204577	0.87786	-0.292988	-0.459225	-0.960179	0.0175154	-0.0151218	-0.0200823	0.479921	0.211816	-0.398947
0.543805	-0.741562	-0.33447	0.154841	0.283712	-0.160519	0.528074	0.256045	0.954684	0.89437	0.0417347	0.209472	0.391766	-0.0506714	0.359382	0.242669	-0.303268	0.692701	0.329766	0.365614	-0.590531	0.708619	0.287514	0.496947	0.241454	0.243048	-0.863182	0.282913	0.507058	-0.427586	-0.287089	0.171986	0.671452	0.505303	0.798792	-0.554432	0.22455	-0.287089	0.697583	0.131063	0.526895	0.277058	0.0307437	0.77971	0.338605	1.16522	0.255217	0.527915	-0.165106	0.444728
-1.06792	-0.683453	-0.631276	0.660479	-0.621471	-0.186302	0.0260666	0.16352	-0.257599	-1.30027	-0.665227	0.507113	-0.262983	-0.251781	-0.43261	-0.408819	-1.2644	-0.401445	-0.496583	-0.266118	-0.14511	-0.173313	-0.900739	-1.07359	-0.359638	-0.318617	0.14275	-0.643949	-0.866513	-1.22977	-1.4834	-0.245012	-0.51456	-0.495335	-0.833358	-0.157713	-0.506163	-1.4834	-0.140333	-0.376575	0.16489	-0.316115	-0.0567856	-0.180347	-0.752865	-0.220939	-0.995086	-0.785842	-1.20933	-0.968909
0.801613	1.12494	0.675379	0.155028	0.437594	0.717606	1.04529	0.11285	0.367694	0.365126	0.425466	-0.74543	-0.0725406	0.510211	0.80841	0.543514	1.09001	1.00731	0.392144	0.78157	-0.485856	0.360241	0.553909	0.717834	1.40869	0.528734	0.0988885	1.26046	0.452281	0.317773	0.116173	1.09143	0.588848	1.04203	0.844043	-0.142698	1.60441	0.116173	1.11464	-0.240661	0.761958	-0.144012	0.689062	0.885836	0.901928	0.780863	0.0188085	0.706908	0.462324	0.641795
0.701331	1.41471	0.181847	0.286253	0.290662	0.207667	0.528613	-0.342991	1.71139	0.727536	0.185398	0.197989	0.284716	-0.309272	-0.769657	0.484029	0.668505	0.180111	0.868605	0.655522	0.634571	0.356074	-0.214799	0.90989	-0.218385	0.663723	0.523648	0.549255	0.129476	1.22303	0.653419	-0.284819	1.11006	-0.467374	-0.301471	0.499603	1.07374	0.653419	0.251056	0.0562617	0.589982	0.374538	0.247143	-0.0196601	0.747298	-0.163121	0.061385	-0.280989	1.45284	0.355673
0.182297	-0.0350264	0.525508	-0.143539	-0.0132062	-0.27624	1.06574	-0.447603	-0.0136182	0.345358	1.02292	-0.233525	0.239051	-0.25911	-0.95922	0.139935	-0.442236	0.460258	0.314918	-0.34949	0.261589	-0.659138	-0.574488	0.126453	-0.456105	0.0727009	0.101765	-0.670068	0.695847	-1.11391	0.235429	-0.44657	0.371491	0.399053	0.00405626	-0.200966	0.076626	0.235429	0.252715	0.145368	1.02076	-0.845957	0.220877	-0.590124	-0.486731	0.0269859	0.041169	1.06733	-0.427078	-0.00574756
0.390624	-1.25667	0.548127	0.274866	0.851891	-0.692863	0.928632	0.0723529	0.474707	-0.644684	0.859706	-0.454952	0.994756	0.281713	-0.5195	-0.553584	-0.709155	-0.567498	-0.604537	-0.434467	0.788509	-0.329348	-0.475726	0.855876	-0.543169	-0.669562	0.213806	-0.197797	0.25867	0.0980149	0.755935	-0.609684	-0.145677	0.22996	0.0244008	-0.268968	-0.112491	0.755935	1.89375	-0.457684	0.955993	0.184239	-0.350682	0.290547	0.172562	0.932891	0.992424	0.26949	1.35823	-0.155334
-0.807265	-0.968977	0.835628	0.347308	-0.176515	0.22927	-0.169016	-0.317259	0.0539479	-0.938059	-0.677563	-0.133489	-0.399224	0.489607	-1.00293	-0.284094	-1.19362	0.746258	-0.699807	-0.693544	0.142716	-0.151971	-0.108461	-0.975878	0.831163	-0.0382837	0.0858448	0.654094	-0.848263	-0.679953	-0.829062	0.6575	-0.199186	1.38161	0.437853	-0.530252	-1.14692	-0.829062	-0.424855	-0.913897	0.525078	-0.404415	0.0283077	0.139601	-0.447276	0.135699	0.371762	0.619601	-1.78447	-0.664916
0.0731605	-0.631837	0.0953283	-0.0374127	0.686779	-0.318245	0.246128	0.191615	-0.485331	-1.31735	-0.604171	0.144128	-0.561752	0.103477	-0.152065	-0.0953343	-0.869801	-0.577917	0.29509	-0.479394	-0.310246	-0.354722	-0.177194	-0.527129	-0.017933	0.374337	0.111073	-0.296012	-0.759654	-0.700862	-1.11623	-0.0169356	-0.680036	0.909815	-0.992565	-0.128995	-0.104522	-1.11623	0.213475	-1.23163	0.612772	-0.918946	-0.991017	0.813296	-0.726965	-0.038137	-0.62414	-1.06318	-0.490158	-1.27944
0.222385	0.085477	1.28564	0.81326	0.339816	-0.2451	1.21392	0.378879	-0.353383	-0.740266	0.37427	-0.00685819	1.01064	0.119061	-0.408457	0.0262107	-0.196843	0.115401	-0.072187	-0.122294	0.820109	-0.295552	-0.314666	0.572928	0.205892	0.0464991	0.973543	-0.571325	0.05326	0.0617968	0.339297	0.0559587	0.203776	0.908337	0.24828	-0.219776	-0.257623	0.339297	0.906528	-0.105995	1.18816	0.40686	0.224127	0.639301	-0.158122	0.94573	0.435431	0.0473709	0.457416	0.18807
-0.0165515	-0.730558	0.374808	0.319351	0.466424	-0.345854	0.696079	-0.0383762	0.484785	0.139656	0.362666	-0.406179	0.843648	0.514712	-0.892492	-0.0256805	-0.245019	-0.154276	0.469037	-0.173437	0.326674	-0.383976	-0.148999	0.245991	-0.835729	-0.143479	0.559594	0.652192	0.0990023	0.172687	0.208651	-0.682233	-0.229142	-0.0705241	0.67164	-0.0308952	-0.451682	0.208651	0.0954126	0.072135	0.658653	-0.206699	-0.765678	0.386036	-0.101113	0.671868	0.296174	-0.172559	0.0446548	-0.87865
1.0045	0.755441	0.45033	0.169522	0.448766	0.792843	0.107681	0.0801004	1.57376	1.26059	0.720926	-0.262227	0.336538	0.0837798	1.41242	0.600912	1.06563	0.876341	1.05357	0.192289	0.838059	0.803612	0.776356	1.33587	0.454951	0.697083	0.356888	0.250332	0.374935	1.05866	-0.101565	0.475654	1.19819	1.63446	0.443584	0.374564	1.22165	-0.101565	2.25265	0.672102	0.154475	-0.197371	0.593379	0.0371292	0.879107	0.648068	0.912729	0.0925811	1.18107	0.120043
-1.10019	-0.639223	-0.905544	-0.424853	-1.14198	-0.156595	-0.960112	-0.836432	-0.866606	-1.9918	-0.962432	-0.669106	-0.825001	-0.071927	0.425582	-0.744528	-0.535698	-0.605364	-0.512837	-0.63149	-1.38262	-0.413313	-0.199246	-0.810133	-0.331019	-0.239353	-0.812494	-0.529933	-1.18837	-1.02315	-1.61771	-0.253151	-0.416543	0.225071	-0.606397	-0.48198	-0.118522	-1.61771	-0.4663	-2.02604	-0.842788	-0.942486	-0.680533	-0.796705	-0.880526	-0.662364	-1.17732	-0.540233	-0.389185	-1.09236
0.868765	0.0010928	0.600595	-0.600601	0.0182718	-0.242735	-0.496454	-0.133263	1.04991	1.66905	0.210876	-0.0779631	0.247496	-0.477076	-0.403483	0.92477	0.85189	-0.386411	0.682002	0.244806	0.479554	0.330214	-0.129261	0.413381	-0.696554	0.0833818	0.168731	0.343444	0.335779	0.634122	-0.180098	-0.404749	1.29352	0.851092	0.0947782	0.740271	0.908862	-0.180098	-0.19902	0.196956	-0.502115	0.159188	-0.0159141	-0.542617	0.542259	-0.0792314	0.82678	0.277863	0.00162965	0.00234401
0.094795	0.831108	-0.167759	-0.136326	-0.787375	-0.0239618	1.05861	0.257544	0.803635	0.550531	1.17294	0.873702	0.954321	0.283316	1.29281	-0.233161	-0.408633	0.0702716	-0.135373	0.241985	-0.0700985	0.859712	0.261181	0.13019	0.314638	0.0901256	-0.186106	-0.414807	0.593119	-0.0290477	0.424648	0.208985	-0.121544	0.25205	0.324237	0.0760443	0.176259	0.424648	-0.120808	0.75271	1.09931	-0.00299974	0.329702	0.176173	-0.134566	0.561264	0.0383326	-0.333326	1.06971	0.741675
0.0768274	-0.640364	-0.81967	0.0476714	0.494929	-0.673615	0.333672	-0.404297	0.416834	-0.67001	0.133437	-0.481438	0.442861	0.398271	0.537595	-0.0602867	0.0069091	-0.6476	0.115476	-0.343225	0.787331	-0.303185	0.0979088	0.169345	-0.111062	-0.332595	0.0626492	0.527249	0.284537	-0.822833	-1.0986	-0.11794	-0.136019	0.476936	0.263323	-0.63567	0.0891301	-1.0986	0.698122	-0.0833733	0.524045	-1.0204	-0.0175165	0.591201	-0.529867	1.15134	-0.0798868	0.612111	-0.128008	-0.658315
0.193979	-0.175423	-0.563212	0.97607	0.353309	-0.291317	-0.0484046	0.364249	-0.0888418	0.292284	-0.29438	0.498659	0.175164	0.550966	-0.335045	0.0270372	-0.601549	0.0873725	-0.923361	-0.312468	-0.179323	-0.0309005	0.282636	-0.109341	0.110716	-0.0613084	0.25376	0.0735794	0.0119194	-1.1045	0.211097	0.0828538	0.790013	0.174449	0.754192	0.568495	-0.482773	0.211097	0.123809	0.287092	0.143902	-0.0367712	1.10926	0.715346	-0.220943	-0.456639	-0.0354178	0.440448	0.103786	0.34687
-1.34185	-0.990035	-0.845568	-0.206527	-1.37758	0.0647852	-1.23867	-0.453378	-0.615433	-2.3534	-1.00685	-0.827033	-1.45253	-0.785514	0.139295	-0.755472	-1.51447	0.613538	-0.612499	-0.92156	-1.60659	-1.22459	-0.860689	-1.47005	-0.870809	-0.292973	-0.933137	-0.936723	-2.19116	-1.14264	-1.753	-0.686168	-0.389774	-0.433925	-1.49042	-0.686384	-0.909469	-1.753	-0.806552	-1.39327	-1.54199	-1.26243	-0.761694	-0.228429	-0.825044	-0.624942	-1.05311	-1.21992	-1.32671	-1.08813
0.46174	0.262556	0.463779	0.619242	0.466304	0.65435	0.0388767	-0.103487	1.01835	0.237425	0.0923196	-0.34502	0.302596	0.0642008	0.716718	-0.207865	1.11962	1.194	0.13269	-0.0588314	-0.609206	0.101634	0.708349	0.885627	1.11438	-0.322094	0.203362	0.890387	0.491987	-0.448385	-0.563167	0.692298	0.350975	0.828085	0.157911	-0.0763482	0.43735	-0.563167	0.922768	0.04964	0.167448	0.579087	-0.66931	0.463159	0.570659	0.841843	-0.354324	1.08923	-0.323735	0.45137
-0.90973	-0.414261	-0.988005	0.170169	-0.799672	0.261027	-1.02821	0.0730271	-0.754291	-1.36974	0.0262551	0.203547	-1.70214	-0.709681	0.652977	-0.0681745	-0.61993	0.399056	-1.06928	-0.363165	-0.342283	0.202202	-0.294516	-0.897768	-0.0866925	0.67331	-0.113441	-0.224578	-1.51695	-0.808646	-1.92278	0.010661	-0.863354	-0.347972	-0.76259	0.651703	-1.11054	-1.92278	-0.936025	-0.180147	-1.0043	-0.938002	-0.123468	0.286232	-0.768248	-0.701342	-0.845154	-0.545365	-1.27499	0.239681
0.131882	0.983461	-1.09522	0.66964	-0.575499	0.278	0.182466	0.480124	0.824439	0.579528	0.195263	0.450025	-0.582883	0.377692	0.542538	0.448148	0.367025	0.544003	-0.354471	0.590153	0.0537706	0.677717	1.00562	0.635467	0.88547	0.890449	-0.229444	0.629389	0.0437519	0.342149	-0.0929838	0.717075	0.822938	0.685838	0.5988	0.658191	0.0567897	-0.0929838	1.28477	0.295402	0.585897	0.31864	0.956518	0.686579	0.883817	0.605796	0.712119	1.4344	0.375199	0.0677543
-0.621862	0.389747	-0.0525047	-0.00981864	-0.140146	0.73116	-0.760182	-0.0529571	0.77001	0.04979	-0.290409	-0.563688	-0.19243	0.102184	0.458135	-0.601757	0.0212125	0.0173955	-0.627594	-0.244392	-0.871125	0.550739	0.198681	-0.080194	0.610096	0.339642	-0.703126	0.352496	-0.363558	-0.156225	0.033308	0.401234	-0.445513	0.414402	-0.0499739	-0.731049	0.278117	0.033308	0.0710416	-0.320615	-0.919849	-0.632299	-0.335403	0.0719167	0.149903	-0.365064	0.141166	0.490906	-0.909987	-0.368432
-1.07528	-0.690346	-0.452742	-0.115361	-1.19355	0.423166	-0.456074	-0.537421	-0.492742	-2.13056	-1.36929	-0.858909	-1.06204	-0.436607	1.10761	-1.04026	-0.887738	0.058323	-1.06604	-0.90747	-0.9773	-0.817159	-0.915511	-1.19049	-0.270409	-0.306252	-1.2093	0.0171843	-1.7056	-1.03283	-1.77209	-0.342649	-0.28514	0.0838551	-0.986075	-1.12257	-0.919343	-1.77209	-0.500185	-1.55136	-0.708928	-1.2598	-0.0713332	-0.271603	-0.875459	-0.787012	-0.704459	0.113533	-1.28957	-1.14433
-0.674696	-0.507684	-0.679881	-0.587683	-0.842017	1.53084	-0.0578841	-0.446325	-0.452275	-1.38075	-0.587628	-0.385045	-0.963205	-0.34499	1.26557	-0.610906	-0.272887	0.772692	-0.143467	-0.649065	-0.818278	0.370347	-0.362066	-0.8205	-0.864524	-0.299945	-0.808841	0.524728	-0.669227	-1.08942	-1.0385	-0.610949	-0.419008	0.318306	-0.993662	-0.636837	0.309555	-1.0385	-0.467261	-1.28941	-0.145863	-0.801408	0.222467	-0.323724	-0.383613	-0.291694	-1.08622	-0.347065	-1.27657	-0.976031
-0.410695	-0.813132	0.35816	-0.684523	-0.491476	-0.944975	-0.101175	-0.207867	-0.165161	0.035126	-0.326056	-0.508211	-0.0251075	0.304776	-0.999935	-0.546853	-1.28296	-0.722574	-0.786378	-0.425259	-0.423805	-0.601855	-1.09002	-0.432236	-1.08112	-0.31451	-0.856683	-0.727619	-0.417568	-0.981477	-0.95445	-0.938362	-0.306415	0.129501	-0.409877	-0.572518	-1.02665	-0.95445	0.293216	-0.571066	-0.463407	-0.327088	-0.332415	-1.26101	-0.593096	-0.712864	-0.981975	-0.788285	-0.0542234	-0.764353
-0.560182	-0.326503	0.396515	-0.323036	-0.931457	-0.839319	-0.537734	0.0371012	0.20836	-0.539868	0.486424	0.0380419	0.233449	-0.478454	-0.990973	-0.295105	-0.721867	-0.769858	-0.270331	-0.278876	-0.411366	-0.196663	-0.706804	-0.102948	-0.369332	-0.19575	-0.480906	-0.753631	-0.000480625	-0.936264	0.009245	-0.405943	0.164833	-0.225793	-0.563452	0.22321	-0.0769316	0.009245	-0.119786	-0.336853	-0.733458	0.307393	0.0344832	-0.24885	-0.330975	0.0568111	-0.293505	-0.943153	0.018638	-0.172729
-1.26436	-0.781442	-0.710276	-0.0322686	-1.47725	1.06838	-1.07739	-0.194244	-0.538298	-1.97563	-0.666512	-0.321979	-0.758676	-0.0710271	0.605252	-0.997903	-1.15036	1.22758	-1.04097	-0.380792	-0.832081	-0.791481	-0.904168	-1.29311	-0.115554	-0.14153	-0.807665	-1.03166	-1.56359	-0.935274	-1.88585	-0.0866061	-0.604266	-0.288257	-1.31181	-0.669828	-0.505084	-1.88585	-0.691431	-1.82404	-0.937462	-1.13481	0.733058	-0.447743	-0.764671	-0.546084	-1.06959	-1.13766	-1.18327	-0.834813
-0.895583	-0.899389	0.310132	-0.144724	-0.965562	-0.88651	0.285537	-0.775235	-0.00479882	-0.335176	-0.320443	-0.999024	-0.877949	-0.336535	-0.387132	-0.865499	-0.178028	-0.940432	-0.661938	-0.508059	-1.01269	-0.96592	-0.985726	-0.14224	-0.223798	-0.228252	-0.598565	0.378082	-0.115756	-1.0441	-0.832884	-0.442045	0.175455	0.890693	-0.5651	-0.388105	-0.769719	-0.832884	-0.159027	-0.250927	0.224168	-0.672145	-0.24137	-0.641176	-0.576624	-0.454557	-0.324826	-0.360794	-0.546969	-0.944661
0.333074	0.423818	-0.54155	-0.825826	0.0680938	0.146321	-0.044916	-0.289062	1.71944	1.09913	0.359824	-0.261762	0.220509	0.557298	-0.322817	0.101855	0.095365	-0.238892	0.523624	0.796032	0.924606	-0.136102	-0.269139	0.903887	-0.580474	0.560847	-0.0379872	-0.0708239	0.534869	1.2094	0.798258	-0.417419	0.446343	0.838638	-0.275708	0.193032	-0.340898	0.798258	1.36369	0.561418	-0.178917	-0.0835502	0.691343	-0.635785	1.2569	1.27689	1.07361	0.364588	0.543517	0.417041
0.814749	1.14559	0.713428	-0.107287	0.408311	-0.48423	-0.393411	-0.154495	1.34863	1.22447	0.551574	0.996585	-0.190145	0.163606	-0.903402	1.37554	0.491498	-0.476837	1.22135	0.896028	0.00296821	1.03239	0.685666	0.627967	0.221999	0.880235	-0.10699	-0.764129	0.293596	1.26284	0.348241	0.449788	0.548708	-0.108514	0.402872	0.732601	0.292301	0.348241	0.018892	0.775172	-0.74988	0.83444	1.08441	-0.260043	0.647281	0.058829	-0.332959	0.244923	1.0648	0.722579
-0.413557	0.0388403	-0.565907	0.479117	-0.319975	0.505311	-0.388502	0.722594	-0.668924	-0.34785	0.158828	0.58049	-0.364439	-0.347099	-0.505687	0.709104	-0.868084	1.07753	0.0396755	0.449854	-0.000448716	0.754514	0.00817664	-0.267631	0.23424	0.313331	-0.01865	0.398319	-0.84571	-0.250563	-1.25992	0.26248	0.13338	0.991102	-0.393867	0.762411	-1.19653	-1.25992	-0.412178	-0.171948	-0.657006	-0.13566	0.0635404	0.51702	0.332263	0.0811612	0.133459	0.397293	-0.896652	0.604065
0.0980403	-0.243277	-0.243126	0.0894217	0.439179	-0.253137	0.530034	-0.0141304	-0.126665	-0.211239	0.0213903	-0.696173	1.0962	0.234099	-0.719245	-0.384037	-0.224287	-0.758172	-0.0720866	-0.466638	0.562394	-0.266407	0.170331	0.604921	-0.37778	-0.23237	0.557013	0.169286	0.205419	0.570394	0.40029	-0.355343	0.7651	1.23318	0.538668	-0.322873	-0.116161	0.40029	1.61181	-0.445077	0.539943	0.278175	-0.479219	-0.115879	-0.492479	0.161728	0.318752	0.691551	-0.0256021	-0.372655
0.707419	1.09657	-1.03529	-0.0997781	-0.165623	0.790301	-0.0739045	0.132719	0.686971	0.537304	0.122915	0.60698	1.04775	0.416625	0.14995	0.528304	0.499195	-0.098457	0.699449	0.440655	0.304931	0.471744	-0.570169	0.389431	-0.0180472	-0.243744	0.232164	0.727595	0.718053	1.16623	1.49244	-0.156608	0.691556	0.324199	0.419193	0.507959	0.727232	1.49244	0.130147	0.476063	-0.126283	0.582065	1.40226	-0.0743519	0.701858	0.566239	0.418471	0.778866	1.90259	0.672071
-0.34762	-1.02792	0.671028	-0.496033	-0.0511862	-0.696782	-0.303546	-0.421226	-0.0726438	-0.04643	-0.0302023	-0.886543	0.538818	0.0773429	-1.14026	-0.766499	-0.417794	-0.488891	0.34602	-0.639296	0.286471	-0.409468	-0.242889	0.104453	-0.794535	-0.213128	-0.711396	-0.632305	0.362133	-0.0218078	0.486157	-0.761464	-0.237947	-0.367298	0.25045	-0.448493	-0.0408709	0.486157	0.768446	-0.272782	-0.333375	0.231942	-0.0944627	-0.310342	-0.181114	0.0154498	0.181808	-0.117894	-0.236024	-0.0347686
0.489542	0.743293	2.12051	-0.398665	-0.137316	-0.370989	-0.0984091	0.0403659	0.456533	0.227949	0.0382336	0.708012	0.489307	0.779312	-0.497404	0.55746	0.283291	-0.573087	1.50939	0.21267	0.113246	0.0254839	0.161281	-0.12294	-0.577016	-0.00855622	-0.0907068	-0.727211	-0.110681	0.620608	0.77352	-0.131514	0.853882	0.24874	-0.338877	0.42196	1.14778	0.77352	-0.161637	0.684028	-0.158155	-0.186167	0.201815	0.258406	-0.237407	-0.0463865	-0.544455	-1.35049	1.21764	0.30039
0.966407	0.931118	3.66623	0.385691	-0.0322342	0.150711	-0.372754	0.171418	1.54946	1.47888	0.227028	0.635348	0.440316	1.93055	-0.0223175	1.12527	0.90082	-0.164426	1.4636	0.381835	0.254611	0.598147	0.207611	0.432522	0.16888	0.852746	0.0182059	0.410613	-0.0489969	1.15613	0.685651	0.233458	0.122511	0.603862	0.52984	0.865941	0.784675	0.685651	-0.218833	0.949003	-0.368765	0.325046	1.16009	1.09436	0.905541	0.674911	1.22481	-0.226599	1.67594	1.12792
1.37759	1.14911	4.08664	0.352539	0.177425	-0.297699	-0.0672428	-0.00457875	1.57938	1.25993	0.406946	1.52144	0.192911	1.81456	0.0203275	1.75045	0.84463	0.270226	1.74528	0.866941	0.310312	1.17393	0.353684	0.222725	0.0165521	0.654396	-0.190059	-0.0432901	0.331601	1.90308	0.514233	0.348963	1.27696	1.29511	0.805698	1.46048	0.62625	0.514233	0.190241	1.18761	-0.0034441	1.05299	2.37457	0.176032	0.635652	1.09065	1.1514	-0.194725	1.76711	0.980905
0.329785	-0.256484	-0.537824	0.29254	0.478456	0.194881	0.248782	0.169647	0.315733	0.182724	0.00805656	0.486617	0.838166	0.342381	0.612533	0.0584931	0.760258	0.288853	0.314467	0.156919	-0.481747	-0.0832072	0.0483137	0.529781	-0.373262	0.201797	0.389825	0.713618	0.634888	1.17284	0.444065	-0.2156	1.03012	0.885763	0.350395	0.225618	0.977622	0.444065	0.79816	0.307328	0.220245	0.0834146	-0.125334	0.494564	0.797474	0.713036	0.167295	0.376563	1.48771	0.0121857
-0.206706	-0.757578	-0.141891	-0.380624	0.0744637	0.0376632	0.376021	-0.395671	0.451184	-0.408776	-0.409258	-0.590703	-0.752482	0.225682	0.1417	-0.2995	-0.09756	-0.0943286	0.562799	-0.233266	-0.247306	0.269669	-0.234381	0.249407	-0.310388	-0.496018	-0.590655	0.632027	0.664726	-0.559589	-0.326937	-0.360273	-0.174973	-0.320908	-0.277969	-0.573471	0.337477	-0.326937	-0.416239	-1.00376	0.252359	-0.222115	-0.347816	-0.201673	-0.0644032	-0.0799652	-0.0784201	0.53396	-0.465045	-0.79116
0.340185	0.166593	-0.227119	-0.142882	-0.231716	-0.519013	0.975832	0.139701	-0.0522964	0.503428	0.598558	0.0564585	0.197531	0.674042	0.482747	0.0370079	-0.252308	-0.32903	0.75546	0.405799	0.365731	0.318943	-0.120311	0.367548	0.030632	0.637587	0.31665	1.35901	0.297679	0.937891	0.0399086	0.137667	0.540764	0.575052	0.523537	-0.151631	1.20495	0.0399086	-0.219674	0.59415	1.06835	0.89403	-0.267623	0.478008	0.219894	1.07932	0.177478	1.01873	-0.258382	0.728798
0.694458	0.416441	-0.281162	0.18687	-0.488315	-0.0150385	-0.427698	0.175721	0.982331	0.04811	0.281502	1.12308	0.584988	1.53623	0.353843	0.616807	0.137353	-0.0781561	0.420165	0.403313	0.193259	1.32795	0.752406	-0.0022903	0.65169	1.04803	0.0466745	-0.420416	-0.00495497	0.343056	0.769809	0.57906	0.00744395	-0.261206	0.88988	0.226197	0.11657	0.769809	-0.204491	0.376978	-0.283302	0.25954	1.41042	0.0892256	0.337284	0.192895	1.03328	0.255549	0.0799998	0.540111
0.222619	0.212247	3.17524	-0.619076	-0.993277	-0.0364918	-0.292841	-0.519046	0.641631	0.398426	-0.589679	0.100395	0.512804	0.31861	-0.66415	0.100597	0.295378	-0.359279	1.07482	0.278156	0.293744	0.499884	-0.337166	0.00797344	-0.779749	-0.368439	-0.148526	-0.487999	0.502607	-0.259361	0.878673	-0.665848	0.952774	-0.512262	-0.300439	0.567315	1.64231	0.878673	-0.433806	-0.710342	-0.331957	-0.261296	0.841201	-0.63448	0.202035	0.014335	0.0192954	-0.73078	1.54135	0.0279561
-0.567434	0.770311	-0.474721	-0.124904	-0.445576	-0.125995	-0.729055	-0.0410962	0.020601	-0.230927	0.217061	0.624829	-0.779808	-0.087835	0.824615	0.104394	0.0576488	-0.115646	-0.590689	0.0970432	0.141959	0.628502	-0.243016	0.185993	-0.0609823	0.331056	-0.234498	0.628658	-0.204398	-0.870926	-1.05766	0.0807642	-0.235787	-0.00687536	-0.355376	0.137382	-0.0801992	-1.05766	0.81398	0.40574	-0.679284	-0.139763	0.302465	0.269807	-0.0893841	-0.0954287	-0.589575	-1.05564	-0.424634	0.245968
-1.24641	-0.0931786	-0.493278	-0.320418	-1.06982	0.465156	-0.315989	0.104725	-0.257167	-1.17082	-0.211299	0.647092	-0.712818	-0.0561596	-0.0617375	-0.0723274	-1.66442	0.583618	-0.897301	-0.462327	-1.31678	-0.675193	-0.0227113	-1.31411	0.661742	0.179549	-0.337071	-0.322709	-1.71061	-1.00417	-1.24973	0.465023	-0.537655	0.226946	-0.982896	-0.294315	-1.17828	-1.24973	-0.456176	-0.707945	-0.513892	-0.701576	-0.584019	-0.161259	-0.316856	-0.41113	-1.23183	-0.770605	-1.24733	-0.528043
0.512277	0.807321	2.69568	-0.0536993	-0.0318919	0.631135	-0.804598	0.11191	1.45571	0.847972	-0.119921	0.764703	0.335298	1.6023	-0.073535	1.11735	0.635922	0.892688	1.67194	0.911634	0.302646	0.452059	0.311161	-0.286211	0.00885847	-0.197509	0.231103	0.902149	0.245256	1.0138	0.136163	0.240752	1.0492	-0.378359	0.178421	0.534619	0.470222	0.136163	0.281173	0.886598	-0.734959	0.71032	1.95262	0.444528	0.404419	1.1456	-0.319004	-0.403911	1.62831	1.12116
0.0211329	-0.318257	0.750556	0.161635	0.199376	-0.373677	0.272967	-0.237079	0.110922	0.200009	0.304302	-0.746243	-0.374118	0.130266	0.19714	0.479062	-0.620017	-0.313376	0.146941	-0.386589	-0.436387	-0.347941	-0.00016625	-0.134552	0.664359	-0.197133	0.077944	1.18503	0.464921	-0.173827	-0.368409	0.399843	-0.270837	1.37894	0.398772	0.3018	0.489882	-0.368409	-0.302296	-0.112512	0.241863	0.759245	-0.223498	1.31128	-0.162148	-0.168535	0.16195	0.0495057	0.629599	0.132943
0.41063	-0.755826	0.494101	0.182436	0.595396	-0.70735	0.362713	-0.562052	0.00316512	-0.043935	0.753372	-0.12538	0.105525	0.223533	-0.887363	-0.303939	-0.130492	-0.646858	-0.210298	-0.437208	-0.19336	-0.454807	-0.176481	0.00226747	-0.343919	-0.331287	-0.150297	-0.516195	0.372168	0.460493	-0.244615	-0.393349	0.663406	0.226866	0.57544	-0.612404	0.297547	-0.244615	0.629587	-0.685216	0.457565	0.67368	-0.490543	0.198494	-0.548443	0.298181	-0.2618	0.792236	0.153199	-1.14642
-0.728458	-0.0907162	0.28177	0.168813	-0.411169	0.933173	-0.621096	0.434675	-0.0167149	-0.362416	-0.408922	-0.172692	-0.857725	0.196729	0.76578	-0.498833	-0.808457	0.902703	-1.00387	-0.237197	-0.209045	-0.0204228	-0.516296	-0.479849	-0.028955	-0.0154364	-0.0666245	-0.064968	-0.845525	-1.03914	-1.56321	0.0363332	-0.324365	0.141047	-0.572717	-0.293233	-0.632634	-1.56321	-0.311655	-0.763504	-0.79968	-1.01979	-0.4114	-0.229989	-0.17942	0.382466	-0.968394	0.0956788	-0.638761	-0.860126
-0.0637418	0.355863	-0.609769	-0.0093201	-0.163351	0.405863	-0.115417	-0.121207	0.728403	0.081117	-0.145616	0.493994	0.00861028	0.178308	0.591982	0.320442	-0.224718	0.464896	0.00784906	-0.104896	-1.04349	0.696947	0.322011	-0.31959	0.101905	-0.138268	-0.259887	0.592234	0.0609776	-0.370836	-0.172198	0.197325	0.21715	0.469297	-0.427325	-0.839527	0.0176656	-0.172198	0.165329	-0.129108	-0.265656	-0.837711	0.77405	0.127283	0.409576	0.742346	-0.192465	-0.109127	0.0508993	0.0671163
-0.486223	-0.343781	-0.406328	0.219516	-0.556002	0.319178	0.488482	0.197871	0.0641873	-0.324845	0.402122	0.540074	-0.851551	0.0217821	1.45123	0.101138	-0.626158	0.209613	-0.338323	-0.283886	-0.59585	0.205612	0.202024	-0.45701	0.430752	0.584102	-0.678202	0.788244	-0.679327	-0.726561	-1.56285	0.485479	-0.460407	-0.525375	-0.737648	0.407213	-0.099769	-1.56285	-0.262959	-0.406217	0.310265	-0.722119	0.364725	-0.0557731	-0.475038	-0.676915	-0.350346	0.171106	-0.259431	-0.855092
0.961247	1.08345	3.34173	0.101287	-0.25423	-0.0431291	-0.133343	-0.10379	1.3713	1.05964	-0.206652	0.857451	0.287654	2.17834	0.22326	1.38843	1.16864	-0.218947	1.6238	0.912755	-0.165852	0.966664	0.644776	0.266084	0.0508644	0.388899	0.161274	-0.104678	-0.128686	0.61036	0.571669	0.181901	1.6658	1.41202	0.558775	1.26588	0.697875	0.571669	0.254331	0.739583	-0.0758266	0.0566999	2.14341	-0.19311	0.336683	0.986238	0.496121	-0.986683	1.67158	1.17474
0.679486	-0.0412116	0.349783	0.435709	-0.284876	-0.84601	-0.181267	0.240637	-0.371807	0.748081	0.00596427	0.469408	0.846689	0.388434	0.902963	0.0286519	0.144932	0.287538	0.598144	-0.08027	1.12966	0.0564148	0.156484	0.22373	0.235439	0.538196	0.602601	0.357685	0.218772	0.663424	-0.170544	-0.02644	1.10104	1.27033	0.544448	0.575644	0.24651	-0.170544	1.05287	0.0918017	-0.0950304	0.576817	0.662917	-0.0107343	0.182467	-0.812968	-0.148778	0.574216	-0.00958614	0.949015
0.398523	-0.216649	3.5862	0.623299	-0.0896387	0.610445	0.569769	0.17381	-0.421428	0.761154	-0.46901	0.666766	0.532036	2.35188	0.45202	0.995636	0.755135	0.492941	1.21895	0.689945	0.474541	0.647877	0.441766	0.0725871	-0.195192	0.0625338	-0.123627	-0.614404	0.199498	1.38002	0.692927	-0.0427752	1.27681	1.73995	0.55755	0.0949601	1.23318	0.692927	0.106452	0.455888	0.652508	0.655428	1.12833	0.138837	0.330111	-0.0467138	0.132225	0.0523867	2.11544	0.639188
-0.155179	0.105312	0.0322646	0.347399	-0.0452537	-0.260445	0.527734	-0.2101	-0.515498	-0.216277	0.114034	-0.737846	0.679913	0.0326004	-0.36328	-0.120219	-0.812744	-0.120368	0.0189883	-0.155402	0.616447	0.578972	-0.0254013	-0.166339	0.167203	0.644151	0.769833	-0.236219	0.0670131	-0.472057	-0.176032	0.100783	-0.241922	0.160512	-0.28815	0.12444	0.765967	-0.176032	0.540798	-0.1527	0.624208	-0.321906	-0.369772	0.159852	-0.682336	0.439568	-0.115362	-0.0554191	-0.238364	0.342695
-0.59385	-0.717078	-0.120765	0.688243	-0.534754	-0.465485	-0.699289	-0.11162	0.011579	0.284192	-0.57538	0.441798	-0.957043	0.0564826	0.198937	-0.442248	-1.4921	-0.440017	-0.378821	-0.865975	-0.630361	-0.526487	-0.383184	-0.596026	-0.096898	-0.383408	-0.28149	0.319677	-1.00256	-1.21597	-0.660617	-0.125946	-0.436137	-0.207823	-0.717557	-0.593406	-1.12791	-0.660617	0.20265	-0.541511	-0.807095	-0.916575	0.214891	0.547495	-0.428733	-0.409827	-0.995457	0.017467	-0.373219	-0.707373
0.0619158	-0.0327469	0.131262	0.588434	0.266096	-0.0709293	-0.0239517	-0.191856	-0.028644	-0.39353	-0.342231	-0.349837	0.566846	-0.340783	-0.29194	-0.552148	-0.591135	-0.565788	0.268836	-0.227793	0.109821	-0.308889	-0.499049	0.216289	-0.189981	-0.545349	0.491482	0.0563859	0.189196	-1.13613	0.803599	-0.414266	-0.220299	0.0546848	0.0882581	0.318851	-0.191736	0.803599	1.14607	-1.23109	-0.187908	0.0700225	0.114585	-0.40968	0.350443	-0.0280968	-0.337651	-0.0182393	0.403258	0.0101104
-0.262363	-0.671979	0.171468	0.476433	0.202964	-0.166611	0.375862	0.0527621	-0.243102	-0.705778	-0.424755	-0.192227	0.0939978	0.416371	0.0617775	-0.208389	-1.41857	-0.528703	-0.216861	-0.991216	-0.435095	-0.432917	-0.0778912	-0.412623	-0.567711	-0.140478	0.057513	-0.422395	0.146146	-1.19924	0.058851	-0.644733	-0.38761	-0.400837	-0.0934856	-0.00213773	0.0413398	0.058851	0.74276	-0.95346	0.24388	0.10882	-0.292939	0.229546	-0.379426	-0.0235701	-0.0385983	-0.364931	-1.10909	-0.660215
0.0869859	-0.00173072	-0.527205	0.147118	0.547051	0.185373	0.898532	0.0903712	0.998174	0.079218	0.265437	0.717722	-0.798619	1.27554	0.148283	0.473619	-0.230572	0.802536	-0.277811	0.0847068	-0.530952	0.356679	0.181566	-0.104026	0.472284	0.658464	0.166448	-0.0870033	-0.068477	-0.346284	-0.348243	0.479454	0.00205927	-0.318363	-0.320303	-0.166362	-0.109527	-0.348243	-0.0519292	-0.630899	0.904865	-0.0955833	-0.458123	0.487767	0.110422	0.597942	-0.102465	1.08634	0.628914	0.157538
-0.102817	-0.0455363	0.213459	0.0201071	-0.299674	-0.760792	-0.586049	-0.0876188	0.586313	0.741422	-0.330458	-0.448179	0.0391748	0.802946	0.08991	-0.315179	0.206012	-0.908951	-0.291732	-0.182162	0.299111	-0.381076	0.117459	-0.233489	-0.504701	-0.394522	0.0914043	0.763724	-0.0958494	-1.02488	-0.1172	-0.534383	0.0251107	-0.020116	0.421391	0.0137109	0.581115	-0.1172	-0.183805	-0.394704	-0.538593	0.0189988	-0.437346	0.130577	-0.102196	-0.210858	0.0457595	-0.552319	0.316376	-0.539438
-0.93294	0.0126425	0.0583355	-0.259464	-0.505664	-0.0224692	-0.308298	0.190544	-0.416824	-0.56325	-0.528525	-0.733721	-0.456773	0.393797	0.43672	-0.23394	-1.3702	0.438008	-0.996478	-0.255087	-0.731284	-0.209392	-0.664305	-0.47286	0.420682	-0.287426	0.300459	-0.39247	-0.618324	-1.1572	-0.437136	0.143064	-0.131957	0.500887	-0.86035	-0.574689	-0.251116	-0.437136	0.292289	-0.825159	-0.226746	-0.854952	-0.800195	-0.148593	-0.361286	-0.183072	-0.405233	0.142678	-0.63947	-0.837167
0.785277	0.30356	2.63873	0.304844	0.0581688	0.870888	0.189893	0.247214	0.308098	0.67459	0.550305	1.18435	-0.513731	2.02576	0.517382	0.851485	0.680085	0.639621	1.287	0.837855	-0.0366062	0.643222	-0.300709	-0.340826	-0.429182	0.546403	0.279885	-0.908989	-0.204384	0.63294	-0.022743	-0.0910428	1.16148	1.58754	0.00977451	1.06753	0.00483259	-0.022743	-0.378336	0.398073	0.0520839	-0.209346	1.93067	-0.336786	0.50157	-0.160737	-0.0719363	-1.09731	0.947116	1.2273
-0.371923	-0.700322	-0.103553	-0.110216	-0.0335412	-0.466424	0.135521	0.275673	-0.217535	-0.52488	-0.585404	-0.230208	-0.355485	0.0913326	-0.190232	-0.549078	-0.651601	-0.590476	-0.392085	-0.350761	-0.434079	-0.234204	-0.543749	-0.394478	-0.0601343	0.127776	-0.428471	0.0365311	-0.472945	-0.437346	-0.148323	0.0385373	-0.326262	-0.1018	-0.480008	-0.200757	-0.624128	-0.148323	-0.726704	-0.515253	0.16084	-0.323806	-0.191322	-0.176205	-0.18878	-0.717774	-0.468213	-0.231787	-0.31099	0.0240606
1.03872	0.828582	2.20489	-0.126353	-0.219254	-0.178837	-0.417687	0.0415837	1.17745	0.941428	0.722378	1.42792	-0.195046	0.455096	-0.639567	0.524812	0.681843	-0.364098	1.72123	0.757043	0.266344	0.774062	-0.908694	0.0160804	0.159977	1.62425	-0.22615	-0.681638	0.236537	1.19739	0.291255	0.327155	0.120781	-0.363545	0.12736	0.52979	0.218345	0.291255	0.0400337	0.398453	-0.383861	0.973825	1.93604	0.238576	0.687192	1.94935	0.916265	-0.962848	1.66905	0.727385
[truncated: 377 more rows]
[truncated: 202 more columns]

## Sheet: complex_lineage_expression
Cancer_type	clustID	SD_complex	mean	N_subunits
Acute Myeloid Leukemia	huMAP3_03203.1	0.995692	-0.545572	224
Acute Myeloid Leukemia	huMAP3_00551.1	1.04915	0.030192	224
[truncated: 9,322 more rows]

## Sheet: NES_score
Cancer_type	clustID	NES	pvalue	padj	pvalue_plot
[truncated: 9,324 more rows]
